# Supplementary material for: Which Factors Affect the Occurrence of Off-Target Effects Caused by the Use of CRISPR/Cas: A Systematic Review in Plants
Source: Front Plant Sci. 2020 Nov 23;11:574959. doi: 10.3389/fpls.2020.574959 (PMC7719684; doi:10.3389/fpls.2020.574959)
Supplement: Supplementary file 2 [file Table_2.XLSX]

## Sheet: READ ME
Additional file 2
Tab	Description
"Rejected on fulltext screening"	List of articles excluded at full text screening with reasons

## Sheet: Rejected on fulltext screening
	Title	Author	Year	DOI	Criteria for exclusion
	[Cas9 protein variant VQR recognizes NGAC protospacer adjacent motif in rice]	Xin, G. W.; Hu, X. X.; Wang, K. J.; Wang, X. C.	2018	10.16288/j.yczz.18-126	Not assessible
	A C3HC4-type RING finger protein regulates rhizobial infection and nodule organogenesis in Lotus japonicus	Cai, K.; Yin, J.; Chao, H.; Ren, Y.; Jin, L.; Cao, Y.; Duanmu, D.; Zhang, Z.	2018	10.1111/jipb.12703	Outcome
	A CRISPR/Cas9 deletion into the phosphate transporter SlPHO1;1 reveals its role in phosphate nutrition of tomato seedlings	Zhao, P.; You, Q.; Lei, M.	2018	10.1111/ppl.12897	Outcome
	A CRISPR/Cas9 model of sunflower (Helianthus annuus L.) resistance for biotic and abiotic stresses	Ynet, N.; Yilancioglu, K.	2018	10.1016/j.nbt.2018.05.922	Primary data
	A Dual sgRNA approach for functional genomics in arabidopsis thaliana	Pauwels, L.; De Clercq, R.; Goossens, J.; Iñigo, S.; Williams, C.; Ron, M.; Britt, A.; Goossens, A.	2018	10.1534/g3.118.200046	Outcome
	A highly efficient cell division-specific CRISPR/Cas9 system generates homozygous mutants for multiple genes in arabidopsis	Feng, Z.; Zhang, Z.; Hua, K.; Gao, X.; Mao, Y.; Botella, J. R.; Zhu, J. K.	2018	10.3390/ijms19123925	Outcome
	A male-expressed rice embryogenic trigger redirected for asexual propagation through seeds	Khanday, I.; Skinner, D.; Yang, B.; Mercier, R.; Sundaresan, V.	2019	10.1038/s41586-018-0785-8	Outcome
	A microRNA-inducible CRISPR–Cas9 platform serves as a microRNA sensor and cell-type-specific genome regulation tool	Wang, X. W.; Hu, L. F.; Hao, J.; Liao, L. Q.; Chiu, Y. T.; Shi, M.; Wang, Y.	2019	10.1038/s41556-019-0292-7	Population
	A modular vector system for RNA-guided Cas endonucleases	Koeppel, Iris; Hiekel, Stefan; Kumlehn, Jochen	2018		Primary data
	A novel arrangement of zinc finger nuclease system for in vivo targeted genome engineering: The tomato LEC1-LIKE4 gene case	Hilioti, Zoe; Ganopoulos, Ioannis; Ajith, Sabna; Bossis, Ioannis; Tsaftaris, Athanasios	2016	10.1007/s00299-016-2031-x	Intervention
	A novel method for high-frequency genome editing in rice, using the CRISPR/Cas9 system	Jung, Yu Jin; Bae, Sangsu; Lee, Geung-Joo; Seo, Pil Joon; Cho, Yong-Gu; Kang, Kwon Kyoo	2017	10.5010/JPB.2017.44.1.089	Not assessible
	A novel tomato Fusarium wilt tolerance gene	Prihatna, C.; Barbetti, M. J.; Barker, S. J.	2018	10.3389/fmicb.2018.01226	Outcome
	A nucleotide-binding site-leucine-rich repeat receptor pair confers broad-spectrum disease resistance through physical association in rice	Xie, Z.; Yan, B.; Shou, J.; Tang, J.; Wang, X.; Zhai, K.; Liu, J.; Li, Q.; Luo, M.; Deng, Y.; He, Z.	2019	10.1098/rstb.2018.0308	Outcome
	A Plant Immune Receptor Degraded by Selective Autophagy	Yang, F.; Kimberlin, A. N.; Elowsky, C. G.; Liu, Y.; Gonzalez-Solis, A.; Cahoon, E. B.; Alfano, J. R.	2019	10.1016/j.molp.2018.11.011	Outcome
	A simple and cost-effective method for screening of CRISPR/Cas9-induced homozygous/biallelic mutants	Guo, J.; Li, K.; Jin, L.; Xu, R.; Miao, K.; Yang, F.; Qi, C.; Zhang, L.; Botella, J. R.; Wang, R.; Miao, Y.	2018	10.1186/s13007-018-0305-8	Outcome
	A simple and efficient CRISPR/Cas9 platform for induction of single and multiple, heritable mutations in barley (Hordeum vulgare L.)	Gasparis, Sebastian; Kala, Maciej; Przyborowski, Mateusz; Lyznik, Leszek A.; Orczyk, Waclaw; Nadolska-Orczyk, Anna	2018	10.1186/s13007-018-0382-8	Outcome
	A single transcript CRISPR-cas9 system for multiplex genome editing in plants	Tang, X.; Zhong, Z.; Ren, Q.; Liu, B.; Zhang, Y.	2019	10.1007/978-1-4939-8991-1_6	Outcome
	A strategy for generating rice apomixis by gene editing	Xie, E.; Li, Y.; Tang, D.; Lv, Y.; Shen, Y.; Cheng, Z.	2019	10.1111/jipb.12785	Outcome
	A TMV-based viral vector for delivering gene editing tools	Chiong, K. T.; Cody, W. B.; Mirkov, T. E.; Scholthof, H. B.	2018		Primary data
	Advances on Genome Edition of Cassava at CIAT	Chavarriaga, Ciat P.; Brand, A.	2018		Primary data
	Agrobacterium-mediated transformation of barley immature embryos	Hinchliffe, A.; Harwood, W. A.	2019	10.1007/978-1-4939-8944-7_8	Not assessible
	Allele exchange at the EPSPS locus confers glyphosate tolerance in cassava	Hummel, A. W.; Chauhan, R. D.; Cermak, T.; Mutka, A. M.; Vijayaraghavan, A.; Boyher, A.; Starker, C. G.; Bart, R.; Voytas, D. F.; Taylor, N. J.	2018	10.1111/pbi.12868	Outcome
	Amplification of CASase gene from Lathyrus sativus and construction of its knock-out vector via CRISPR/Cas9 system	Tao, YingJie; Liu, FengJuan; Bi, ChunXiao; Ren, XueBing; Qu, RuiHong; Li, KeYou; Xu, QuanLe	2018		Not assessible
	An agrobacterium-mediated CRISPR/Cas9 platform for genome editing in maize	Lee, K.; Zhu, H.; Yang, B.; Wang, K.	2019	10.1007/978-1-4939-8991-1_10	Outcome
	An efficient CRISPR vector toolbox for engineering large deletions in Arabidopsis thaliana	Wu, R.; Lucke, M.; Jang, Y. T.; Zhu, W.; Symeonidi, E.; Wang, C.; Fitz, J.; Xi, W.; Schwab, R.; Weigel, D.	2018	10.1186/s13007-018-0330-7	Outcome
	An efficient TILLING platform for cultivated tobacco	Gao, Y. L.; Yao, X. F.; Song, X. F.; Li, W. Z.; Song, Z. B.; Wang, B. W.; Wu, Y. P.; Shi, J. L.; Liu, G. S.; Li, Y. P.; Liu, C. M.	2019	10.1111/jipb.12784	Outcome
	AN EFFICIENT TRANSIENT ASSAY FOR CRISPR CAS9 SYSTEM DELIVERING TARGETED MUTATION USING SYNTHETIC OLIGO SgRNA IN SOYBEAN (GLYCINE MAX)	Al Amin, Noor; Ahmad, Naveed; Wu, Nan; Fu, Xiuming; Wang, Nan; Bo, Xiaoxue; Ma, Tong; Wang, Piwu	2018		Outcome
	Analysing the rice young panicle transcriptome reveals the gene regulatory network controlled by TRIANGULAR HULL1	Wang, J.; Zhang, Q.; Wang, Y.; Huang, J.; Luo, N.; Wei, S.; Jin, J.	2019	10.1186/s12284-019-0265-2	Outcome
	Application of CRISPR/Cas9 Genome Editing System for Hexaploid Wheat	Tian, Bin; Chen, Yueying; Su, Zhenqi; Chen, Hui; Bai, Guihua; Trick, Harold N.	2018		Not assessible
	Application of CRISPR/Cas9 to edit genes affecting seed morphology traits in wheat	Pan, Qianli	2019		Not assessible
	Application of CRISPR/Cas9 to Tragopogon (Asteraceae), an evolutionary model for the study of polyploidy	Shan, S.; Mavrodiev, E. V.; Li, R.; Zhang, Z.; Hauser, B. A.; Soltis, P. S.; Soltis, D. E.; Yang, B.	2018	10.1111/1755-0998.12935	Outcome
	Application of CRISPR-Cas12a temperature sensitivity for improved genome editing in rice, maize, and Arabidopsis	Malzahn, A. A.; Tang, X.; Lee, K.; Ren, Q.; Sretenovic, S.; Zhang, Y.; Chen, H.; Kang, M.; Bao, Y.; Zheng, X.; Deng, K.; Zhang, T.; Salcedo, V.; Wang, K.; Zhang, Y.; Qi, Y.	2019	10.1186/s12915-019-0629-5	Outcome
	Application of protoplast technology to CRISPR/Cas9 mutagenesis: from single-cell mutation detection to mutant plant regeneration	Lin, Choun-Sea; Hsu, Chen-Tran; Yang, Ling-Hung; Lee, Lan-Ying; Fu, Jin-Yuan; Cheng, Qiao-Wei; Wu, Fu-Hui; Hsiao, Han C. W.; Zhang, Yesheng; Zhang, Ru; Chang, Wan-Jung; Yu, Chen-Ting; Wang, Wen; Liao, Li-Jen; Gelvin, Stanton B.; Shih, Ming-Che	2018	10.1111/pbi.12870	Outcome
	Application of the CRISPR/Cas9 system for modification of flower color in Torenia fournieri	Nishihara, M.; Higuchi, A.; Watanabe, A.; Tasaki, K.	2018	10.1186/s12870-018-1539-3	Outcome
	Aptazyme-mediated direct modulation of post-transcriptional sgRNA level for conditional genome editing and gene expression	Chen, H.; Li, Y.; Du, C.; Li, Y.; Zhao, J.; Zheng, X.; Mao, Q.; Xia, H.	2018	10.1016/j.jbiotec.2018.10.011	Population
	Arabidopsis ANAC092 regulates auxin-mediated root development by binding to the ARF8 and PIN4 promoters	Xi, D.; Chen, X.; Wang, Y.; Zhong, R.; He, J.; Shen, J.; Ming, F.	2019	10.1111/jipb.12735	Outcome
	Arabidopsis Duodecuple Mutant of PYL ABA Receptors Reveals PYL Repression of ABA-Independent SnRK2 Activity	Zhao, Y.; Zhang, Z.; Gao, J.; Wang, P.; Hu, T.; Wang, Z.; Hou, Y. J.; Wan, Y.; Liu, W.; Xie, S.; Lu, T.; Xue, L.; Liu, Y.; Macho, A. P.; Tao, W. A.; Bressan, R. A.; Zhu, J. K.	2018	10.1016/j.celrep.2018.05.044	Outcome
	Archetypal roles of an abscisic acid receptor in drought and sugar responses in liverworts	Jahan, A.; Komatsu, K.; Wakida-Sekiya, M.; Hiraide, M.; Tanaka, K.; Ohtake, R.; Umezawa, T.; Toriyama, T.; Shinozawa, A.; Yotsui, I.; Sakata, Y.; Takezawa, D.	2019	10.1104/pp.18.00761	Outcome
	Biolistic delivery of CRISPR/Cas9 with ribonucleoprotein complex in wheat	Liang, Z.; Chen, K.; Gao, C.	2019	10.1007/978-1-4939-8991-1_24	Outcome
	Biolistic-delivery-based transient CRISPR/Cas9 expression enables in planta genome editing in wheat	Hamada, H.; Liu, Y.; Nagira, Y.; Miki, R.; Taoka, N.; Imai, R.	2018	10.1038/s41598-018-32714-6	Outcome
	Biotechnology: RNAi, antisense oligonucleotides and CRISPR strategies to reduce psyllids and bacterial pathogens in citrus trees	Hunter, Wayne	2018		Primary data
	Brassinosteroids facilitate xylem differentiation and wood formation in tomato	Lee, J.; Han, S.; Lee, H. Y.; Jeong, B.; Heo, T. Y.; Hyun, T. K.; Kim, K.; Je, B. I.; Lee, H.; Shim, D.; Park, S. J.; Ryu, H.	2019	10.1007/s00425-019-03094-6	Outcome
	BZR1 Transcription Factor Regulates Heat Stress Tolerance Through FERONIA Receptor-Like Kinase-Mediated Reactive Oxygen Species Signaling in Tomato	Yin, Y.; Qin, K.; Song, X.; Zhang, Q.; Zhou, Y.; Xia, X.; Yu, J.	2018	10.1093/pcp/pcy146	Outcome
	Cas9/gRNA-mediated COBRA3 gene mutation in Populus trichocarpa	Cui, YongYao; Cheng, YuXiang	2018		Not assessible
	Cas9/gRNA-mediated Targeted PtrFLA31/34 Gene Mutation in Populus	Wei, Zhen; Cheng, Yu-Xiang; Xia, De-An	2018	10.7525/j.issn.1673-5102.2018.05.014	Not assessible
	Cas9-guide RNA ribonucleoprotein-induced genome editing in the industrial green alga Coccomyxa sp. strain KJ 06 Biological Sciences 0604 Genetics	Yoshimitsu, Y.; Abe, J.; Harayama, S.	2018	10.1186/s13068-018-1327-1	Duplicate
	Cas9-guide RNA ribonucleoprotein-induced genome editing in the industrial green alga Coccomyxa sp. strain KJ	Yoshimitsu, Yuya; Abe, Jun; Harayama, Shigeaki	2018	10.1186/s13068-018-1327-1	Outcome
	CBF Genes are Essential for Cold Acclimation	Purdue, University	2018		Not assessible
	Characterization and Evaluation of OsLCT1 and OsNramp5 Mutants Generated Through CRISPR/Cas9-Mediated Mutagenesis for Breeding Low Cd Rice	Liu, Songmei; Jiang, Jie; Liu, Yang; Meng, Jun; Xu, Shouling; Tan, Yuanyuan; Li, Youfa; Shu, Qingyao; Huang, Jianzhong	2019	10.1016/j.rsci.2019.01.002	Outcome
	Characterization of a semidominant dwarfing PROCERA allele identified in a screen for CRISPR/Cas9-induced suppressors of loss-of-function alleles	Zhu, Z.; Kang, X.; Lor, V. S.; Weiss, D.; Olszewski, N.	2019	10.1111/pbi.13027	Outcome
	Characterization of CRISPR Mutants Targeting Genes Modulating Pectin Degradation in Ripening Tomato	Wang, D.; Samsulrizal, N. H.; Yan, C.; Allcock, N. S.; Craigon, J.; Blanco-Ulate, B.; Ortega-Salazar, I.; Marcus, S. E.; Bagheri, H. M.; Perez Fons, L.; Fraser, P. D.; Foster, T.; Fray, R.; Knox, J. P.; Seymour, G. B.	2019	10.1104/pp.18.01187	Outcome
	Chimeric RNA/DNA oligonucleotide-directed gene targeting in rice	Okuzaki, A.; Toriyama, K.	2004	10.1007/s00299-003-0698-2	Intervention
	CLC-Nt1 affects Potato Virus Y infection via regulation of endoplasmic reticulum luminal Ph	Sun, H.; Shen, L.; Qin, Y.; Liu, X.; Hao, K.; Li, Y.; Wang, J.; Yang, J.; Wang, F.	2018	10.1111/nph.15310	Outcome
	Clonal seeds from hybrid rice by simultaneous genome engineering of meiosis and fertilization genes	Wang, C.; Liu, Q.; Shen, Y.; Hua, Y.; Wang, J.; Lin, J.; Wu, M.; Sun, T.; Cheng, Z.; Mercier, R.; Wang, K.	2019	10.1038/s41587-018-0003-0	Outcome
	Concurrent modifications in the three homeologs of Ms45 gene with CRISPR-Cas9 lead to rapid generation of male sterile bread wheat (Triticum aestivum L.)	Singh, M.; Kumar, M.; Albertsen, M. C.; Young, J. K.; Cigan, A. M.	2018	10.1007/s11103-018-0749-2	Outcome
	Construction of CRISPR vector of Eucalyptus grandis CTX gene family by pHDE-Cas9	Li, LiMei; Zhang, TingTing; Ouyang, LeJun; Chen, ZiYin; Chen, KaiZhao; Liu, YaLi; Yin, AiGuo; Bu, LiangHao	2018		Not assessible
	Construction of multigenic deletion mutant system for Arabidopsis thaliana by CRISPR/Cas9 technology	Li, YuQian; Tang, Yao; Li, LanXin; Wang, XiuRong; Chen, MeiYi; Huang, Yan	2018		Not assessible
	Construction of tms5 mutants in rice based on CRISPR/Cas9 technology	Huang, ZhongMing; Zhou, YanBiao; Tang, XiaoDan; Zhao, XinHui; Zhou, ZaiWei; Fu, XingXue; Wang, Kai; Shi, JiangWei; Li, YanFeng; Fu, ChenJian; Yang, YuanZhu	2018		Not assessible
	Control of de novo root regeneration efficiency by developmental status of Arabidopsis leaf explants	Pan, Jing; Zhao, Fei; Zhang, Guifang; Pan, Yu; Sun, Lijun; Bao, Ning; Qin, Peng; Chen, Lyuqin; Yu, Jie; Zhang, Yijing; Xu, Lin	2019	https://doi.org/10.1016/j.jgg.2019.03.001	Outcome
	Converting Hulled into Naked Barley through Targeted Knock-Out of the Nud1 Gene	Gerasimova, Sophia; Hertig, Christian; Korotkova, Anna; Otto, Ingrid; Hiekel, Stefan; Kochetov, Alex; Kumlehn, Jochen; Khlestkina, Elena	2018		Primary data
	Creating highly efficient resistance against wheat dwarf virus in barley by employing CRISPR/Cas9 system	Kis, A.; Hamar, E.; Tholt, G.; Ban, R.; Havelda, Z.	2019	10.1111/pbi.13077	Outcome
	Creating large chromosomal deletions in rice using CRISPR/Cas9	Li, R.; Char, S. N.; Yang, B.	2019	10.1007/978-1-4939-8991-1_4	Outcome
	Creating targeted gene knockouts in barley using CRISPR/Cas9	Lawrenson, T.; Harwood, W. A.	2019	10.1007/978-1-4939-8944-7_14	Outcome
	Creating targeted gene knockouts in Brassica oleracea using CRISPR/Cas9	Lawrenson, T.; Hundleby, P.; Harwood, W.	2019	10.1007/978-1-4939-8991-1_12	Outcome
	Creating valuable crop plants utilized by molecular breeding and genome editing techniques	Shimada, H.	2018	10.2520/myco.68-2-5	Not assessible
	Creation of fragrant rice by targeted knockout of the OsBADH2 gene using TALEN technology	Shan, Qiwei; Zhang, Yi; Chen, Kunling; Zhang, Kang; Gao, Caixia	2015	10.1111/pbi.12312	Intervention
	CRISPR/Cas9 and TALENs generate heritable mutations for genes involved in small RNA processing of Glycine max and Medicago truncatula	Curtin, S. J.; Xiong, Y.; Michno, J. M.; Campbell, B. W.; Stec, A. O.; Čermák, T.; Starker, C.; Voytas, D. F.; Eamens, A. L.; Stupar, R. M.	2018	10.1111/pbi.12857	Duplicate
	CRISPR/Cas9 editing of carotenoid genes in tomato	D'Ambrosio, Caterina; Stigliani, Adriana Lucia; Giorio, Giovanni	2018	10.1007/s11248-018-0079-9	Outcome
	CRISPR/Cas9 for mutagenesis in rice	Char, S. N.; Li, R.; Yang, B.	2019	10.1007/978-1-4939-8778-8_19	Primary data
	CRISPR/Cas9 knockout of PI4Kα genes in Physcomitrella patens: a reverse genetics approach to determine the role of PI4P in bryophyte growth and development	Johnson, Tatyana	2018		Not assessible
	CRISPR/Cas9 mediated genomic editing breeding for glutinous CMS line WX209A in rice	Feng, Xuan; Wang, Xin; Han, Yue; Bai, DeLang; Xu, Ke; Liu, Fang; Qin, BaoXiang; Luo, JiJing; Wei, Zheng; Qiu, YongFu; Li, RongBai	2018		Not assessible
	CRISPR/Cas9 modification and development of marker-free transgenic bananas	Kleidon, Jennifer; Dugdale, Benjamin; Naim, Fatima; Waterhouse, Peter; Harding, Robert; Dale, James	2018		Not assessible
	CRISPR/Cas9 mutagenesis in Volvox carteri	Ortega-Escalante, J. A.; Jasper, R.; Miller, S. M.	2019	10.1111/tpj.14149	Outcome
	CRISPR/Cas9-based genome editing of transcription factor genes in Marchantia polymorpha	Sugano, S. S.; Nishihama, R.	2018	10.1007/978-1-4939-8657-6_7	Outcome
	CRISPR/Cas9-introduced single and multiple mutagenesis in strawberry	Xing, S.; Jia, M.; Wei, L.; Mao, W.; Abbasi, U. A.; Zhao, Y.; Chen, Y.; Cao, M.; Zhang, K.; Dai, Z.; Dou, Z.; Jia, W.; Li, B.	2018	10.1016/j.jgg.2018.04.006	Not assessible
	CRISPR/Cas9-mediated deletion of large genomic fragments in Soybean	Cai, Y.; Chen, L.; Sun, S.; Wu, C.; Yao, W.; Jiang, B.; Han, T.; Hou, W.	2018	10.3390/ijms19123835	Outcome
	CRISPR/Cas9-mediated Disruption of Multiple TFL1-like Floral Repressors Activates Flowering in Cassava	Odipio, John; Alicai, Titus; Nusinow, Dmitri; Bart, Rebecca; Taylor, Nigel	2018		Primary data
	CRISPR/Cas9-mediated efficient targeted mutagenesis has the potential to accelerate the domestication of Coffea canephora	Breitler, Jean-Christophe; Dechamp, Eveline; Campa, Claudine; Zebral Rodrigues, Leonardo Augusto; Guyot, Romain; Marraccini, Pierre; Etienne, Herve	2018	10.1007/s11240-018-1429-2	Outcome
	CRISPR/Cas9-mediated gene targeting in Arabidopsis using sequential transformation	Miki, D.; Zhang, W.; Zeng, W.; Feng, Z.; Zhu, J. K.	2018	10.1038/s41467-018-04416-0	Outcome
	CRISPR/Cas9-mediated genome editing efficiently creates specific mutations at multiple loci using one sgRNA in Brassica napus (vol 7, 2017)	Yang, Hong; Wu, Jia-Jing; Tang, Ting; Liu, Ke-De; Dai, Cheng	2018	10.1038/s41598-018-23161-4	Duplicate
	CRISPR/Cas9-mediated homologous recombination in tobacco	Hirohata, A.; Sato, I.; Kaino, K.; Iwata, Y.; Koizumi, N.; Mishiba, K. I.	2018	10.1007/s00299-018-2320-7	Outcome
	CRISPR/Cas9-mediated knockout of six glycosyltransferase genes in Nicotiana benthamiana for the production of recombinant proteins lacking beta-1,2-xylose and core alpha-1,3-fucose	Jansing, Julia; Sack, Markus; Augustine, Sruthy Maria; Fischer, Rainer; Bortesi, Luisa	2019	10.1111/pbi.12981	Outcome
	CRISPR/Cas9-mediated multiplex genome editing of the BnWRKY11 and BnWRKY70 genes in brassica napus L	Sun, Q.; Lin, L.; Liu, D.; Wu, D.; Fang, Y.; Wu, J.; Wang, Y.	2018	10.3390/ijms19092716	Outcome
	CRISPR/Cas9-Mediated Multiply Targeted Mutagenesis in Orange and Purple Carrot Plants	Xu, Z. S.; Feng, K.; Xiong, A. S.	2019	10.1007/s12033-018-00150-6	Outcome
	CRISPR/Cas9-mediated mutagenesis of phytoene desaturase in diploid and octoploid strawberry	Wilson, Fiona; Harrison, Kate; Armitage, Andrew D.; Simkin, Andrew J.; Harrison, Richard J. J. bioRxiv	2018		Outcome
	CRISPR/Cas9-mediated targeted mutagenesis of GmFT2a delays flowering time in soya bean	Cai, Y.; Chen, L.; Liu, X.; Guo, C.; Sun, S.; Wu, C.; Jiang, B.; Han, T.; Hou, W.	2018	10.1111/pbi.12758	Duplicate
	CRISPR/Cas9-mediated targeted T-DNA integration in rice	Lee, K.; Eggenberger, A. L.; Banakar, R.; McCaw, M. E.; Zhu, H.; Main, M.; Kang, M.; Gelvin, S. B.; Wang, K.	2019	10.1007/s11103-018-00819-1	Outcome
	CRISPR/Cas9-mediated Viral Interference in Plants	Tashkandi, Manal	2018		Not assessible
	CRISPR-Cas mediated RNA modulation for improved plant defense	Cook, D.; Huang, J.; Sharma, V.	2018		Primary data
	CRISPR-Cas9 knockouts of NCED4 in lettuce	Center, U. C. Davis Genome	2018		Not assessible
	CRISPR-Cas9 mediated gene editing in rice for fast track variety development	Srivastava, Vibha; Pathak, Bhuvan; Nandy, Soumen; Zhao, Shan	2018		Primary data
	CRISPR-Cas9 Ribonucleoprotein Complex Delivery in Plants for DNA Free Genome Editing	Banakar, Raviraj; Lee, Keunsub; Eggenberger, Alan; Wang, Kan	2018		Not assessible
	CRISPR-Cas9 ribonucleoprotein-mediated co-editing and counterselection in the rice blast fungus	Foster, A. J.; Martin-Urdiroz, M.; Yan, X.; Wright, H. S.; Soanes, D. M.; Talbot, N. J.	2018	10.1038/s41598-018-32702-w	Population
	CRISPR-Cas9 RNP complex, delivered via lipid nanoparticle, is effective in disruption of RHO gene in vitro	Arbabi, Amirmohsen; Spee, Christine; Hinton, David R.; Qin, Peter Z.; Craft, Cheryl Mae; Hamm-Alvarez, Sarah F.; Ameri, Hossein	2018		Not assessible
	CRISPR–Cas9-mediated genome editing in apple and grapevine	Osakabe, Y.; Liang, Z.; Ren, C.; Nishitani, C.; Osakabe, K.; Wada, M.; Komori, S.; Malnoy, M.; Velasco, R.; Poli, M.; Jung, M. H.; Koo, O. J.; Viola, R.; Nagamangala Kanchiswamy, C.	2018	10.1038/s41596-018-0067-9	Outcome
	CRISPR-Cas9-mediated genome editing of rice towards better grain quality	Bandyopadhyay, A.; Yin, X.; Biswal, A.; Coe, R.; Quick, W. P.	2019	10.1007/978-1-4939-8914-0_18	Outcome
	CRISPR-Cas9-mediated targeted mutagenesis in hybrid poplar (Populus alba x P. glandulosa)	Choi, Young-im; Choi, Hyunmo; Bae, Eun-kyung; Choi, Ji Won; Lee, Hyoshin; Ko, Jae-heung	2018		Primary data
	CRISPR-TSKO facilitates efficient cell type-, tissue-, or organ-specific mutagenesis in Arabidopsis	Decaestecker, Ward; Buono, Rafael Andrade; Pfeiffer, Marie L.; Vangheluwe, Nick; Jourquin, Joris; Karimi, Mansour; Van Isterdael, Gert; Beeckman, Tom; Nowack, Moritz K.; Jacobs, Thomas B. J. bioRxiv	2018		Outcome
	Critical function of DNA methyltransferase 1 in tomato development and regulation of the DNA methylome and transcriptome	Yang, Y.; Tang, K.; Datsenka, T. U.; Liu, W.; Lv, S.; Lang, Z.; Wang, X.; Gao, J.; Wang, W.; Nie, W.; Chu, Z.; Zhang, H.; Handa, A. K.; Zhu, J. K.; Zhang, H.	2019	10.1111/jipb.12778	Outcome
	Data_Sheet_1_Molecular Background of Pi Deficiency-Induced Root Hair Growth in Brassica carinata - A Fasciclin-Like Arabinogalactan Protein Is Involved.docx	Kirchner, Thomas W.; Niehaus, Markus; Rossig, Kim L.; Lauterbach, Timo; Herde, Marco; Kuster, Helge; Schenk, Manfred K.	2018	http://dx.doi.org/10.3389/fpls.2018.01372.s001	Outcome
	Dek42 encodes an RNA binding protein that affects alternative pre-mRNA splicing and maize kernel development	Zuo, Y.; Feng, F.; Qi, W.; Song, R.	2019	10.1111/jipb.12798	Outcome
	Deletion of the chloroplast LTD protein impedes LHCI import and PSI-LHCI assembly in Chlamydomonas reinhardtii	Jeong, J.; Baek, K.; Yu, J.; Kirst, H.; Betterle, N.; Shin, W.; Bae, S.; Melis, A.; Jin, E.	2018	10.1093/jxb/erx457	Duplicate
	Delivery of CRISPR/Cas9 Ribonucleoprotein Complex to Apical Meristem Cells for DNA-free Editing of Potato Solanum tuberosum Genome	Khromov, A. V.; Makhotenko, A. V.; Snigir, E. V.; Makarova, S. S.; Makarov, V. V.; Suprunova, T. P.; Miroshnichenko, D. N.; Kalinina, N. O.; Dolgov, S. V.; Taliansky, M. E.	2018	10.21519/0234-2758-2018-34-6-51-58	Not assessible
	Design of a bacterial speck resistant tomato by CRISPR/Cas9-mediated editing of SlJAZ2	Ortigosa, A.; Gimenez-Ibanez, S.; Leonhardt, N.; Solano, R.	2019	10.1111/pbi.13006	Outcome
	Detection of CRISPR/Cas9-induced genomic fragment deletions in barley and generation of homozygous edited lines via embryogenic pollen culture	Kapusi, E.; Stöger, E.	2018	10.1007/978-1-4939-7856-4_2	Outcome
	Developing a highly efficient and wildly adaptive CRISPR-SaCas9 toolset for plant genome editing	Qin, R.; Li, J.; Li, H.; Zhang, Y.; Liu, X.; Miao, Y.; Zhang, X.; Wei, P.	2018	10.1111/pbi.13047	Outcome
	Developing disease-resistant thermosensitive male sterile rice by multiplex gene editing	Li, S.; Shen, L.; Hu, P.; Liu, Q.; Zhu, X.; Qian, Q.; Wang, K.; Wang, Y.	2019	10.1111/jipb.12774	Outcome
	Developing superior alleles of yield genes in rice by artificial mutagenesis using the CRISPR/Cas9 system	Huang, Liyu; Zhang, Ru; Huang, Guangfu; Li, Yanxia; Melaku, Getachew; Zhang, Shilai; Chen, Haitao; Zhao, Yanjuan; Zhang, Jing; Zhang, Yesheng; Hu, Fengyi	2018	10.1016/j.cj.2018.05.005	Outcome
	Development of Beet necrotic yellow vein virus-based vectors for multiple-gene expression and guide RNA delivery in plant genome editing	Jiang, N.; Zhang, C.; Liu, J. Y.; Guo, Z. H.; Zhang, Z. Y.; Han, C. G.; Wang, Y.	2018	10.1111/pbi.13055	Outcome
	Development of CRISPR/Cas9 mediated virus resistance	Chakraborty, A.; Li, H.; Iqbal, S.; Jones, M. G. K.; Wylie, S. J.	2018		Primary data
	Development of methods for effective identification of CRISPR/Cas9-induced indels in rice	Biswas, S.; Li, R.; Yuan, Z.; Zhang, D.; Zhao, X.; Shi, J.	2019	10.1007/s00299-019-02392-3	Outcome
	Development of Transgenic Chinese Cabbage Using CRISPR/Cas9 to Control Self-incompatibility	Shin, Na-Ri; Lee, Gi-Ho; Shin, Yun Hee J. 한국원예학회 학술발표요지	2018		Not assessible
	Differential regulation of TNL-mediated immune signaling by redundant helper CNLs	Wu, Z.; Li, M.; Dong, O. X.; Xia, S.; Liang, W.; Bao, Y.; Wasteneys, G.; Li, X.	2019	10.1111/nph.15665	Outcome
	Disruption of OsSEC3A increases the content of salicylic acid and induces plant defense responses in rice	Ma, J.; Chen, J.; Wang, M.; Ren, Y.; Wang, S.; Lei, C.; Cheng, Z.; Sodmergen	2018	10.1093/jxb/erx458	Outcome
	Diverse NLR immune receptors activate defence via the RPW8-NLR NRG1	Castel, B.; Ngou, P. M.; Cevik, V.; Redkar, A.; Kim, D. S.; Yang, Y.; Ding, P.; Jones, J. D. G.	2019	10.1111/nph.15659	Outcome
	Diversity and redundancy of the ripening regulatory networks revealed by the fruitENCODE and the new CRISPR/Cas9 CNR and NOR mutants	Gao, Y.; Zhu, N.; Zhu, X.; Wu, M.; Cai-Zhong, J.; Grierson, D.; Luo, Y.; Shen, W.; Zhong, S.; Fu, D. Q.; Qu, G.	2019	10.1038/s41438-019-0122-x	Outcome
	DNA Methylation Affects the Efficiency of Transcription Activator-Like Effector Nucleases-Mediated Genome Editing in Rice	Kaya, Hidetaka; Numa, Hisataka; Nishizawa-Yokoi, Ayako; Toki, Seiichi; Habu, Yoshiki	2017	10.3389/fpls.2017.00302	Intervention
	DNA-free genome editing of brassica oleracea and B. Rapa protoplasts using CRISPR-cas9 ribonucleoprotein complexes	Murovec, J.; Guček, K.; Bohanec, B.; Avbelj, M.; Jerala, R.	2018	10.3389/fpls.2018.01594	Outcome
	Dna-free genome editing via ribonucleoprotein (RNP) delivery of CRISPR/Cas in lettuce	Park, J.; Choi, S.; Park, S.; Yoon, J.; Park, A. Y.; Choe, S.	2019	10.1007/978-1-4939-8991-1_25	Outcome
	E.coli;maize;human Raw sequence reads	China Agricultural, University	2018		Not assessible
	Editing a stomatal developmental gene in rice with CRISPR/Cpf1	Yin, X.; Anand, A.; Quick, P.; Bandyopadhyay, A.	2019	10.1007/978-1-4939-8991-1_19	Outcome
	Editing of an alpha-kafirin gene family increases digestibility and protein quality in sorghum	Li, A.; Jia, S.; Yobi, A.; Ge, Z.; Sato, S. J.; Zhang, C.; Angelovici, R.; Clemente, T. E.; Holding, D. R.	2018	10.1104/pp.18.00200	Outcome
	Editing of Rice Isoamylase Gene ISA1 Provides Insights into Its Function in Starch Formation	Chao, Shufen; Cai, Yicong; Feng, Baobing; Jiao, Guiai; Sheng, Zhonghua; Luo, Ju; Tang, Shaoqing; Wang, Jianlong; Hu, Peisong; Wei, Xiangjin	2019	10.1016/j.rsci.2018.07.001	Outcome
	Editing ROP Gene OsRac5 of Rice by CRISPR/Cas9 Technique	Wang, Mei-Na; Peng, Jing-Jing; Wang, Kai-Jie; An, Wen-Jing; Liu, Ya-Fei; Li, Ke-Jia; Liang, Wei-Hong	2018	10.13865/j.cnki.cjbmb.2018.12.13	Not assessible
	Editing the Medicago truncatula genome: Targeted mutagenesis using the CRISPR-Cas9 reagent	Curtin, S. J.	2018	10.1007/978-1-4939-8633-0_12	Outcome
	Efficient CRISPR-Cas9 gene disruption system in edible-medicinal mushroom Cordyceps militaris	Chen, B. X.; Wei, T.; Ye, Z. W.; Yun, F.; Kang, L. Z.; Tang, H. B.; Guo, L. Q.; Lin, J. F.	2018	10.3389/fmicb.2018.01157	Outcome
	Efficient DNA-free nanoparticle mediated genome editing of potato using CRISPR-Cas9 RNP complex	Khromov, A.; Makarov, V.; Makhotenko, A.; Makarova, S.; Snigir, E. A.; Suprunova, T. P.; Kalinina, N. O.; Taliansky, M. E.	2018		Primary data
	Efficient Genome Editing by RNA-guided CRISPR Nucleases in Soybean	Ye, Xudong; Xu, Jianping; Rymarquis, Linda; Chen, Yurong; Wang, Dafu; Kouranov, Andrei; Saltarikos, Annie; Gaeta, Bob; Salvador, Sara; Gilbertson, Larry	2018		Not assessible
	Efficient Genome Editing Using CRISPR/Cas9 Technology in Chicory	Bernard, G.; Gagneul, D.; Alves Dos Santos, H.; Etienne, A.; Hilbert, J. L.; Rambaud, C.	2019	10.3390/ijms20051155	Outcome
	Efficient Inactivation of Symbiotic Nitrogen Fixation Related Genes in Lotus japonicus Using CRISPR-Cas9	Wang, Longxiang; Wang, Longlong; Tan, Qian; Fan, Qiuling; Zhu, Hui; Hong, Zonglie; Zhang, Zhongming; Duanmu, Deqiang	2016	10.3389/fpls.2016.01333	Outcome
	Efficient multiplex genome editing induces precise, and self-ligated type mutations in tomato plants	Hashimoto, R.; Ueta, R.; Abe, C.; Osakabe, Y.; Osakabe, K.	2018	10.3389/fpls.2018.00916	Outcome
	Efficient targeted mutagenesis in soybean by TALENs and CRISPR/Cas9	Du, Hongyang; Zeng, Xuanrui; Zhao, Meng; Cui, Xiaopei; Wang, Qing; Yang, Hui; Cheng, Hao; Yu, Deyue	2016	10.1016/j.jbiotec.2015.11.005	Intervention
	Embryogenic calli explants and silicon carbide whisker-mediated transformation of cotton (Gossypium hirsutum L.)	Arshad, M.; Asad, S.	2019	10.1007/978-1-4939-8952-2_7	Outcome
	Engineering herbicide-resistant watermelon variety through CRISPR/Cas9-mediated base-editing	Tian, Shouwei; Jiang, Linjian; Cui, Xiaxia; Zhang, Jie; Guo, Shaogui; Li, Maoying; Zhang, Haiying; Ren, Yi; Gong, Guoyi; Zong, Mei; Liu, Fan; Chen, Qijun; Xu, Yong	2018	10.1007/s00299-018-2299-0	Intervention
	Engineering natural products in plants for enhanced nutrition	Christou, P.; Zhu, C.; Capell, T.	2018		Primary data
	Engineering of CRISPR/Cas9-mediated potyvirus resistance in transgene-free Arabidopsis plants	Pyott, Douglas E.; Sheehan, Emma; Molnar, Attila	2016	10.1111/mpp.12417	Outcome
	Engineering plant architecture via CRISPR/Cas9-mediated alteration of strigolactone biosynthesis	Butt, H.; Jamil, M.; Wang, J. Y.; Al-Babili, S.; Mahfouz, M.	2018	10.1186/s12870-018-1387-1	Outcome
	Engineering Plant Immunity by CRISPR/Cas13a	Aljedaani, Fatimah R.; Mahfouz, Magdy M.	2018		Outcome
	Engineering Plant Immunity via CRISPR/Cas Systems	Mahfouz, M.	2018		Primary data
	Engineering resistance against Tomato yellow leaf curl virus via the CRISPR/Cas9 system in tomato	Mahfouz, Magdy; Tashkandi, Manal; Ali, Zahir; Aljedaani, Fatimah; Shami, Ashwag	2017	10.1101/237735	Outcome
	Engineering resistance against Tomato yellow leaf curl virus via the CRISPR/Cas9 system in tomato	Tashkandi, M.; Ali, Z.; Aljedaani, F.; Shami, A.; Mahfouz, M. M.	2018	10.1080/15592324.2018.1525996	Duplicate
	Engineering RNA Virus Interference via the CRISPR/Cas13 Machinery in Arabidopsis	Aman, Rashid; Mahas, Ahmed; Butt, Haroon; Ali, Zahir; Aljedaani, Fatimah; Mahfouz, Magdy	2018	10.3390/v10120732	Outcome
	Engineering Tobacco BY-2 Cell with CRISPR/Cas9 Technology for Reduced Proteolytic Activities	O'Keefe, Kiera; Xu, Jianfeng	2018		Primary data
	Enhanced Expression of QTL qLL9/DEP1 Facilitates the Improvement of Leaf Morphology and Grain Yield in Rice	Fu, X.; Xu, J.; Zhou, M.; Chen, M.; Shen, L.; Li, T.; Zhu, Y.; Wang, J.; Hu, J.; Zhu, L.; Gao, Z.; Dong, G.; Guo, L.; Ren, D.; Chen, G.; Lin, J.; Qian, Q.; Zhang, G.	2019	10.3390/ijms20040866	Outcome
	Enhanced genome editing in rice using single transcript unit CRISPR-LbCpf1 systems	Xu, R.; Qin, R.; Li, H.; Li, J.; Yang, J.; Wei, P.	2019	10.1111/pbi.13028	Outcome
	Establishing CRISPR/Cas13a immune system conferring RNA virus resistance in both dicot and monocot plants	Zhang, T.; Zhao, Y.; Ye, J.; Cao, X.; Xu, C.; Chen, B.; An, H.; Jiao, Y.; Zhang, F.; Yang, X.; Zhou, G.	2019	10.1111/pbi.13095	Outcome
	Establishment of a CRISPR/Cas9 system for editing cold-induced gene HK1/HK2 in Flammulina velutipes	Ouyang, PingLan; Li, QiongJie; Guo, LiQiong; Lin, JunFang; Ye, ZhiWei; Wei, Tao; Zheng, QianWang; Wu, TuHeng; Luo, Run	2018		Not assessible
	Establishment of a modified CRISPR/Cas9 system with increased mutagenesis frequency using the translational enhancer dMac3 and multiple guide RNAs in potato	Kusano, H.; Ohnuma, M.; Mutsuro-Aoki, H.; Asahi, T.; Ichinosawa, D.; Onodera, H.; Asano, K.; Noda, T.; Horie, T.; Fukumoto, K.; Kihira, M.; Teramura, H.; Yazaki, K.; Umemoto, N.; Muranaka, T.; Shimada, H.	2018	10.1038/s41598-018-32049-2	Outcome
	Establishment of Hexaploid Sweetpotato Protoplast as a Systems for Gene Expression, Genome Editing and Elucidation of Gene Functions	Bukari, Foaziatu; Traore, Sy; Egnin, Marceline; Idehen, Osagie; Bernard, Gregory C.; Lee, Yi-Lang; Gelvin, Stanton; Brown, Adrianne; Mortley, Desmond; Bonsi, Conrad; Alexander, Deloris	2018		Primary data
	Evaluating the Mutation Efficiencies of Two Guide RNA in CRISPR Mediated Transgene Deletion in Rice	Pathak, Bhuvan P.; Zhao, S.; Srivastava, V.	2018		Not assessible
	Evaluation of differential qPE9-1/DEP1 protein domains in rice grain length and weight variation	Li, X.; Tao, Q.; Miao, J.; Yang, Z.; Gu, M.; Liang, G.; Zhou, Y.	2019	10.1186/s12284-019-0263-4	Outcome
	Evaluation of Methods to Assess in vivo Activity of Engineered Genome-Editing Nucleases in Protoplasts	Nadakuduti, Satya Swathi; Starker, Colby G.; Ko, Dae Kwan; Jayakody, Thilani B.; Buell, C. Robin; Voytas, Daniel F.; Douches, David S.	2019	10.3389/fpls.2019.00110	Outcome
	Expression patterns and regulation of transcription factor gene OsSHR2 in vegetative growth in rice	Zhang, ZhanTian; Sun, YaFei; Ai, Hao; Luo, WenZhen; Feng, Bing; Sun, WenXian; Xu, GuoHua; Sun, ShuBin	2018		Not assessible
	Extensive CRISPR RNA modification reveals chemical compatibility and structure-activity relationships for Cas9 biochemical activity	O'Reilly, D.; Kartje, Z. J.; Ageely, E. A.; Malek-Adamian, E.; Habibian, M.; Schofield, A.; Barkau, C. L.; Rohilla, K. J.; DeRossett, L. B.; Weigle, A. T.; Damha, M. J.; Gagnon, K. T.	2019	10.1093/nar/gky1214	Outcome
	Fluorescence marker-assisted isolation of Cas9-free and CRISPR-edited Arabidopsis plants	Yu, H.; Zhao, Y.	2019	10.1007/978-1-4939-8991-1_11	Outcome
	FnCpf1-mediated targeted mutagenesis in plants	Endo, A.; Toki, S.	2018	10.1007/978-1-4939-7874-8_18	Outcome
	FON4 prevents the multi-floret spikelet in rice	Ren, D.; Xu, Q.; Qiu, Z.; Cui, Y.; Zhou, T.; Zeng, D.; Guo, L.; Qian, Q.	2019	10.1111/pbi.13083	Outcome
	Functional characterization of arabidopsis PHL4 in plant response to phosphate starvation	Wang, Z.; Zheng, Z.; Song, L.; Liu, D.	2018	10.3389/fpls.2018.01432	Outcome
	Functional characterization of SMG7 paralogs in arabidopsis thaliana	Capitao, C.; Shukla, N.; Wandrolova, A.; Mittelsten Scheid, O.; Riha, K.	2018	10.3389/fpls.2018.01602	Outcome
	FZP determines grain size and sterile lemma fate in rice	Ren, D.; Hu, J.; Xu, Q.; Cui, Y.; Zhang, Y.; Zhou, T.; Rao, Y.; Xue, D.; Zeng, D.; Zhang, G.; Gao, Z.; Zhu, L.; Shen, L.; Chen, G.; Guo, L.; Qian, Q.	2018	10.1093/jxb/ery264	Outcome
	Gene diagnosis and targeted breeding for blast-resistant Kongyu 131 without changing regional adaptability	Zhou, X.; Jiang, G.; Yang, L.; Qiu, L.; He, P.; Nong, C.; Wang, Y.; He, Y.; Xing, Y.	2018	10.1016/j.jgg.2018.08.003	Outcome
	Gene editing and mutagenesis reveal inter-cultivar differences and additivity in the contribution of TaGW2 homoeologues to grain size and weight in wheat	Wang, W.; Simmonds, J.; Pan, Q.; Davidson, D.; He, F.; Battal, A.; Akhunova, A.; Trick, H. N.; Uauy, C.; Akhunov, E.	2018	10.1007/s00122-018-3166-7	Outcome
	Gene Editing Cassava for Disease Resistance, Herbicide Tolerance and Enhanced Development	Taylor, Nigel; Chauhan, Raj Deepika; Voytas, Dan; Odipio, John; Lin, Dan; Carrington, James; Bart, Rebecca	2018		Not assessible
	Gene Editing in Cassava for Herbicide Tolerance and Disease Resistance	Chauhan, Raj Deepika; Hummel, Aaron; Cermak, Tomas; Bart, Rebecca; Voytas, Daniel; Odipio, John; Lin, Daniel; Carrington, James; Taylor, Nigel	2018		Primary data
	Gene editing of tomato via Agrobacterium-mediated transformation with CRISPR/Cas 9 constructs targeting cell wall genes	Boase, Murray Robert; Tiffin, Heather; Zhang, Huaibi; Hunter, Donald; Erridge, Zoe; Wang, Lei; Manandhar, Sarina; King, Ian; Brummell, David; Schaffer, Robert	2018		Outcome
	Gene editing the phytoene desaturase alleles of Cavendish banana using CRISPR/Cas9	Naim, F.; Dugdale, B.; Kleidon, J.; Brinin, A.; Shand, K.; Waterhouse, P.; Dale, J.	2018	10.1007/s11248-018-0083-0	Outcome
	Gene editing using CRISPR/Cas9 to modify or remove gliadins from wheat and produce coeliac disease epitope-free wheat	Smulders, M. J. M.; Jouanin, A. A.; Gilissen, Luud J. W. J.	2018		Outcome
	Gene replacement by intron targeting with CRISPR-Cas9	Li, J.; Meng, X.; Li, J.; Gao, C.	2019	10.1007/978-1-4939-8991-1_21	Outcome
	Generating A High Erucic Acid Seed Oil Variety Of Pennycress (thlaspi Arvense)	Jarvis, Brice	2018		Not assessible
	Generating disease resistant citrus varieties using CRISPR/Cas9	Wang, N.	2018		Primary data
	Generating photoperiod-sensitive genic male sterile rice lines with CRISPR/Cas9	Gu, W.; Zhang, D.; Qi, Y.; Yuan, Z.	2019	10.1007/978-1-4939-8991-1_8	Outcome
	Generation of marker-free transgenic rice using CRISPR/Cas9 system controlled by floral specific promoters	Wang, J.; Wang, C.; Wang, K.	2019	10.1016/j.jgg.2018.11.005	Outcome
	Generation of Mutants of Nuclear-Encoded Plastid Proteins Using CRISPR/Cas9 in the Diatom Phaeodactylum tricornutum	Allorent, Guillaume; Guglielmino, Erika; Giustini, Cecile; Courtois, Florence	2018	10.1007/978-1-4939-8654-5_24	Outcome
	Generation of new barley mutant alleles of LIPOXYGENASE 1 using CRISPR RNA/Cas9-endonuclease technology	Hensel, Goetz; Pouramini, Pouneh; Hiekel, Stefan; Reuter, Phillip; Baier, Sebastian; Kumlehn, Jochen	2018		Primary data
	Generation of self-compatible diploid potato by knockout of S-RNase	Ye, M.; Peng, Z.; Tang, D.; Yang, Z.; Li, D.; Xu, Y.; Zhang, C.; Huang, S.	2018	10.1038/s41477-018-0218-6	Outcome
	Generation of virus-resistant potato plants by RNA genome targeting	Zhan, X.; Zhang, F.; Zhong, Z.; Chen, R.; Wang, Y.; Chang, L.; Bock, R.; Nie, B.; Zhang, J.	2019	10.1111/pbi.13102	Outcome
	Genes regulating gland development in the cotton plant	Janga, M. R.; Pandeya, D.; Campbell, L. M.; Konganti, K.; Villafuerte, S. T.; Puckhaber, L.; Pepper, A.; Stipanovic, R. D.; Scheffler, J. A.; Rathore, K. S.	2018	10.1111/pbi.13044	Outcome
	Genetic improvement of potato by INNATE (R) and gene editing technologies	Duan, Hui	2018		Primary data
	Genetic Modification of Potato: Learnings from the Simplot Plant Sciences Innate (R) Experience	Carroll, Tim; Richael, Craig; Yan, Hua; Georgelis, Nikolaos; Champouret, Nicolas; Weeks, J. Troy	2018		Not assessible
	Genetic Regulation of Lettuce Seed Germination by LsGA2ox2 Under Darkness	Huo, H.; Niroula, M.; Hill, T.; Li, J.; Nguyen, L. D.; Truco, M.; Wei, S.; Michelmore, R. W.; Bradford, K. J.	2018		Not assessible
	Genome Editing and Double-Fluorescence Proteins Enable Robust Maternal Haploid Induction and Identification in Maize	Dong, L.; Li, L.; Liu, C.; Liu, C.; Geng, S.; Li, X.; Huang, C.; Mao, L.; Chen, S.; Xie, C.	2018	10.1016/j.molp.2018.06.011	Not assessible
	Genome editing by CRISPR/Cas9 in sorghum through biolistic bombardment	Liu, G.; Li, J.; Godwin, I. D.	2019	10.1007/978-1-4939-9039-9_12	Outcome
	Genome editing in citrus tree with CRISPR/Cas9	Jia, H.; Zou, X.; Orbovic, V.; Wang, N.	2019	10.1007/978-1-4939-8991-1_17	Outcome
	Genome editing in cotton using CRISPR/Cas9 system	Li, C.; Zhang, B.	2019	10.1007/978-1-4939-8952-2_8	Outcome
	Genome editing in rice by direct delivery of preassembled CRISPR-Cas9 vectors or ribonucleoproteins into zygotes	Okamoto, Takashi; Toda, Erika; Koiso, Narumi; Takebayashi, Arika; Ichikawa, Masako; Kiba, Takatoshi; Osakabe, Keishi; Osakabe, Yuriko; Sakakibara, Hitoshi; Kato, Norio	2018		Primary data
	Genome Editing in Trees: From Multiple Repair Pathways to Long-Term Stability	Bewg, William Patrick; Ci, Dong; Tsai, Chung-Jui	2018	10.3389/fpls.2018.01732	Outcome
	Genome Editingwith Cas9 and Cpf1 to Create Targeted Genetic Variation in Crop Plants	Gilbertson, Larry	2018		Not assessible
	Genome Engineering of Tobacco BY-2 Cell Towards High-yield Production of Therapeutic Proteins	Xu, Jianfeng; O'Keefe, Kiera; Loiacano, Olivia; Batten, Colton	2018		Primary data
	Genome sequencing of rice subspecies and genetic analysis of recombinant lines reveals regional yield- and quality-associated loci	Li, X.; Wu, L.; Wang, J.; Sun, J.; Xia, X.; Geng, X.; Wang, X.; Xu, Z.; Xu, Q.	2018	10.1186/s12915-018-0572-x	Outcome
	Genome-wide association analyses reveal the importance of alternative splicing in diversifying gene function and regulating phenotypic variation in Maize	Chen, Q.; Han, Y.; Liu, H.; Wang, X.; Sun, J.; Zhao, B.; Li, W.; Tian, J.; Liang, Y.; Yan, J.; Yang, X.; Tian, F.	2018	10.1105/tpc.18.00109	Outcome
	Genome-wide identification and characterization of LRR-RLKs reveal functional conservation of the SIF subfamily in cotton (Gossypium hirsutum)	Yuan, N.; Rai, K. M.; Balasubramanian, V. K.; Upadhyay, S. K.; Luo, H.; Mendu, V.	2018	10.1186/s12870-018-1395-1	Outcome
	Genotype-Independent Sorghum Genome Modification	Che, Ping; Anand, Ajith; Wu, Emily; Lowe, Keith; Gordon-Kamm, William; Jones, Todd	2018		Not assessible
	Genotypic characterization and tissue localization of the mutant lines expression of HKT1;3 gene in rice under salt stress	Abdulhussein, F. R.; Mutlag, N. H.; Sarheed, A. F.	2018		Outcome
	Germline-transmitted genome editing in Arabidopsis thaliana Using TAL-effector-nucleases	Forner, Joachim; Pfeiffer, Anne; Langenecker, Tobias; Manavella, Pablo A.; Manavella, Pablo; Lohmann, Jan U.	2015	10.1371/journal.pone.0121056	Intervention
	Glucose uptake via STP transporters inhibits in vitro pollen tube growth in a hexokinase1-dependent manner in arabidopsis Thaliana	Rottmann, T.; Fritz, C.; Sauer, N.; Stadler, R.	2018	10.1105/tpc.18.00356	Outcome
	GOLDEN 2-LIKE Transcription Factors Regulate WRKY40 Expression in Response to Abscisic Acid	Ahmad, R.; Liu, Y.; Wang, T. J.; Meng, Q.; Yin, H.; Wang, X.; Wu, Y.; Nan, N.; Liu, B.; Xu, Z. Y.	2019	10.1104/pp.18.01466	Outcome
	Guide RNA Design for CRISPR/Cas9-Mediated Potato Genome Editing	Khromov, A. V.; Gushchin, V. A.; Timerbaev, V. I.; Kalinina, N. O.; Taliansky, M. E.; Makarov, V. V.	2018	10.1134/s1607672918020084	Outcome
	Herbicide tolerance-assisted multiplex targeted nucleotide substitution in rice	Shimatani, Z.; Fujikura, U.; Ishii, H.; Terada, R.; Nishida, K.; Kondo, A.	2018	10.1016/j.dib.2018.08.124	Outcome
	High frequency targeted mutagenesis in Arabidopsis thaliana using zinc finger nucleases	Zhang, Feng; Maeder, Morgan L.; Unger-Wallace, Erica; Hoshaw, Justin P.; Reyon, Deepak; Christian, Michelle; Li, Xiaohong; Pierick, Christopher J.; Dobbs, Drena; Peterson, Thomas; Joung, J. Keith; Voytas, Daniel F.	2010	10.1073/pnas.0914991107	Intervention
	High-efficiency generation of fertile transplastomic Arabidopsis plants	Ruf, S.; Forner, J.; Hasse, C.; Kroop, X.; Seeger, S.; Schollbach, L.; Schadach, A.; Bock, R.	2019	10.1038/s41477-019-0359-2	Outcome
	High-frequency, precise modification of the tomato genome	Čermák, Tomáš; Baltes, Nicholas J.; Čegan, Radim; Zhang, Yong; Voytas, Daniel F.	2015	10.1186/s13059-015-0796-9	Intervention
	Highly Efficient A·T to G·C Base Editing by Cas9n-Guided tRNA Adenosine Deaminase in Rice	Yan, Fang; Kuang, Yongjie; Ren, Bin; Wang, Jingwen; Zhang, Dawei; Lin, Honghui; Yang, Bing; Zhou, Xueping; Zhou, Huanbin	2018	10.1016/j.molp.2018.02.008	Intervention
	High-Resolution Analysis of the Efficiency, Heritability, and Editing Outcomes of CRISPR/Cas9-Induced Modifications of NCED4 in Lettuce (Lactuca sativa)	Bertier, Lien D.; Ron, Mily; Huo, Heqiang; Bradford, Kent J.; Britt, Anne B.; Michelmore, Richard W.	2018	10.1534/g3.117.300396	Outcome
	Histone Acetylation Cooperating with AREB1 Transcription Factor Regulates Drought Response and Tolerance in Populus trichocarpa	Li, S.; Lin, Y. J.; Wang, P.; Zhang, B.; Li, M.; Chen, S.; Shi, R.; Tunlaya-Anukit, S.; Liu, X.; Wang, Z.; Dai, X.; Yu, J.; Zhou, C.; Liu, B.; Wang, J. P.; Chiang, V. L.; Li, W.	2018	10.1105/tpc.18.00437	Outcome
	Histone Deacetylase 701 (HDT701)Induces Flowering in Rice by Modulating Expression of OsIDS1	Cho, Lae-Hyeon; Yoon, Jinmi; Wai, Antt Htet; An, Gynheung	2018	10.14348/molcells.2018.0148	Outcome
	Histone H3K9 demethylase JMJ25 epigenetically modulates anthocyanin biosynthesis in poplar	Fan, D.; Wang, X.; Tang, X.; Ye, X.; Ren, S.; Wang, D.; Luo, K.	2018	10.1111/tpj.14092	Outcome
	Histone lysine methyltransferases BnaSDG8.A and BnaSDG8.C are involved in the floral transition in Brassica napus	Jiang, L.; Li, D.; Jin, L.; Ruan, Y.; Shen, W. H.; Liu, C.	2018	10.1111/tpj.13978	Outcome
	Identification and characterization of GmMYB118 responses to drought and salt stress	Du, Y. T.; Zhao, M. J.; Wang, C. T.; Gao, Y.; Wang, Y. X.; Liu, Y. W.; Chen, M.; Chen, J.; Zhou, Y. B.; Xu, Z. S.; Ma, Y. Z.	2018	10.1186/s12870-018-1551-7	Outcome
	Identification and expression analysis of cytokinin metabolic genes IPTs CYP735A and CKXs in the biofuel plant Jiatropha curcas	Cai, Li; Zhang, Lu; Fu, Qiantang; Xu, Zeng-Fu	2018	10.7717/peerj.4812	Outcome
	Identification and expression analysis of cytokinin metabolic genes IPTs, CYP735A and CKXs in the biofuel plant Jatropha curcas	Cai, L.; Zhang, L.; Fu, Q.; Xu, Z. F.	2018	10.7717/peerj.4812	Duplicate
	Identification of a G2-like transcription factor, OsPHL3, functions as a negative regulator of flowering in rice by co-expression and reverse genetic analysis	Zeng, Liping; Liu, Xue; Zhou, Zhuangzhi; Li, Dayong; Zhao, Xianfeng; Zhu, Lihuang; Luo, Yingfeng; Hu, Songnian	2018	10.1186/s12870-018-1382-6	Outcome
	Identification of Candidate HY5-dependent and -independent Regulators of Anthocyanin Biosynthesis in Tomato	Qiu, Z.; Wang, H.; Li, D.; Yu, B.; Hui, Q.; Yan, S.; Huang, Z.; Cui, X.; Cao, B.	2018	10.1093/pcp/pcy236	Outcome
	Identifying a large number of high-yield genes in rice by pedigree analysis, whole-genome sequencing, and CRISPR-Cas9 gene knockout	Huang, J.; Li, J.; Zhou, J.; Wang, L.; Yang, S.; Hurst, L. D.; Li, W. H.; Tian, D.	2018	10.1073/pnas.1806110115	Outcome
	Impaired Function of the Calcium-Dependent Protein Kinase, OsCPK12, Leads to Early Senescence in Rice (Oryza sativa L.)	Wang, Beifang; Zhang, Yingxin; Bi, Zhenzhen; Liu, Qunen; Xu, Tingting; Yu, Ning; Cao, Yongrun; Zhu, Aike; Wu, Weixun; Zhan, Xiaodeng; Anis, Galal Bakr; Yu, Ping; Chen, Daibo; Cheng, Shihua; Cao, Liyong	2019	10.3389/fpls.2019.00052	Outcome
	Improved soybean oil quality by targeted mutagenesis of the fatty acid desaturase 2 gene family	Haun, William; Coffman, Andrew; Clasen, Benjamin M.; Demorest, Zachary L.; Lowy, Anita; Ray, Erin; Retterath, Adam; Stoddard, Thomas; Juillerat, Alexandre; Cedrone, Frederic; Mathis, Luc; Voytas, Daniel F.; Zhang, Feng	2014	10.1111/pbi.12201	Intervention
	Improvements of TKC Technology Accelerate Isolation of Transgene-Free CRISPR/Cas9-Edited Rice Plants	He, Yubing; Zhu, Min; Wang, Lihao; Wu, Junhua; Wang, Qiaoyan; Wang, Rongchen; Zhao, Yunde	2019	10.1016/j.rsci.2018.11.001	Outcome
	Jasmonic acid/ethylene signaling coordinates hydroxycinnamic acid amides biosynthesis through ORA59 transcription factor	Li, Jinbo; Zhang, Kaixuan; Meng, Yu; Hu, Jianping; Ding, Mengqi; Bian, Jiahui; Yan, Mingli; Han, Jianming; Zhou, Meiliang	2018	10.1111/tpj.13960	Outcome
	Knock out of two splice variants of MYB40 using the gene-editing technique CRISPR/Cas9	Li, MengZhan; Yin, HongJu; Li, DingDing; Liu, YaQi; Wang, SuoMin	2019		Not assessible
	Knocking out microRNA genes in rice with CRISPR-Cas9	Zhou, J.; Zhong, Z.; Chen, H.; Li, Q.; Zheng, X.; Qi, Y.; Zhang, Y.	2019	10.1007/978-1-4939-8991-1_9	Outcome
	Knockout of NPTII marker gene in transgenic tomato plants using the CRISPR/Cas9 system	D'Ambrosio, Caterina; Giorio, Giovanni; Stigliani, Adriana Lucia	2018		Primary data
	LARGE GRAIN encodes a putative RNA-binding protein that regulates spikelet hull length in rice	Chiou, W. Y.; Kawamoto, T.; Himi, E.; Rikiishi; Sugimoto, M.; Hayashi-Tsugane, M.; Tsugane, K.; Maekawa, M.	2019	10.1093/pcp/pcz014	Outcome
	LML1, Encoding a Conserved Eukaryotic Release Factor 1 Protein, Regulates Cell Death and Pathogen Resistance by Forming a Conserved Complex with SPL33 in Rice	Qin, Peng; Fan, Shijun; Deng, Luchang; Zhong, Guangrong; Zhang, Siwei; Li, Meng; Chen, Weilan; Wang, Geling; Tu, Bin; Wang, Yuping; Chen, Xuewei; Ma, Bingtian; Li, Shigui	2018	10.1093/pcp/pcy056	Outcome
	Loss of CG Methylation in Marchantia polymorpha Causes Disorganization of Cell Division and Reveals Unique DNA Methylation Regulatory Mechanisms of Non-CG Methylation	Ikeda, Y.; Nishihama, R.; Yamaoka, S.; Arteaga-Vazquez, M. A.; Aguilar-Cruz, A.; Grimanelli, D.; Pogorelcnik, R.; Martienssen, R. A.; Yamato, K. T.; Kohchi, T.; Hirayama, T.; Mathieu, O.	2018	10.1093/pcp/pcy161	Outcome
	Loss of Resistance to Cassava Mosaic Disease Occurs in Cassava Plants Regenerated through Tissue Culture	Chauhan, Raj Deepika; Beyene, Getu; Taylor, Nigel	2018		Primary data
	Low-gluten, nontransgenic wheat engineered with CRISPR/Cas9	Sánchez-León, S.; Gil-Humanes, J.; Ozuna, C. V.; Giménez, M. J.; Sousa, C.; Voytas, D. F.; Barro, F.	2018	10.1111/pbi.12837	Duplicate
	Manipulating plant RNA-silencing pathways to improve the gene editing efficiency of CRISPR/Cas9 systems	Mao, Y.; Yang, X.; Zhou, Y.; Zhang, Z.; Botella, J. R.; Zhu, J. K.	2018	10.1186/s13059-018-1529-7	Outcome
	Manipulating the Biosynthesis of Bioactive Compound Alkaloids for Next-Generation Metabolic Engineering in Opium Poppy Using CRISPR-Cas 9 Genome Editing Technology	Alagoz, Yagiz; Gurkok, Tugba; Zhang, Baohong; Unver, Turgay	2016	10.1038/srep30910	Outcome
	Mesophyll protoplasts and PEG-mediated transfections: Transient assays and generation of stable transgenic canola plants	Sahab, S.; Hayden, M. J.; Mason, J.; Spangenberg, G.	2019	10.1007/978-1-4939-8778-8_10	Outcome
	Modification of Barley Plant Productivity Through Regulation of Cytokinin Content by Reverse-Genetics Approaches (vol 9, 1676, 2018)	Holubova, Katarina; Hensel, Goetz; Vojta, Petr; Tarkowski, Petr; Bergougnoux, Veronique; Galuszka, Petr	2019	10.3389/fpls.2018.01996	Outcome
	Modification of seed fatty acid composition by CRISPR/Cas9 targeting the fatty acid elongase1 in Camelina sativa	Ozseyhan, Mehmet Erkan	2018		Outcome
	MOESM4 of An efficient CRISPR vector toolbox for engineering large deletions in Arabidopsis thaliana	Wu, Rui; Lucke, Miriam; Jang, Yun-Ting; Zhu, Wangsheng; Symeonidi, Efthymia; Wang, Congmao; Fitz, Joffrey; Xi, Wanyan; Schwab, Rebecca; Weigel, Detlef	2018	http://dx.doi.org/10.6084/m9.figshare.6916460.v1	Duplicate
	MOESM8 of An efficient CRISPR vector toolbox for engineering large deletions in Arabidopsis thaliana	Wu, Rui; Lucke, Miriam; Jang, Yun-Ting; Zhu, Wangsheng; Symeonidi, Efthymia; Wang, Congmao; Fitz, Joffrey; Xi, Wanyan; Schwab, Rebecca; Weigel, Detlef	2018	http://dx.doi.org/10.6084/m9.figshare.6916526.v1	Duplicate
	Molecular background of pi deficiency-induced root hair growth in brassica carinata – a fasciclin-like arabinogalactan protein is involved	Kirchner, T. W.; Niehaus, M.; Rössig, K. L.; Lauterbach, T.; Herde, M.; Küster, H.; Schenk, M. K.	2018	10.3389/fpls.2018.01372	Duplicate
	Molecular breeding and gene function verifying for cucumber fruit traits	Hu, Bowen	2018		Not assessible
	Molecular tools enabling pennycress (Thlaspi arvense) as a model plant and oilseed cash cover crop	McGinn, M.; Phippen, W. B.; Chopra, R.; Bansal, S.; Jarvis, B. A.; Phippen, M. E.; Dorn, K. M.; Esfahanian, M.; Nazarenus, T. J.; Cahoon, E. B.; Durrett, T. P.; Marks, M. D.; Sedbrook, J. C.	2018	10.1111/pbi.13014	Outcome
	Multiple transcriptional factors control stomata development in rice	Wu, Z.; Chen, L.; Yu, Q.; Zhou, W.; Gou, X.; Li, J.; Hou, S.	2019	10.1111/nph.15766	Outcome
	Multiplex and homologous recombination-mediated genome editing in Arabidopsis and Nicotiana benthamiana using guide RNA and Cas9	Li, Jian-Feng; Norville, Julie E.; Aach, John; McCormack, Matthew; Zhang, Dandan; Bush, Jenifer; Church, George M.; Sheen, Jen	2013	10.1038/nbt.2654	Outcome
	Multiplex genome editing enables creation of a novel crop through de novo domestication	Cermak, Tomas; Zsogon, Agustin; Naves, Emmanuel Rezende; Notini, Marcela Morato; Freschi, Luciano; Kudla, Joerg; Voytas, Daniel F.; Pereira Peres, Lazaro Eustaquio	2018		Primary data
	Multiplex Genome Editing of Class II Glutaredoxins in Solanum lycopersicum Via a CRISPR/Cas9 System	Kakeshpour, T.; Wu, Q.; Tamang, T.; Park, J.; Park, S.	2018		Not assessible
	Multiplex mutagenesis of four clustered CrRLK1L with CRISPR/Cas9 exposes their growth regulatory roles in response to metal ions	Richter, J.; Watson, J. M.; Stasnik, P.; Borowska, M.; Neuhold, J.; Berger, M.; Stolt-Bergner, P.; Schoft, V.; Hauser, M. T.	2018	10.1038/s41598-018-30711-3	Outcome
	Mutagenesis of kiwifruit CENTRORADIALIS-like genes transforms a climbing woody perennial with long juvenility and axillary flowering into a compact plant with rapid terminal flowering	Varkonyi-Gasic, E.; Wang, T.; Voogd, C.; Jeon, S.; Drummond, R. S. M.; Gleave, A. P.; Allan, A. C.	2018	10.1111/pbi.13021	Outcome
	Mutation of RGG2, which encodes a type B heterotrimeric G protein gamma subunit, increases grain size and yield production in rice	Miao, Jun; Yang, Zefeng; Zhang, Dongping; Wang, Yuzhu; Xu, Mengbin; Zhou, Lihui; Wang, Jun; Wu, Shujun; Yao, Youli; Du, Xi; Gu, Fangfei; Gong, Zhiyun; Gu, Minghong; Liang, Guohua; Zhou, Yong	2019	10.1111/pbi.13005	Outcome
	Mutations in a subfamily of abscisic acid recepto genes promote rice growth and productivity	Miao, C.; Xiao, L.; Hua, K.; Zou, C.; Zhao, Y.; Bressan, R. A.; Zhu, J. K.	2018	10.1073/pnas.1804774115	Outcome
	MYC2 Regulates the Termination of Jasmonate Signaling via an Autoregulatory Negative Feedback Loop	Liu, Yuanyuan; Du, Minmin; Deng, Lei; Shen, Jiafang; Fang, Mingming; Chen, Qian; Lu, Yanhui; Wang, Qiaomei; Li, Chuanyou; Zhai, Qingzhe	2019	10.1105/tpc.18.00405	Outcome
	NAC family transcription factors in tobacco and their potential role in regulating leaf senescence	Li, W.; Li, X.; Chao, J.; Zhang, Z.; Wang, W.; Guo, Y.	2018	10.3389/fpls.2018.01900	Outcome
	Nodule-specific PLAT domain proteins are expanded in the Medicago lineage and required for nodulation	Trujillo, D. I.; Silverstein, K. A. T.; Young, N. D.	2019	10.1111/nph.15697	Outcome
	Non-transgenic gene editing of Citrus sinensis using CRISPR/Cas9 ribonucleoprotein complexes	Wang, Y.	2018		Primary data
	One-step generation of multiple gene knock-outs in the diatom Phaeodactylum tricornutum by DNA-free genome editing	Serif, Manuel; Dubois, Gwendoline; Finoux, Anne-Laure; Teste, Marie-Ange; Jallet, Denis; Daboussi, Fayza	2018	10.1038/s41467-018-06378-9	Outcome
	One-step genome editing of elite crop germplasm during haploid induction	Kelliher, T.; Starr, D.; Su, X.; Tang, G.; Chen, Z.; Carter, J.; Wittich, P. E.; Dong, S.; Green, J.; Burch, E.; McCuiston, J.; Gu, W.; Sun, Y.; Strebe, T.; Roberts, J.; Bate, N. J.; Que, Q.	2019	10.1038/s41587-019-0038-x	Outcome
	Optimization of CRISPR/Cas9 genome editing in cotton by improved sgRNA expression	Long, L.; Guo, D. D.; Gao, W.; Yang, W. W.; Hou, L. P.; Ma, X. N.; Miao, Y. C.; Botella, J. R.; Song, C. P.	2018	10.1186/s13007-018-0353-0	Outcome
	Optimization of T-DNA architecture for Cas9-mediated mutagenesis in Arabidopsis	Castel, B.; Tomlinson, L.; Locci, F.; Yang, Y.; Jones, J. D. G.	2019	10.1371/journal.pone.0204778	Outcome
	Optimized Cas9 expression systems for highly efficient Arabidopsis genome editing facilitate isolation of complex alleles in a single generation	Ordon, J.; Bressan, M.; Kretschmer, C.; Dall’Osto, L.; Marillonnet, S.; Bassi, R.; Stuttmann, J.	2019	10.1007/s10142-019-00665-4	Outcome
	OsACL-A2 negatively regulates cell death and disease resistance in rice	Ruan, B.; Hua, Z.; Zhao, J.; Zhang, B.; Ren, D.; Liu, C.; Yang, S.; Zhang, A.; Jiang, H.; Yu, H.; Hu, J.; Zhu, L.; Chen, G.; Shen, L.; Dong, G.; Zhang, G.; Zeng, D.; Guo, L.; Qian, Q.; Gao, Z.	2018	10.1111/pbi.13058	Outcome
	OsASN1 Plays a Critical Role in Asparagine-Dependent Rice Development	Luo, Le; Qin, Ruyi; Liu, Tao; Yu, Ming; Yang, Tingwen; Xu, Guohua	2019	10.3390/ijms20010130	Outcome
	OSCA/TMEM63 are an evolutionarily conserved family of mechanically activated ion channels	Murthy, S. E.; Dubin, A. E.; Whitwam, T.; Jojoa-Cruz, S.; Cahalan, S. M.; Mousavi, S. A. R.; Ward, A. B.; Patapoutian, A.	2018	10.7554/eLife.41844	Population
	OsGPAT3 Plays a Critical Role in Anther Wall Programmed Cell Death and Pollen Development in Rice	Sun, L.; Xiang, X.; Yang, Z.; Yu, P.; Wen, X.; Wang, H.; Abbas, A.; Muhammad Khan, R.; Zhang, Y.; Cheng, S.; Cao, L.	2018	10.3390/ijms19124017	Outcome
	OsMS1 functions as a transcriptional activator to regulate programmed tapetum development and pollen exine formation in rice	Yang, Z.; Liu, L.; Sun, L.; Yu, P.; Zhang, P.; Abbas, A.; Xiang, X.; Wu, W.; Zhang, Y.; Cao, L.; Cheng, S.	2019	10.1007/s11103-018-0811-0	Outcome
	OsMYB108 loss-of-function enriches p-coumaroylated and tricin lignin units in rice cell walls	Miyamoto, T.; Takada, R.; Tobimatsu, Y.; Takeda, Y.; Suzuki, S.; Yamamura, M.; Osakabe, K.; Osakabe, Y.; Sakamoto, M.; Umezawa, T.	2019	10.1111/tpj.14290	Outcome
	OsPKS1 is required for sexine layer formation, which shows functional conservation between rice and Arabidopsis	Shi, Q. S.; Wang, K. Q.; Li, Y. L.; Zhou, L.; Xiong, S. X.; Han, Y.; Zhang, Y. F.; Yang, N. Y.; Yang, Z. N.; Zhu, J.	2018	10.1016/j.plantsci.2018.08.009	Outcome
	OsSND2, a NAC family transcription factor, is involved in secondary cell wall biosynthesis through regulating MYBs expression in rice	Ye, Y.; Wu, K.; Chen, J.; Liu, Q.; Wu, Y.; Liu, B.; Fu, X.	2018	10.1186/s12284-018-0228-z	Outcome
	Overexpression of OsbHLH107, a member of the basic helix-loop-helix transcription factor family, enhances grain size in rice (Oryza sativa L.)	Yang, Xiaoming; Ren, Yulong; Cai, Yue; Niu, Mei; Feng, Zhiming; Jing, Ruonan; Mou, Changling; Liu, Xi; Xiao, Lianjie; Zhang, Xin J. Rice	2018		Outcome
	Plant for treating, preventing or ameliorating plant disease comprises clustered regularly interspersed short palindromic repeat effector protein, polynucleotide encoding effector protein and second component is guide ribonucleic acid	Belanto, J. J.; Starker, C. G.; Voytas, D. F.; Abudayyeh, O.; Gootenberg, J.; Zhang, F.			Not assessible
	Plant science: A regulatory circuit conferring varied flowering response to cold in annual and perennial plants	Hyun, Y.; Vincent, C.; Tilmes, V.; Bergonzi, S.; Kiefer, C.; Richter, R.; Martinez-Gallegos, R.; Severing, E.; Coupland, G.	2019	10.1126/science.aau8197	Duplicate
	Plant virus genome based vectors for genome engineering of crop plants	Roy, Anirban; Jailani, A. Abdul Kader; Mandal, Bikash	2018		Primary data
	POLQ plays a key role in repair of CRISPR/Cas9 induced double strand breaks in the moss Physcomitrella patens	Mara, Kostlend; Charlot, Florence; Guyon‐Debast, Anouchka; Schaefer, Didier G.; Collonnier, Cécile; Grelon, Mathilde; Nogué, Fabien J. New Phytologist	2019		Duplicate
	POLQ plays a key role in the repair of CRISPR/Cas9-induced double-stranded breaks in the moss Physcomitrella patens	Mara, K.; Charlot, F.; Guyon-Debast, A.; Schaefer, D. G.; Collonnier, C.; Grelon, M.; Nogué, F.	2019	10.1111/nph.15680	Outcome
	Pooled CRISPR/Cas9 reveals redundant roles of plastidial phosphoglycerate kinases in carbon fixation and metabolism	Li, R.; Qiu, Z.; Wang, X.; Gong, P.; Xu, Q.; Yu, Q. B.; Guan, Y.	2019	10.1111/tpj.14303	Outcome
	Populus NST/SND orthologs are key regulators of secondary cell wall formation in wood fibers, phloem fibers and xylem ray parenchyma cells	Takata, N.; Awano, T.; Nakata, M. T.; Sano, Y.; Sakamoto, S.; Mitsuda, N.; Taniguchi, T.	2019	10.1093/treephys/tpz004	Outcome
	Potato genome editing directed by CRISPR-Cas9 ribonucleoprotein complexes	Khromov, Andrey V.; Makhotenko, Antonida V.; Kalinina, Nataila O.; Snigir, Ekaterina A.; Makarova, Svetlana S.; Makarov, Valentin V.; Suprunova, Tatyana P.; Taliansky, Michael E.	2018	10.1016/j.jbiotec.2018.06.287	Primary data
	Precise A·T to G·C Base Editing in the Rice Genome	Hua, Kai; Tao, Xiaoping; Yuan, Fengtong; Wang, Dong; Zhu, Jian-Kang	2018	10.1016/j.molp.2018.02.007	Intervention
	Precise base editing in rice, wheat and maize with a Cas9-cytidine deaminase fusion	Zong, Yuan; Wang, Yanpeng; Li, Chao; Zhang, Rui; Chen, Kunling; Ran, Yidong; Qiu, Jin-Long; Wang, Daowen; Gao, Caixia	2017	10.1038/nbt.3811	Intervention
	Precise editing of CLAVATA genes in Brassica napus L. regulates multilocular silique development	Yang, Y.; Zhu, K.; Li, H.; Han, S.; Meng, Q.; Khan, S. U.; Fan, C.; Xie, K.; Zhou, Y.	2018	10.1111/pbi.12872	Duplicate
	Precise genome modification in the crop species Zea mays using zinc-finger nucleases	Shukla, Vipula K.; Doyon, Yannick; Miller, Jeffrey C.; DeKelver, Russell C.; Moehle, Erica A.; Worden, Sarah E.; Mitchell, Jon C.; Arnold, Nicole L.; Gopalan, Sunita; Meng, Xiangdong; Choi, Vivian M.; Rock, Jeremy M.; Wu, Ying-Ying; Katibah, George E.; Zhifang, Gao; McCaskill, David; Simpson, Matthew A.; Blakeslee, Beth; Greenwalt, Scott A.; Butler, Holly J.; Hinkley, Sarah J.; Zhang, Lei; Rebar,…	2009	10.1038/nature07992	Intervention
	Preliminary analysis of the role of GmSnRK1.1 and GmSnRK1.2 in the ABA and alkaline stress response of the soybean using the CRISPR/Cas9-based gene double-knockout system	Li, Huiqing; Chen, Chao; Chen, Ranran; Song, Xuewei; Li, Jina; Zhu, Yanming; Ding, Xiaodong	2018	10.16288/j.yczz.17-424	Not assessible
	Production of Two Elite Glutinous Rice Varieties by Editing Wx Gene	Fei, Yunyan; Yang, Jie; Wang, Fangquan; Fan, Fangjun; Li, Wenqi; Wang, Jun; Xu, Yang; Zhu, Jinyan; Zhong, Weigong	2019	10.1016/j.rsci.2018.04.007	Outcome
	Programmed Self-Elimination of the CRISPR/Cas9 Construct Greatly Accelerates the Isolation of Edited and Transgene-Free Rice Plants	He, Y.; Zhu, M.; Wang, L.; Wu, J.; Wang, Q.; Wang, R.; Zhao, Y.	2018	10.1016/j.molp.2018.05.005	Outcome
	Promoter variations in a homeobox gene, BnA10.LMI1, determine lobed leaves in rapeseed (Brassica napus L.)	Hu, L.; Zhang, H.; Yang, Q.; Meng, Q.; Han, S.; Nwafor, C. C.; Khan, M. H. U.; Fan, C.; Zhou, Y.	2018	10.1007/s00122-018-3184-5	Outcome
	Protein Targeting to Starch 1 is essential for starchy endosperm development in barley	Zhong, Y.; Blennow, A.; Kofoed-Enevoldsen, O.; Jiang, D.; Hebelstrup, K. H.	2019	10.1093/jxb/ery398	Outcome
	Protoplast based plant breeding: Cichorium, a case study	Eeckhaut, Tom; Deryckere, Dieter; De Bruyn, Charlotte; De Keyser, Ellen; Van Laere, Katrijn; Van Huylenbroeck, Johan	2018		Primary data
	Purine nucleotide biosynthetic gene GARS controls early chloroplast development in rice (Oryza sativa L.)	Cao, P.; Ren, Y.; Liu, X.; Zhang, T.; Zhang, P.; Xiao, L.; Zhang, F.; Liu, S.; Jiang, L.; Wan, J.	2019	10.1007/s00299-018-2360-z	Outcome
	Quantitative assessment of HR and NHEJ activities via CRISPR/Cas9-induced oligodeoxynucleotide-mediated DSB repair	Du, Jie; Yin, Narui; Xie, Ting; Zheng, Yunfeng; Xia, Ning; Shang, Jun; Chen, Fei; Zhang, Haowen; Yu, Jiahua; Liu, Fenju J. D. N. A. repair	2018		Population
	Rapid Creation of New Photoperiod-/Thermo-Sensitive Genic Male-Sterile Rice Materials by CRISPR/Cas9 System	Shen, Lan; Dong, Guojun; Zhang, Yu; Hu, Guocheng; Zhang, Qiang; Hu, Guanglian; Xu, Bo; Ren, Deyong; Hu, Jiang; Zhu, Li; Gao, Zhenyu; Zhang, Guangheng; Guo, Longbiao; Zeng, Dali; Qian, Qian	2019	10.1016/j.rsci.2018.12.006	Outcome
	Rapid Development of Next Generation Waxy Corn Hybrids Using Morphogenic Genes and CRISPR	Betts, Scott; Basu, Sutirtha; Bryant, Morrie; Bubeck, Dave; Chilcoat, Doane; Dahlke, Brian; Farrell, Jeffry; Fedorova, Maria; Gadlage, Mark; Greene, Tom; Gao, Huirong; Lafitte, Renee; Meeley, Robert	2018		Not assessible
	Rapid improvement of domestication traits in an orphan crop by genome editing	Lemmon, Z. H.; Reem, N. T.; Dalrymple, J.; Soyk, S.; Swartwood, K. E.; Rodriguez-Leal, D.; Van Eck, J.; Lippman, Z. B.	2018	10.1038/s41477-018-0259-x	Outcome
	Redistribution of CHH methylation and small interfering RNAs across the genome of tomato ddm1 mutants	Corem, S.; Doron-Faigenboim, A.; Jouffroy, O.; Maumus, F.; Arazi, T.; Bouché, N.	2018	10.1105/tpc.18.00167	Outcome
	Reduced Ethylene Production in Tomato Fruits upon CRSPR/Cas9-mediated LeMADS-RIN Mutagenesis	Jung, Yu Jin; Lee, Geung-Joo; Bae, Sangsu; Kang, Kwon Kyoo	2018	10.12972/kjhst.20180039	Not assessible
	Reduction in cadmium accumulation in japonica rice grains by CRISPR/Cas9-mediated editing of OsNRAMP5	Yang, Chang-hong; Zhang, Yang; Huang, Chao-feng	2019	https://doi.org/10.1016/S2095-3119(18)61904-5	Outcome
	Reduction of Tomato-Plant Chilling Tolerance by CRISPR-Cas9-Mediated SlCBF1 Mutagenesis	Li, R.; Zhang, L.; Wang, L.; Chen, L.; Zhao, R.; Sheng, J.; Shen, L.	2018	10.1021/acs.jafc.8b02177	Duplicate
	Re-evaluation of transcription factor function in tomato fruit development and ripening with CRISPR/Cas9-mutagenesis	Wang, Rufang; da Rocha Tavano, Eveline Carla; Lammers, Michiel; Martinelli, Adriana Pinheiro; Angenent, Gerco C.; de Maagd, Ruud A.	2019	10.1038/s41598-018-38170-6	Outcome
	Reporter gene expression reveals precise auxin synthesis sites during fruit and root development in wild strawberry	Feng, J.; Dai, C.; Luo, H.; Han, Y.; Liu, Z.; Kang, C.	2019	10.1093/jxb/ery384	Outcome
	Reproductive induction is a far-red high irradiance response that is mediated by phytochrome and PHYTOCHROME INTERACTING FACTOR in Marchantia polymorpha	Inoue, K.; Nishihama, R.; Araki, T.; Kohchi, T.	2019	10.1093/pcp/pcz029	Outcome
	Rice BIG gene is required for seedling viability	Cheng, Rui; Gong, Luping; Li, Zhengzheng; Liang, Yun-Kuan	2019	10.1016/j.jplph.2018.11.006	Outcome
	Rice calcineurin B-like protein-interacting protein kinase 31 (OsCIPK31) is involved in the development of panicle apical spikelets	Peng, Y.; Hou, F.; Bai, Q.; Xu, P.; Liao, Y.; Zhang, H.; Gu, C.; Deng, X.; Wu, T.; Chen, X.; Ali, A.; Wu, X.	2018	10.3389/fpls.2018.01661	Outcome
	Rice CRISPR/Cas9 and Cpf1 off-targeting analysis	Yangzhou, University	2018		Not assessible
	Rice genome editing: a contribution to climate change mitigation and achievement of food security	Gatica-Arias, Andres; Rojas, Randall; Valdez-Melara, Marta; Albertazzi-Castro, Federico; Hernandez-Soto, Alejandro; Arrieta-Espinoza, Griselda	2018		Primary data
	Rice miR394 suppresses leaf inclination through targeting an F-box gene, LEAF INCLINATION 4	Qu, L.; Lin, L. B.; Xue, H. W.	2018	10.1111/jipb.12713	Outcome
	Rice RHC Encoding a Putative Cellulase is Essential for Normal Root Hair Elongation	Moon, Sunok; Chandran, Anil Kumar Nalini; Kim, Yu-Jin; Gho, Yunshil; Hong, Woo-Jong; An, Gynheung; Lee, Chanhui; Jung, Ki-Hong	2019	10.1007/s12374-018-0393-z	Outcome
	Role of heterotrimeric Galpha proteins in maize development and enhancement of agronomic traits	Wu, Qingyu; Regan, Michael; Furukawa, Hiro; Jackson, David	2018		Outcome
	Routes to genetic gain in potato	Taylor, Mark	2018	10.1038/s41477-018-0223-9	Outcome
	Sedoheptulose-1,7-bisphosphatase is involved in methyl jasmonate-and dark-induced leaf senescence in tomato plants	Ding, F.; Wang, M.; Zhang, S.	2018	10.3390/ijms19113673	Outcome
	Segregation of genetic chimeras generated by CRISPR/Cas9 system in rice	Lee, Sangyool; Kim, Ju-Kon; Choi, Yang Do; Jang, Geupil	2019	10.1007/s11816-018-0508-5	Outcome
	Simultaneous editing of two copies of GH14-3-3D confers enhanced transgene-clean plant defense against Verticillium dahliae in allotetraploid upland cotton	Zhang, Z.; Ge, X.; Luo, X.; Wang, P.; Fan, Q.; Hu, G.; Xiao, J.; Li, F.; Wu, J.	2018	10.3389/fpls.2018.00842	Duplicate
	Single transcript unit CRISPR 2.0 systems for robust Cas9 and Cas12a mediated plant genome editing	Tang, X.; Ren, Q.; Yang, L.; Bao, Y.; Zhong, Z.; He, Y.; Liu, S.; Qi, C.; Liu, B.; Wang, Y.; Sretenovic, S.; Zhang, Y.; Zheng, X.; Zhang, T.; Qi, Y.; Zhang, Y.	2018	10.1111/pbi.13068	Outcome
	Site-directed genome modification in cereals using RNA-guided Cas-endonucleases - from targeted mutagenesis to precise editing	Kumlehn, Jochen; Budhagatapalli, Nagaveni; Schedel, Sindy; Koeppel, Iris; Hiekel, Stefan; Hertig, Christian; Hoffie, Robert; Hensel, Goetz	2018		Primary data
	Site-directedmutagenesis in themodel plant Arabidopsis without integration of gRNA/Cas9-genes in the modified genome	Daghma, Diaaeldin; Schedel, Sindy; Knuepffer, Susanne; Hiekel, Stefan; Houben, Andreas; Hensel, Goetz; Kumlehn, Jochen	2018		Primary data
	SKLPT imaging: Efficient in vivo pre-evaluation of genome-editing modules using fluorescent protein with peroxisome targeting signal	Konno, Ryota; Tanaka, Hiroyuki; Kodama, Yutaka	2018	10.1016/j.bbrc.2018.06.008	Outcome
	Specificity and inheritance of rBE3 and rBE4 endonuclease-induced gene modifications in rice	Ren, Bin; Yan, Fang; Kuang, Yongjie; Li, Na; Zhang, Dawei; Lin, Honghui; Zhou, Huanbin	2017	-	Intervention
	SpHMA1 is a chloroplast cadmium exporter protecting photochemical reactions in the Cd hyperaccumulator Sedum plumbizincicola	Zhao, H.; Wang, L.; Zhao, F. J.; Wu, L.; Liu, A.; Xu, W.	2018	10.1111/pce.13456	Outcome
	Sterol side chain reductase 2 is a key enzyme in the biosynthesis of cholesterol, the common precursor of toxic steroidal glycoalkaloids in potato	Sawai, Satoru; Ohyama, Kiyoshi; Yasumoto, Shuhei; Seki, Hikaru; Sakuma, Tetsushi; Yamamoto, Takashi; Takebayashi, Yumiko; Kojima, Mikiko; Sakakibara, Hitoshi; Aoki, Toshio; Muranaka, Toshiya; Saito, Kazuki; Umemoto, Naoyuki	2014	10.1105/tpc.114.130096	Intervention
	Structure and Function of TPC1 Vacuole SV Channel Gains Shape	Hedrich, Rainer; Mueller, Thomas D.; Becker, Dirk; Marten, Irene	2018	10.1016/j.molp.2018.03.017	Intervention
	Successful Non-transgenic Precision Gene Editing in Cassava	Bargmann, Bastiaan; Ehrenberger, Jennifer; Huilgol, Supriya; Huynh, Long; Kearney, Stephanie; Lincoln, Tracey; Marks, Miranda; Mozoruk, Jerry; Nameirakpam, Jina; Saleh, Reema; Schopke, Aura; Schopke, Christian; Chauhan, Deepika; Taylor, Nigel; Gocal, Greg	2018		Not assessible
	Systematic phenotyping, comparative transcriptomics and functional validation of genes implicated in apple root resistance traits	Zhu, Y.; Saltzgiver, M.; Zhao, J.; Zhou, Z.; Shao, J.; Davis, R. E.; Mazzola, M.	2018		Primary data
	Targeted base editing in rice and tomato using a CRISPR-Cas9 cytidine deaminase fusion	Shimatani, Zenpei; Kashojiya, Sachiko; Takayama, Mariko; Terada, Rie; Arazoe, Takayuki; Ishii, Hisaki; Teramura, Hiroshi; Yamamoto, Tsuyoshi; Komatsu, Hiroki; Miura, Kenji; Ezura, Hiroshi; Nishida, Keiji; Ariizumi, Tohru; Kondo, Akihiko	2017	10.1038/nbt.3833	Intervention
	Targeted deletion of rice retrotransposon Tos17 via CRISPR/Cas9	Saika, H.; Mori, A.; Endo, M.; Toki, S.	2018	10.1007/s00299-018-2357-7	Outcome
	Targeted editing of rice SD1 gene using CRISPR/Cas9 system	Hu, XueJiao; Yang, Jia; Cheng, Can; Zhou, JiHua; Niu, Fuan; Wang, XinQi; Zhang, MeiLiang; Cao, LiMing; Chu, HuangWei	2018		Not assessible
	Targeted Gene Editing in Hexaploid Sweetpotato by Transient CRISPR-Cas9 Expression in Protoplast-Derived Single Cell Calli	Egnin, Marceline; Traore, Sy; Bukari, Foaziatu; Brown, Adrianne; Idehen, Osagie; Bernard, Gregory; Lee, Yi-Lang; Gelvin, Stanton; Bonsi, Conrad; Mortley, Desmond	2018		Primary data
	Targeted Gene Editing Using CRISPR/Cas9 in a Wheat Protoplast System	Cui, Xiucheng;	2017	-	Outcome
	Targeted genome editing with CRISPR/Cas9: a step towards generating nutritionally rich soybean	Jolly, Monica; Krishnan, Ved; Vinutha, T.; Praveen, Shelly; Sachdev, Archana	2018		Not assessible
	Targeted knockout of phospholipase A2 to increase lipid productivity in Chlamydomonas reinhardtii for biodiesel production	Shin, Y. S.; Jeong, J.; Nguyen, T. H. T.; Kim, J. Y. H.; Jin, E.; Sim, S. J.	2019	10.1016/j.biortech.2018.09.121	Outcome
	Targeted mutagenesis in the medicinal plant Salvia miltiorrhiza	Li, Bin; Cui, Guanghong; Shen, Guoan; Zhan, Zhilai; Huang, Luqi; Chen, Jiachun; Qi, Xiaoquan	2017	10.1038/srep43320	Outcome
	Targeted Mutagenesis of NAC Transcription Factor Gene, OsNAC041, Leading to Salt Sensitivity in Rice	Wang, Bo; Zhong, Zhaohui; Zhang, Huanhuan; Wang, Xia; Liu, Binglin; Yang, Lijia; Han, Xiangyan; Yu, Deshui; Zheng, Xuelian; Wang, Chunguo; Song, Wenqin; Chen, Chengbin; Zhang, Yong	2019	10.1016/j.rsci.2018.12.005	Outcome
	Targeted mutagenesis using FnCpf1 in tobacco	Endo, A.; Toki, S.	2019	10.1007/978-1-4939-8991-1_20	Outcome
	The application of a meiocyte-specific CRISPR/Cas9 (MSC) system and a suicide-MSC system in generating inheritable and stable mutations in arabidopsis	Xu, P.; Su, H.; Chen, W.; Lu, P.	2018	10.3389/fpls.2018.01007	Outcome
	The auxin influx carrier, OsAUX3, regulates rice root development and responses to aluminium stress	Wang, M.; Qiao, J.; Yu, C.; Chen, H.; Sun, C.; Huang, L.; Li, C.; Geisler, M.; Qian, Q.; Jiang, D. A.; Qi, Y.	2018	10.1111/pce.13478	Outcome
	The basic helix-loop-helix transcription factor, OsPIL15, regulates grain size via directly targeting a purine permease gene OsPUP7 in rice	Ji, X.; Du, Y.; Li, F.; Sun, H.; Zhang, J.; Li, J.; Peng, T.; Xin, Z.; Zhao, Q.	2019	10.1111/pbi.13075	Outcome
	The CRISPR–Cas9, genome editing approach: a promising tool for drafting defense strategy against begomoviruses including cotton leaf curl viruses	Uniyal, Ajay Prakash; Yadav, Sudesh Kumar; Kumar, Vinay J. Journal of Plant Biochemistry; Biotechnology	2019		Outcome
	The DFR locus: A smart landing pad for targeted transgene insertion in tomato	Danilo, B.; Perrot, L.; Botton, E.; Nogué, F.; Mazier, M.	2018	10.1371/journal.pone.0208395	Outcome
	The Evolution and Biocatalysis of FAD2 Indicate Its Correlation to the Content of Seed Oil in Plants	Zhao, M.; Wang, W.; Wei, L.; Chen, P.; Peng, L.; Qin, Z.; Yuan, F.; Wang, Z.; Ying, X.	2019	10.3390/ijms20040849	Outcome
	The immune-associated nucleotide-binding 9 protein is a regulator of basal immunity in arabidopsis thaliana	Wang, Y.; Li, Y.; Rosas-Diaz, T.; Caceres-Moreno, C.; Lozano-Duran, R.; Macho, A. P.	2019	10.1094/MPMI-03-18-0062-R	Outcome
	The mitochondrial endonuclease M20 participates in the down-regulation of mitochondrial DNA in Pollen cells	Ma, F.; Qi, H.; Hu, Y. F.; Jiang, Q. R.; Zhang, L. G.; Xue, P.; Yang, F. Q.; Wang, R.; Ju, Y.; Uchida, H.; Zhang, Q.; Sodmergen	2018	10.1104/pp.18.00754	Outcome
	The protease WSS1A, the endonuclease MUS81 and the phosphodiesterase TDP1 are involved in independent pathways of DNA-protein crosslink repair in plants	Enderle, J.; Dorn, A.; Beying, N.; Trapp, O.; Puchta, H.	2019	10.1105/tpc.18.00824	Outcome
	The rice blast resistance gene Ptr encodes an atypical protein required for broad-spectrum disease resistance	Zhao, H.; Wang, X.; Jia, Y.; Minkenberg, B.; Wheatley, M.; Fan, J.; Jia, M. H.; Famoso, A.; Edwards, J. D.; Wamishe, Y.; Valent, B.; Wang, G. L.; Yang, Y.	2018	10.1038/s41467-018-04369-4	Outcome
	The signaling peptide-encoding genes CLE16, CLE17 and CLE27 are dispensable for Arabidopsis shoot apical meristem activity	Gregory, E. F.; Dao, T. Q.; Alexander, M. A.; Miller, M. J.; Fletcher, J. C.	2018	10.1371/journal.pone.0202595	Outcome
	The sucrose non-fermenting-1-related protein kinases SAPK1 and SAPK2 function collaboratively as positive regulators of salt stress tolerance in rice	Lou, D.; Wang, H.; Yu, D.	2018	10.1186/s12870-018-1408-0	Outcome
	The zinc-finger transcription factor CcLOL1 controls chloroplast development and immature pepper fruit color in Capsicum chinense and its function is conserved in tomato	Borovsky, Y.; Monsonego, N.; Mohan, V.; Shabtai, S.; Kamara, I.; Faigenboim, A.; Hill, T.; Chen, S.; Stoffel, K.; Van Deynze, A.; Paran, I.	2019	10.1111/tpj.14305	Outcome
	The ZmbZIP22 Transcription Factor Regulates 27-kD gamma-Zein Gene Transcription during Maize Endosperm Development	Li, Chaobin; Yue, Yihong; Chen, Hanjun; Qi, Weiwei; Song, Rentao	2018	10.1105/tpc.18.00422	Duplicate
	The ZmbZIP22 Transcription Factor Regulates 27-kD γ-Zein Gene Transcription during Maize Endosperm Development	Li, C.; Yue, Y.; Chen, H.; Qi, W.; Song, R.	2018	10.1105/tpc.18.00422	Outcome
	TIR-NB-LRR immune receptor SOC3 pairs with truncated TIR-NB protein CHS1 or TN2 to monitor the homeostasis of E3 ligase SAUL1	Liang, W.; van Wersch, S.; Tong, M.; Li, X.	2019	10.1111/nph.15534	Outcome
	TRANSCRIPTION ACTIVATOR-LIKE EFFECTOR NUCLEASE-Mediated Generation and Metabolic Analysis of Camalexin-Deficient cyp71a12 cyp71a13 Double Knockout Lines	Müller, Teresa M.; Böttcher, Christoph; Morbitzer, Robert; Götz, Cornelia C.; Lehmann, Johannes; Lahaye, Thomas; Glawischnig, Erich	2015	10.1104/pp.15.00481	Intervention
	Transformation of oil palm calli using CRISPR/Cas9 System: Toward genome editing of oil palm	Budiani, A.; Putranto, R. A.; Riyadi, I.; Sumaryono; Minarsih, H.; Faizah, R.	2018	10.1088/1755-1315/183/1/012003	Outcome
	Transgene-free genome editing in marine algae by bacterial conjugation - comparison with biolistic CRISPR/Cas9 transformation	Sharma, A. K.; Nymark, M.; Sparstad, T.; Bones, A. M.; Winge, P.	2018	10.1038/s41598-018-32342-0	Outcome
	Transient Expression of Virally Delivered Meganuclease In Planta Generates Inherited Genomic Deletions	Honig, Arik; Marton, Ira; Rosenthal, Michal; Smith, J. Jeff; Nicholson, Michael G.; Jantz, Derek; Zuker, Amir; Vainstein, Alexander	2015	10.1016/j.molp.2015.04.001	Intervention
	Translocation and duplication from CRISPR-Cas9 editing in Arabidopsis thaliana	Lynagh, Peter G.; Inagaki, Soichi; Amundson, Kirk R.; Marimithu, Mohan P. A.; Pike, Brett R.; Henry, Isabelle M.; Tan, Ek Han; Comai, Luca J. bioRxiv	2018		Outcome
	True-breeding targeted gene knock-out in barley using designer TALE-nuclease in haploid cells	Gurushidze, Maia; Hensel, Goetz; Hiekel, Stefan; Schedel, Sindy; Valkov, Vladimir; Kumlehn, Jochen	2014	10.1371/journal.pone.0092046	Intervention
	Tuning of SlARF10A dosage by sly-miR160a is critical for auxin-mediated compound leaf and flower development	Damodharan, S.; Corem, S.; Gupta, S. K.; Arazi, T.	2018	10.1111/tpj.14073	Outcome
	Unrestrained markerless trait stacking in Nannochloropsis gaditana through combined genome editing and marker recycling technologies	Verruto, J.; Francis, K.; Wang, Y.; Low, M. C.; Greiner, J.; Tacke, S.; Kuzminov, F.; Lambert, W.; McCarren, J.; Ajjawi, I.; Bauman, N.; Kalb, R.; Hannum, G.; Moellering, E. R.	2018	10.1073/pnas.1718193115	Outcome
	Using CRISPR/Cas9 genome editing in tomato to create a gibberellin-responsive dominant dwarf DELLA allele	Tomlinson, L.; Yang, Y.; Emenecker, R.; Smoker, M.; Taylor, J.; Perkins, S.; Smith, J.; MacLean, D.; Olszewski, N. E.; Jones, J. D. G.	2019	10.1111/pbi.12952	Outcome
	Using CRISPR/Cas9 system to develop switchable gene expression cassettes in Arabidopsis thaliana	Spurlin, Racheal; Doherty, Colleen	2018		Not assessible
	UVR8-mediated induction of flavonoid biosynthesis for UVB tolerance is conserved between the liverwort Marchantia polymorpha and flowering plants	Clayton, W. A.; Albert, N. W.; Thrimawithana, A. H.; McGhie, T. K.; Deroles, S. C.; Schwinn, K. E.; Warren, B. A.; McLachlan, A. R. G.; Bowman, J. L.; Jordan, B. R.; Davies, K. M.	2018	10.1111/tpj.14044	Outcome
	VIP1 and its homologs are not required for agrobacterium-mediated transformation, but play a role in botrytis and salt stress responses	Lapham, R.; Lee, L. Y.; Tsugama, D.; Lee, S.; Mengiste, T.; Gelvin, S. B.	2018	10.3389/fpls.2018.00749	Outcome
	Visual assay for gene editing using a CRISPR/Cas9 system in carrot cells	Klimek-Chodacka, M.; Oleszkiewicz, T.; Baranski, R.	2019	10.1007/978-1-4939-8991-1_15	Outcome
	WB1, a regulator of endosperm development in rice, is identified by a modified MutMap method	Wang, H.; Zhang, Y.; Sun, L.; Xu, P.; Tu, R.; Meng, S.; Wu, W.; Anis, G. B.; Hussain, K.; Riaz, A.; Chen, D.; Cao, L.; Cheng, S.; Shen, X.	2018	10.3390/ijms19082159	Outcome
	xCas9 expands the scope of genome editing with reduced efficiency in rice	Wang, J.; Meng, X.; Hu, X.; Sun, T.; Li, J.; Wang, K.; Yu, H.	2018	10.1111/pbi.13053	Outcome
	ZmCCT9 enhances maize adaptation to higher latitudes	Huang, Cheng; Sun, Huayue; Xu, Dingyi; Chen, Qiuyue; Liang, Yameng; Wang, Xufeng; Xu, Guanghui; Tian, Jinge; Wang, Chenglong; Li, Dan; Wu, Lishuan; Yang, Xiaohong; Jin, Weiwei; Doebley, John F.; Tian, Feng	2018	10.1073/pnas.1718058115	Outcome
	Применение рнк-направленной нуклеазы cas9 для сайт-специфической модификации генома в протопластах сибирского сорта ячменя с высокой способностью к регенации	Gerasimova, S. V.; Korotkova, A. M.; Hertig, C.; Hiekel, S.; Hoffie, R.; Budhagatapalli, N.; Otto, I.; Hensel, G.; Shumny, V. K.; Kochetov, A. V.; Kumlehn, J.; Khlestkina, E. K.	2018	10.18699/vj18.447	Not assessible
