# Supplementary material for: Which Factors Affect the Occurrence of Off-Target Effects Caused by the Use of CRISPR/Cas: A Systematic Review in Plants
Source: Front Plant Sci. 2020 Nov 23;11:574959. doi: 10.3389/fpls.2020.574959 (PMC7719684; doi:10.3389/fpls.2020.574959)
Supplement: Supplementary file 3 [file Table_3.XLSX]

## Sheet: READ ME
Additional file 3
Summary of relevant articles included in this Systematic Review
Tab	Description
"Summary"	Summary of all extracted data
	Note: Detailed information of all high and medium/high studies regarding potential off-target sequences are provided in additional file 4
The following information are extracted out of the full text:
Article number
Study number
Authors, Editors
Year
Title
Abstract
Keywords
Periodical
Issue number
Page range
Volume
DOI
Country (Corresp. Author)
CRISPR + Nuclease variant
Delivery method
Plant species
Sequence identifier
Type of alteration
GC-content of the protospacer
Prediction of potential off-target sequences (in silico)
Prediction tool
Amount of potential off-target sequences identified (in silico)
Number of mismatches (mm) tolerated
Examination of off-target effects
Detection method
Number of sequences addressed
Number of mismatches (mm)
Off-target effects identified
Study validity assessment
Reason for validity assessment

## Sheet: Summary
Article number	Study number	Authors, Editors	Year	Title	Abstract	Keywords	Periodical	Issue number	Page range	Volume	DOI	Country (Corresp. Author)	CRISPR + Nuclease variant	Delivery method	Plant species	Sequence identifier	Type of alteration	GC-content of the protospacer	Prediction of potential off-target sequences (in silico)	Prediction tool	Amount of potential off-target sequences identified (in silico)	# of mismatches (mm) tolerated	Examination of off-target effects	Detection method	Number of sequences addressed	# of mismatches (mm)	Off-target effects identified	Study validity assessment	Reason for validity assessment
1		Ali, Zahir; Abul-faraj, Aala; Piatek, Marek; Mahfouz, Magdy M.	2015	Activity and specificity of TRV-mediated gene editing in plants	Plant trait engineering requires efficient targeted genome-editing technologies. Clustered regularly interspaced palindromic repeats (CRISPRs)/ CRISPR associated (Cas) type II system is used for targeted genome-editing applications across eukaryotic species including plants. Delivery of genome engineering reagents and recovery of mutants remain challenging tasks for in planta applications. Recent…	Clustered Regularly Interspaced Short Palindromic Repeats; DNA, Plant; Genes, Plant; Genetic Engineering/methods; Genome, Plant; Mutagenesis, Site-Directed; Mutation; Plant viruses; RNA editing; RNA Viruses; RNA, Viral; Tobacco/genetics/virology	Plant signaling & behavior	10	-	10	10.1080/15592324.2015.1044191	Saudi Arabia	CRISPR/SpCas9	DNA-stable	Nicotiana benthamiana	PDS3	SDN1	0.5	Yes	No information	4265	1-3mm=0; 4mm=1; 5mm=60; 6mm=515; 7mm=3689	Yes	Enzyme mismatch cleavage assay (T7 assay)	13 (PAM unclear)	No information	0	Low validity	Missing information about potential off-target sites
2	1	Baek, Kwangryul; Kim, Duk Hyoung; Jeong, Jooyeon; Sim, Sang Jun; Melis, Anastasios; Kim, Jin-Soo; Jin, EonSeon; Bae, Sangsu	2016	DNA-free two-gene knockout in Chlamydomonas reinhardtii via CRISPR-Cas9 ribonucleoproteins	Microalgae are versatile organisms capable of converting CO2, H2O, and sunlight into fuel and chemicals for domestic and industrial consumption. Thus, genetic modifications of microalgae for enhancing photosynthetic productivity, and biomass and bio-products generation are crucial for both academic and industrial applications. However, targeted mutagenesis in microalgae with CRISPR-Cas9 is limite…	-	Scientific reports	-	30620	6	10.1038/srep30620	South Korea	CRISPR/SpCas9	Ribonucleoproteins	Chlamydomonas reinhardtii	CpFTSY	SDN1	0.6	Yes	Cas-OFFinder	4	4mm	Yes	Targeted deep sequencing	4 (PAM unclear)	4x4mm	0	Unclear validity	Unclear, whether a PAM follows the potential off-target sites
2	2	Baek, Kwangryul; Kim, Duk Hyoung; Jeong, Jooyeon; Sim, Sang Jun; Melis, Anastasios; Kim, Jin-Soo; Jin, EonSeon; Bae, Sangsu	2016	DNA-free two-gene knockout in Chlamydomonas reinhardtii via CRISPR-Cas9 ribonucleoproteins	Microalgae are versatile organisms capable of converting CO2, H2O, and sunlight into fuel and chemicals for domestic and industrial consumption. Thus, genetic modifications of microalgae for enhancing photosynthetic productivity, and biomass and bio-products generation are crucial for both academic and industrial applications. However, targeted mutagenesis in microalgae with CRISPR-Cas9 is limite…	-	Scientific reports	-	30620	6	10.1038/srep30620	South Korea	CRISPR/SpCas9	Ribonucleoproteins	Chlamydomonas reinhardtii	ZEP	SDN1	0.65	Yes	Cas-OFFinder	13	11x4mm, 2x3mm	Yes	Targeted deep sequencing	13 (PAM unclear)	11x4mm, 2x3mm	0	Unclear validity	Unclear, whether a PAM follows the potential off-target sites
3	1	Baysal, Can; Bortesi, Luisa; Zhu, Changfu; Farré, Gemma; Schillberg, Stefan; Christou, Paul	2016	CRISPR/Cas9 activity in the rice OsBEIIb gene does not induce off-target effects in the closely related paralog OsBEIIa	Genome editing with the CRISPR/Cas9 system allows mutations to be induced at any 20-bp target site in the genome preceded by the short protospacer adjacent motif (PAM) 50-NGG-30. The brevity and degeneracy of the PAM ensures that the motif occurs every *10 bp in plant genomes, and all plant genes therefore contain many targetable sites. However, the CRISPR/Cas9 system tolerates up to three mismat…	Genome editing Isozyme Mutation frequency Off-target activity Oryza sativa Starch branching enzyme Targeted mutation	Mol Breeding (Molecular Breeding)	8	120	36	10.1007/s11032-016-0533-4	Spain	CRISPR/SpCas9	DNA-stable	Oryza sativa	BEIIb (exon 18)	SDN1	0.45	Yes	BLAST	1	6mm	Yes	CAPS, PCR + Sequencing	1	6mm	0	Low validity	No on-target mutation was induced
3	2	Baysal, Can; Bortesi, Luisa; Zhu, Changfu; Farré, Gemma; Schillberg, Stefan; Christou, Paul	2016	CRISPR/Cas9 activity in the rice OsBEIIb gene does not induce off-target effects in the closely related paralog OsBEIIa	Genome editing with the CRISPR/Cas9 system allows mutations to be induced at any 20-bp target site in the genome preceded by the short protospacer adjacent motif (PAM) 50-NGG-30. The brevity and degeneracy of the PAM ensures that the motif occurs every *10 bp in plant genomes, and all plant genes therefore contain many targetable sites. However, the CRISPR/Cas9 system tolerates up to three mismat…	Genome editing Isozyme Mutation frequency Off-target activity Oryza sativa Starch branching enzyme Targeted mutation	Mol Breeding (Molecular Breeding)	8	120	36	10.1007/s11032-016-0533-4	Spain	CRISPR/SpCas9	DNA-stable	Oryza sativa	BEIIb (exon 12)	SDN1	0.45	Yes	BLAST	1	2mm	Yes	Unclear (CAPS and PCR + Sequencing)	1	2mm	0	High validity
4	1	Cai, Yupeng; Chen, Li; Liu, Xiujie; Guo, Chen; Sun, Shi; Wu, Cunxiang; Jiang, Bingjun; Han, Tianfu; Hou, Wensheng	2017	CRISPR/Cas9-mediated targeted mutagenesis of GmFT2a delays flowering time in soya bean	Flowering is an indication of the transition from vegetative growth to reproductive growth and has considerable effects on the life cycle of soya bean (Glycine max). In this study, we employed the CRISPR/Cas9 system to specifically induce targeted mutagenesis of GmFT2a, an integrator in the photoperiod flowering pathway in soya bean. The soya bean cultivar Jack was transformed with three sgRNA/Ca…	Agrobacterium tumefaciens-mediated transformation; CRISPR/Cas9; flowering time.; genome editing; GmFT2a; soya bean	Plant biotechnology journal	-	-	-	10.1111/pbi.12758	China	CRISPR/SpCas9	DNA-stable	Glycine Max	FT2a - SP3	SDN1	0.45	Yes	CRISPR-P	2	2mm, 4mm	Yes	PCR + Sequencing	2	2mm, 4 mm	0	High validity
4	2	Cai, Yupeng; Chen, Li; Liu, Xiujie; Guo, Chen; Sun, Shi; Wu, Cunxiang; Jiang, Bingjun; Han, Tianfu; Hou, Wensheng	2017	CRISPR/Cas9-mediated targeted mutagenesis of GmFT2a delays flowering time in soya bean	Flowering is an indication of the transition from vegetative growth to reproductive growth and has considerable effects on the life cycle of soya bean (Glycine max). In this study, we employed the CRISPR/Cas9 system to specifically induce targeted mutagenesis of GmFT2a, an integrator in the photoperiod flowering pathway in soya bean. The soya bean cultivar Jack was transformed with three sgRNA/Ca…	Agrobacterium tumefaciens-mediated transformation; CRISPR/Cas9; flowering time.; genome editing; GmFT2a; soya bean	Plant biotechnology journal	-	-	-	10.1111/pbi.12758	China	CRISPR/SpCas9	DNA-stable	Glycine Max	FT2a - SP1	SDN1	0.5	Yes	CRISPR-P	2	2mm, 3mm	Yes	PCR + Sequencing	2	2 mm, 3 mm	0	High validity
4	3	Cai, Yupeng; Chen, Li; Liu, Xiujie; Guo, Chen; Sun, Shi; Wu, Cunxiang; Jiang, Bingjun; Han, Tianfu; Hou, Wensheng	2017	CRISPR/Cas9-mediated targeted mutagenesis of GmFT2a delays flowering time in soya bean	Flowering is an indication of the transition from vegetative growth to reproductive growth and has considerable effects on the life cycle of soya bean (Glycine max). In this study, we employed the CRISPR/Cas9 system to specifically induce targeted mutagenesis of GmFT2a, an integrator in the photoperiod flowering pathway in soya bean. The soya bean cultivar Jack was transformed with three sgRNA/Ca…	Agrobacterium tumefaciens-mediated transformation; CRISPR/Cas9; flowering time.; genome editing; GmFT2a; soya bean	Plant biotechnology journal	-	-	-	10.1111/pbi.12758	China	CRISPR/SpCas9	DNA-stable	Glycine Max	FT2a - SP2	SDN1	0.45	Yes	CRISPR-P	2	4mm, 4mm	Yes	PCR + Sequencing	2	4 mm, 4 mm	0	High validity
5		Chandrasekaran, Jeyabharathy; Brumin, Marina; Wolf, Dalia; Leibman, Diana; Klap, Chen; Pearlsman, Mali; Sherman, Amir; Arazi, Tzahi; Gal-On, Amit	2016	Development of broad virus resistance in non-transgenic cucumber using CRISPR/Cas9 technology	Genome editing in plants has been boosted tremendously by the development of CRISPR/Cas9 (Clustered Regularly Interspaced Short Palindromic Repeats) technology. This powerful tool allows substantial improvement in plant traits in addition to those provided by classical breeding. Here, we demonstrate the development of virus resistance in cucumber (Cucumis sativus L.) using Cas9/subgenomic RNA (sg…	Base Sequence; Chromosome Segregation/genetics; CRISPR-Cas Systems/genetics; Cucumis sativus/genetics/virology; Disease Resistance/genetics; Eukaryotic Initiation Factor-4E/genetics; gene editing; Genotype; homozygote; Mutation/genetics; Plant Diseases/virology; Plant Viruses/physiology; Plants, Genetically Modified	Molecular plant pathology	7	1140–1153	17	10.1111/mpp.12375	Israel	CRISPR/SpCas9	DNA-stable	Cucumis sativus	elF4E	SDN1	0.55	Yes	CRISPR-P	5	4x5mm, 1x4mm	Yes	PCR + Sequencing	5	4x4mm, 1x3mm	0	High validity
6	1	Chen, Xiugui; Lu, Xuke; Shu, Na; Wang, Shuai; Wang, Junjuan; Wang, Delong; Guo, Lixue; Ye, Wuwei	2017	Targeted mutagenesis in cotton (Gossypium hirsutum L.) using the CRISPR/Cas9 system	The CRISPR (Clustered Regularly Interspaced Short Palindromic Repeats)/Cas9 system has been widely used for genome editing in various plants because of its simplicity, high efficiency and design flexibility. However, to our knowledge, there is no report on the application of CRISPR/Cas9-mediated targeted mutagenesis in cotton. Here, we report the genome editing and targeted mutagenesis in upland …	-	Scientific reports	-	44304	7	10.1038/srep44304	China	CRISPR/SpCas9	DNA-stable	Gossypium hirsutum	CLA1	SDN1	0.55	Yes	CRISPR-P	22	2x2mm, 2x3mm, 4x4mm	Yes	Unclear (RE-PCR assay, PCR + Sequencing)	8	5x3mm, 5x4mm, 3x5mm	0	High validity
6	2	Chen, Xiugui; Lu, Xuke; Shu, Na; Wang, Shuai; Wang, Junjuan; Wang, Delong; Guo, Lixue; Ye, Wuwei	2017	Targeted mutagenesis in cotton (Gossypium hirsutum L.) using the CRISPR/Cas9 system	The CRISPR (Clustered Regularly Interspaced Short Palindromic Repeats)/Cas9 system has been widely used for genome editing in various plants because of its simplicity, high efficiency and design flexibility. However, to our knowledge, there is no report on the application of CRISPR/Cas9-mediated targeted mutagenesis in cotton. Here, we report the genome editing and targeted mutagenesis in upland …	-	Scientific reports	-	44304	7	10.1038/srep44304	China	CRISPR/SpCas9	DNA-stable	Gossypium hirsutum	VP	SDN1	0.4	Yes	CRISPR-P	19	1x2mm, 4x3mm, 7x4mm	Yes	Unclear (RE-PCR assay, PCR + Sequencing)	12	1x2mm, 5x3mm, 4x4mm,7x5mm	0	High validity
7	1	Collonnier, Cécile; Epert, Aline; Mara, Kostlend; Maclot, François; Guyon-Debast, Anouchka; Charlot, Florence; White, Charles; Schaefer, Didier G.; Nogué, Fabien	2017	CRISPR-Cas9-mediated efficient directed mutagenesis and RAD51-dependent and RAD51-independent gene targeting in the moss Physcomitrella patens	The ability to address the CRISPR-Cas9 nuclease complex to any target DNA using customizable single-guide RNAs has now permitted genome engineering in many species. Here, we report its first successful use in a nonvascular plant, the moss Physcomitrella patens. Single-guide RNAs (sgRNAs) were designed to target an endogenous reporter gene, PpAPT, whose inactivation confers resistance to 2-fluoroa…	alt-EJ; CRISPR-Cas9; gene targeting; genome editing; Physcomitrella patens; RAD51	Plant biotechnology journal	1	122–131	15	10.1111/pbi.12596	France	CRISPR/SpCas9	DNA-stable	Physcomitrella patens	APT-sgRNA1	SDN1	0.35	Yes	CRISPOR	9	1x3mm, 8x4mm	Yes	PCR + Sequencing	9	1x3mm, 8x4mm	0	High validity
7	2	Collonnier, Cécile; Epert, Aline; Mara, Kostlend; Maclot, François; Guyon-Debast, Anouchka; Charlot, Florence; White, Charles; Schaefer, Didier G.; Nogué, Fabien	2017	CRISPR-Cas9-mediated efficient directed mutagenesis and RAD51-dependent and RAD51-independent gene targeting in the moss Physcomitrella patens	The ability to address the CRISPR-Cas9 nuclease complex to any target DNA using customizable single-guide RNAs has now permitted genome engineering in many species. Here, we report its first successful use in a nonvascular plant, the moss Physcomitrella patens. Single-guide RNAs (sgRNAs) were designed to target an endogenous reporter gene, PpAPT, whose inactivation confers resistance to 2-fluoroa…	alt-EJ; CRISPR-Cas9; gene targeting; genome editing; Physcomitrella patens; RAD51	Plant biotechnology journal	1	122–131	15	10.1111/pbi.12596	France	CRISPR/SpCas9	DNA-stable	Physcomitrella patens	APT-sgRNA2	SDN1	0.6	Yes	CRISPOR	4	3x4mm, 1x6mm	Yes	PCR + Sequencing	4	3x4mm, 1x6mm	0	High validity
8	1	Endo, Akira; Masafumi, Mikami; Kaya, Hidetaka; Toki, Seiichi	2016	Efficient targeted mutagenesis of rice and tobacco genomes using Cpf1 from Francisella novicida	CRISPR/Cas9 systems are nowadays applied extensively to effect genome editing in various organisms including plants. CRISPR from Prevotella and Francisella 1 (Cpf1) is a newly characterized RNA-guided endonuclease that has two distinct features as compared to Cas9. First, Cpf1 utilizes a thymidine-rich protospacer adjacent motif (PAM) while Cas9 prefers a guanidine-rich PAM. Cpf1 could be used as…	-	Scientific reports	-	38169	6	10.1038/srep38169	Japan	CRISPR/Cpf1	DNA-stable	Nicotiana benthamiana	STF1	SDN1	0.375	Already known	-	-	-	Yes	PCR, CAPS	1	1mm	1	High validity
8	2	Endo, Akira; Masafumi, Mikami; Kaya, Hidetaka; Toki, Seiichi	2016	Efficient targeted mutagenesis of rice and tobacco genomes using Cpf1 from Francisella novicida	CRISPR/Cas9 systems are nowadays applied extensively to effect genome editing in various organisms including plants. CRISPR from Prevotella and Francisella 1 (Cpf1) is a newly characterized RNA-guided endonuclease that has two distinct features as compared to Cas9. First, Cpf1 utilizes a thymidine-rich protospacer adjacent motif (PAM) while Cas9 prefers a guanidine-rich PAM. Cpf1 could be used as…	-	Scientific reports	-	38169	6	10.1038/srep38169	Japan	CRISPR/Cpf1	DNA-stable	Oryza sativa	NCED1	SDN1	0.625	Already known	-	-	-	Yes	PCR, CAPS	2	1mm, 2mm	1	High validity
8	3	Endo, Akira; Masafumi, Mikami; Kaya, Hidetaka; Toki, Seiichi	2016	Efficient targeted mutagenesis of rice and tobacco genomes using Cpf1 from Francisella novicida	CRISPR/Cas9 systems are nowadays applied extensively to effect genome editing in various organisms including plants. CRISPR from Prevotella and Francisella 1 (Cpf1) is a newly characterized RNA-guided endonuclease that has two distinct features as compared to Cas9. First, Cpf1 utilizes a thymidine-rich protospacer adjacent motif (PAM) while Cas9 prefers a guanidine-rich PAM. Cpf1 could be used as…	-	Scientific reports	-	38169	6	10.1038/srep38169	Japan	CRISPR/Cpf1	DNA-stable	Oryza sativa	AO1	SDN1	0.3333	Already known	-	-	-	Yes	PCR, CAPS	3	2x1mm, 1x2mm	1	High validity
9		Endo, Masaki; Mikami, Masafumi; Toki, Seiichi	2015	Multigene knockout utilizing off-target mutations of the CRISPR/Cas9 system in rice	The clustered regularly interspaced short palindromic repeat (CRISPR)-associated endonuclease 9 (CRISPR/Cas9) system has been demonstrated to be a robust genome engineering tool in a variety of organisms including plants. However, it has been shown that the CRISPR/Cas9 system cleaves genomic DNA sequences containing mismatches to the guide RNA strand. We expected that this low specificity could b…	Base Sequence; Clustered Regularly Interspaced Short Palindromic Repeats/genetics; CRISPR-Cas Systems; Cyclin-Dependent Kinases/genetics; Gene Knockout Techniques/methods; genetic engineering; mutagenesis; Mutation; Oryza/genetics; Plant Proteins/genetics; RNA, Guide/genetics; RNA, Plant/genetics	Plant & cell physiology	1	41–47	56	10.1093/pcp/pcu154	Japan	CRISPR/SpCas9	DNA-stable	Oryza sativa	CDKB2	SDN1	0.7	Yes	CRISPR-P	10	1x1mm, 1x2mm, 3x3mm, 5x5mm	Yes	PCR, CAPS	6	1x1mm, 1x2mm, 2x3mm, 2x4mm	2	High validity
10	1	Feng, Chao; Yuan, Jing; Wang, Rui; Liu, Yang; Birchler, James A.; Han, Fangpu	2016	Efficient Targeted Genome Modification in Maize Using CRISPR/Cas9 System	CRISPR (clustered regularly interspaced short palindromic repeats)/Cas9 system, which is a newly developed technology for targeted genome modification, has been successfully used in a number of species. In this study, we applied this technology to carry out targeted genome modification in maize. A marker gene Zmzb7 was chosen for targeting. The sgRNA-Cas9 construct was transformed into maize prot…	CRISPR/Cas9; CRISPR-Associated Proteins/metabolism; CRISPR-Cas Systems; Endodeoxyribonucleases/metabolism; gene editing; gene targeting; Genes, Plant; Genetic Markers; Genome, Plant; Heterochromatic region; Heterochromatin/metabolism; maize; Targeted genome modification; Zea mays/genetics	Journal of genetics and genomics = Yi chuan xue bao	1	37–43	43	10.1016/j.jgg.2015.10.002	China	CRISPR/SpCas9	DNA-stable	Zea mays	zb7	SDN1	0.45	Already known	-	-	-	Yes	PCR + Sequencing	1 (1x no PAM)	1mm	0	Low validity	Potential off-target sites were not followed by a PAM
10	2	Feng, Chao; Yuan, Jing; Wang, Rui; Liu, Yang; Birchler, James A.; Han, Fangpu	2016	Efficient Targeted Genome Modification in Maize Using CRISPR/Cas9 System	CRISPR (clustered regularly interspaced short palindromic repeats)/Cas9 system, which is a newly developed technology for targeted genome modification, has been successfully used in a number of species. In this study, we applied this technology to carry out targeted genome modification in maize. A marker gene Zmzb7 was chosen for targeting. The sgRNA-Cas9 construct was transformed into maize prot…	CRISPR/Cas9; CRISPR-Associated Proteins/metabolism; CRISPR-Cas Systems; Endodeoxyribonucleases/metabolism; gene editing; gene targeting; Genes, Plant; Genetic Markers; Genome, Plant; Heterochromatic region; Heterochromatin/metabolism; maize; Targeted genome modification; Zea mays/genetics	Journal of genetics and genomics = Yi chuan xue bao	1	37–43	43	10.1016/j.jgg.2015.10.002	China	CRISPR/SpCas9	DNA-stable	Zea mays	Hsg6	SDN1	0.7	Already known	-	-	-	Yes	PCR + Sequencing	1	3mm	0	High validity
10	3	Feng, Chao; Yuan, Jing; Wang, Rui; Liu, Yang; Birchler, James A.; Han, Fangpu	2016	Efficient Targeted Genome Modification in Maize Using CRISPR/Cas9 System	CRISPR (clustered regularly interspaced short palindromic repeats)/Cas9 system, which is a newly developed technology for targeted genome modification, has been successfully used in a number of species. In this study, we applied this technology to carry out targeted genome modification in maize. A marker gene Zmzb7 was chosen for targeting. The sgRNA-Cas9 construct was transformed into maize prot…	CRISPR/Cas9; CRISPR-Associated Proteins/metabolism; CRISPR-Cas Systems; Endodeoxyribonucleases/metabolism; gene editing; gene targeting; Genes, Plant; Genetic Markers; Genome, Plant; Heterochromatic region; Heterochromatin/metabolism; maize; Targeted genome modification; Zea mays/genetics	Journal of genetics and genomics = Yi chuan xue bao	1	37–43	43	10.1016/j.jgg.2015.10.002	China	CRISPR/SpCas9	DNA-stable	Zea mays	Unclear	SDN1	0.45	Already known	-	-	-	Yes	PCR + Sequencing	1	1mm	1	Unclear validity	Unclear, whether an on-target mutation was induced
11	1	Feng, Zhengyan; Mao, Yanfei; Xu, Nanfei; Zhang, Botao; Wei, Pengliang; Yang, Dong-Lei; Wang, Zhen; Zhang, Zhengjing; Zheng, Rui; Yang, Lan; Zeng, Liang; Liu, Xiaodong; Zhu, Jian-Kang	2014	Multigeneration analysis reveals the inheritance, specificity, and patterns of CRISPR/Cas-induced gene modifications in Arabidopsis	The CRISPR (clustered regularly interspaced short palindromic repeat)/Cas (CRISPR-associated) system has emerged as a powerful tool for targeted gene editing in many organisms, including plants. However, all of the reported studies in plants focused on either transient systems or the first generation after the CRISPR/Cas system was stably transformed into plants. In this study we examined several…	Arabidopsis/genetics; Base Sequence; Clustered Regularly Interspaced Short Palindromic Repeats/genetics; Genes, Plant; homologous recombination; Mutation; Polymorphism, Single Nucleotide	Proceedings of the National Academy of Sciences of the United States of America	12	4632–4637	111	10.1073/pnas.1400822111	China, USA	CRISPR/SpCas9	DNA-stable	Arabidopsis thaliana	GAI	SDN1	0.45	Yes	BLAST	48	No information	Yes	Whole genome sequencing (WGS)	48	No information	0	Low validity	Missing information about potential off-target sites
11	2	Feng, Zhengyan; Mao, Yanfei; Xu, Nanfei; Zhang, Botao; Wei, Pengliang; Yang, Dong-Lei; Wang, Zhen; Zhang, Zhengjing; Zheng, Rui; Yang, Lan; Zeng, Liang; Liu, Xiaodong; Zhu, Jian-Kang	2014	Multigeneration analysis reveals the inheritance, specificity, and patterns of CRISPR/Cas-induced gene modifications in Arabidopsis	The CRISPR (clustered regularly interspaced short palindromic repeat)/Cas (CRISPR-associated) system has emerged as a powerful tool for targeted gene editing in many organisms, including plants. However, all of the reported studies in plants focused on either transient systems or the first generation after the CRISPR/Cas system was stably transformed into plants. In this study we examined several…	Arabidopsis/genetics; Base Sequence; Clustered Regularly Interspaced Short Palindromic Repeats/genetics; Genes, Plant; homologous recombination; Mutation; Polymorphism, Single Nucleotide	Proceedings of the National Academy of Sciences of the United States of America	12	4632–4637	111	10.1073/pnas.1400822111	China, USA	CRISPR/SpCas9	DNA-stable	Arabidopsis thaliana	GAI	SDN1	0.45	Already known	-	-	-	Yes	PCR + Sequencing	4	1x1mm, 2x2mm, 1x4mm	0	High validity
12		Gao, Junping; Wang, Genhong; Ma, Sanyuan; Xie, Xiaodong; Wu, Xiangwei; Zhang, Xingtan; Wu, Yuqian; Zhao, Ping; Xia, Qingyou	2015	CRISPR/Cas9-mediated targeted mutagenesis in Nicotiana tabacum	Genome editing is one of the most powerful tools for revealing gene function and improving crop plants. Recently, RNA-guided genome editing using the type II clustered regularly interspaced short palindromic repeats (CRISPR)-associated protein (Cas) system has been used as a powerful and efficient tool for genome editing in various organisms. Here, we report genome editing in tobacco (Nicotiana t…	Base Sequence; Clustered Regularly Interspaced Short Palindromic Repeats/genetics; Genes, Plant; Molecular Sequence Data; mutagenesis; Plants, Genetically Modified; Tobacco/genetics	Plant molecular biology	1-2	99–110	87	10.1007/s11103-014-0263-0	China	CRISPR/SpCas9	DNA-stable	Nicotiana benthamiana	PDR6	SDN1	0.45	Yes	BLAST	1	2mm	Yes	RE-PCR assay	1	2mm	0	High validity
13		Hahn, Florian; Mantegazza, Otho; Greiner, André; Hegemann, Peter; Eisenhut, Marion; Weber, Andreas P. M.	2017	An Efficient Visual Screen for CRISPR/Cas9 Activity in Arabidopsis thaliana	The CRISPR/Cas9 system enables precision editing of the genome of the model plant Arabidopsis thaliana and likely of any other organism. Tools and methods for further developing and optimizing this widespread and versatile system in Arabidopsis would hence be welcomed. Here, we designed a generic vector system that can be used to clone any sgRNA sequence in a plant T-DNA vector containing an ubiq…	BASTA; CRISPR/Cas9; gene editing; Glabrous1; Glufosinate; marker; trichome	Frontiers in plant science		39	8	10.3389/fpls.2017.00039	Germany	CRISPR/SpCas9	DNA-stable	Arabidopsis thaliana	GL1	SDN1	0.4	Yes	Cas-OFFinder	3	1mm	Yes	PCR + Sequencing	1	1mm	0	High validity
14	1	Hu, Xixun; Wang, Chun; Fu, Yaping; Liu, Qing; Jiao, Xiaozhen; Wang, Kejian	2016	Expanding the Range of CRISPR/Cas9 Genome Editing in Rice	-	-	Molecular plant	6	943–945	9	10.1016/j.molp.2016.03.003	China	CRISPR/VQR variants	DNA-stable	Oryza sativa	GL1	SDN1	0.6	Yes	BLAST	2	2mm, 3mm	Yes	PCR + Sequencing	2	2mm, 3mm	0	High validity
14	2	Hu, Xixun; Wang, Chun; Fu, Yaping; Liu, Qing; Jiao, Xiaozhen; Wang, Kejian	2016	Expanding the Range of CRISPR/Cas9 Genome Editing in Rice	-	-	Molecular plant	6	943–945	9	10.1016/j.molp.2016.03.003	China	CRISPR/VQR variants	DNA-stable	Oryza sativa	LG1	SDN1	0.55	Yes	BLAST	2	1mm, 2mm	Yes	PCR + Sequencing	2	1mm, 2mm	1	High validity
15	1	Hu, Xixun; Wang, Chun; Liu, Qing; Fu, Yaping; Wang, Kejian	2017	Targeted mutagenesis in rice using CRISPR-Cpf1 system	-	-	Journal of genetics and genomics = Yi chuan xue bao	1	71-73	44	10.1016/j.jgg.2016.12.001	China	CRISPR/Cpf1	DNA-stable	Oryza sativa	C4	SDN1	0.435	Yes	BLAST	1	5mm	Yes	PCR + Sequencing	1	5mm	0	Low validity	No on-target mutation was induced; Potential off-target sites are not followed by a PAM
15	2	Hu, Xixun; Wang, Chun; Liu, Qing; Fu, Yaping; Wang, Kejian	2017	Targeted mutagenesis in rice using CRISPR-Cpf1 system	-	-	Journal of genetics and genomics = Yi chuan xue bao	1	71-73	44	10.1016/j.jgg.2016.12.001	China	CRISPR/Cpf1	DNA-stable	Oryza sativa	C3	SDN1	0.435	Yes	BLAST	1	8mm	Yes	PCR + Sequencing	1	8mm	0	Low validity	No on-target mutation was induced; Potential off-target sites are not followed by a PAM
15	3	Hu, Xixun; Wang, Chun; Liu, Qing; Fu, Yaping; Wang, Kejian	2017	Targeted mutagenesis in rice using CRISPR-Cpf1 system	-	-	Journal of genetics and genomics = Yi chuan xue bao	1	71-73	44	10.1016/j.jgg.2016.12.001	China	CRISPR/Cpf1	DNA-stable	Oryza sativa	C1	SDN1	0.435	Yes	BLAST	1	4mm	Yes	PCR + Sequencing	1	4mm	0	Low validity	Potential off-target sites were not followed by a PAM
15	4	Hu, Xixun; Wang, Chun; Liu, Qing; Fu, Yaping; Wang, Kejian	2017	Targeted mutagenesis in rice using CRISPR-Cpf1 system	-	-	Journal of genetics and genomics = Yi chuan xue bao	1	71-73	44	10.1016/j.jgg.2016.12.001	China	CRISPR/Cpf1	DNA-stable	Oryza sativa	C2	SDN1	0.435	Yes	BLAST	1	6mm	Yes	PCR + Sequencing	1	6mm	0	Low validity	Potential off-target sites were not followed by a PAM
15	5	Hu, Xixun; Wang, Chun; Liu, Qing; Fu, Yaping; Wang, Kejian	2017	Targeted mutagenesis in rice using CRISPR-Cpf1 system	-	-	Journal of genetics and genomics = Yi chuan xue bao	1	71-73	44	10.1016/j.jgg.2016.12.001	China	CRISPR/Cpf1	DNA-stable	Oryza sativa	C5	SDN1	0.522	Yes	BLAST	1	5mm	Yes	PCR + Sequencing	1	5mm	0	Low validity	Potential off-target sites were not followed by a PAM
16	1	Hyun, Youbong; Kim, Jungeun; Cho, Seung Woo; Choi, Yeonhee; Kim, Jin-Soo; Coupland, George	2015	Site-directed mutagenesis in Arabidopsis thaliana using dividing tissue-targeted RGEN of the CRISPR/Cas system to generate heritable null alleles	Dividing tissue-targeted site-directed mutagenesis using RGEN of CRISPR/Cas system produces heritable mutations in Arabidopsis thaliana. Site-directed genome engineering in higher plants has great potential for basic research and molecular breeding. Here, we describe a method for site-directed mutagenesis of the Arabidopsis nuclear genome that efficiently generates heritable mutations using the R…	CRISPR/Cas system; ICU2; RGEN; Site-directed mutagenesis	Planta	1	271–284	241	10.1007/s00425-014-2180-5	Germany	CRISPR/SpCas9	DNA-stable	Arabidopsis thaliana	FT-RGEN-A	SDN1	0.25	Yes	Cas-OFFinder	28	2x3mm, 14x4mm	Yes	Enzyme mismatch cleavage assay (T7 assay)	2	2x3mm	0	High validity
16	2	Hyun, Youbong; Kim, Jungeun; Cho, Seung Woo; Choi, Yeonhee; Kim, Jin-Soo; Coupland, George	2015	Site-directed mutagenesis in Arabidopsis thaliana using dividing tissue-targeted RGEN of the CRISPR/Cas system to generate heritable null alleles	Dividing tissue-targeted site-directed mutagenesis using RGEN of CRISPR/Cas system produces heritable mutations in Arabidopsis thaliana. Site-directed genome engineering in higher plants has great potential for basic research and molecular breeding. Here, we describe a method for site-directed mutagenesis of the Arabidopsis nuclear genome that efficiently generates heritable mutations using the R…	CRISPR/Cas system; ICU2; RGEN; Site-directed mutagenesis	Planta	1	271–284	241	10.1007/s00425-014-2180-5	Germany	CRISPR/SpCas9	DNA-stable	Arabidopsis thaliana	FT-RGEN-B	SDN1	0.45	Yes	Cas-OFFinder	28	1x3mm, 11x4mm	Yes	Enzyme mismatch cleavage assay (T7 assay)	1	1x3mm	0	High validity
17		Ishizaki, Takuma	2016	CRISPR/Cas9 in rice can induce new mutations in later generations, leading to chimerism and unpredicted segregation of the targeted mutation	CRISPR/Cas9 is a novel tool for targeted mutagenesis and is applicable to plants, including rice. Previous reports on CRISPR/Cas9 in rice have demonstrated that target mutations are transmitted to the next generation in accordance with Mendelian law, but heritability of the target mutation and the role of inherited Cas9 gene have not been fully elucidated. Here, we targeted the rice phytoene desa…	chimera; CRISPR/Cas9; genome editing; Immature embryo; rice; Unpredicted segregation	Mol Breeding (Molecular Breeding)	12	1	36	10.1007/s11032-016-0591-7	Japan	CRISPR/SpCas9	DNA-stable	Oryza sativa	PDS	SDN1	0.55	Already known	-	-	-	Yes	RE-PCR assay	1	3mm	0	High validity
18	1	Jacobs, Thomas B.; LaFayette, Peter R.; Schmitz, Robert J.; Parrott, Wayne A.	2015	Targeted genome modifications in soybean with CRISPR/Cas9	Background: The ability to selectively alter genomic DNA sequences in vivo is a powerful tool for basic and applied research. The CRISPR/Cas9 system precisely mutates DNA sequences in a number of organisms. Here, the CRISPR/ Cas9 system is shown to be effective in soybean by knocking-out a green fluorescent protein (GFP) transgene and modifying nine endogenous loci. Results: Targeted DNA mutation…	CRISPR/Cas9; gene targeting; Genomic engineering; Hairy roots; Plant transformation; soybean	BMC biotechnology	-	-	15	10.1186/s12896-015-0131-2	USA	CRISPR/SpCas9	DNA-stable	Glycine Max	01gDDM1	SDN1	0.4	Yes	BLAST	1	4mm	Yes	PCR, CAPS (Custom amplicon sequencing)	1	4mm	0	High validity
18	2	Jacobs, Thomas B.; LaFayette, Peter R.; Schmitz, Robert J.; Parrott, Wayne A.	2015	Targeted genome modifications in soybean with CRISPR/Cas9	Background: The ability to selectively alter genomic DNA sequences in vivo is a powerful tool for basic and applied research. The CRISPR/Cas9 system precisely mutates DNA sequences in a number of organisms. Here, the CRISPR/ Cas9 system is shown to be effective in soybean by knocking-out a green fluorescent protein (GFP) transgene and modifying nine endogenous loci. Results: Targeted DNA mutation…	CRISPR/Cas9; gene targeting; Genomic engineering; Hairy roots; Plant transformation; soybean	BMC biotechnology	-	-	15	10.1186/s12896-015-0131-2	USA	CRISPR/SpCas9	DNA-stable	Glycine Max	Met1	SDN1	0.6	Yes	BLAST	1	3mm	Yes	PCR, CAPS (Custom amplicon sequencing)	1	3mm	0	High validity
18	3	Jacobs, Thomas B.; LaFayette, Peter R.; Schmitz, Robert J.; Parrott, Wayne A.	2015	Targeted genome modifications in soybean with CRISPR/Cas9	Background: The ability to selectively alter genomic DNA sequences in vivo is a powerful tool for basic and applied research. The CRISPR/Cas9 system precisely mutates DNA sequences in a number of organisms. Here, the CRISPR/ Cas9 system is shown to be effective in soybean by knocking-out a green fluorescent protein (GFP) transgene and modifying nine endogenous loci. Results: Targeted DNA mutation…	CRISPR/Cas9; gene targeting; Genomic engineering; Hairy roots; Plant transformation; soybean	BMC biotechnology	-	-	15	10.1186/s12896-015-0131-2	USA	CRISPR/SpCas9	DNA-stable	Glycine Max	11gDDM1	SDN1	0.55	Yes	BLAST	1	2mm	Yes	PCR, CAPS (Custom amplicon sequencing)	1	2mm	1	High validity
18	4	Jacobs, Thomas B.; LaFayette, Peter R.; Schmitz, Robert J.; Parrott, Wayne A.	2015	Targeted genome modifications in soybean with CRISPR/Cas9	Background: The ability to selectively alter genomic DNA sequences in vivo is a powerful tool for basic and applied research. The CRISPR/Cas9 system precisely mutates DNA sequences in a number of organisms. Here, the CRISPR/ Cas9 system is shown to be effective in soybean by knocking-out a green fluorescent protein (GFP) transgene and modifying nine endogenous loci. Results: Targeted DNA mutation…	CRISPR/Cas9; gene targeting; Genomic engineering; Hairy roots; Plant transformation; soybean	BMC biotechnology	-	-	15	10.1186/s12896-015-0131-2	USA	CRISPR/SpCas9	DNA-stable	Glycine Max	07g14530	SDN1	0.35	Yes	BLAST	10	3x2mm, 4x3mm, 1x4mm, 2x6mm	Yes	PCR, CAPS (Custom amplicon sequencing)	10	3x2mm, 4x3mm, 1x4mm, 2x6mm	2	Low validity	Sequencing error
18	5	Jacobs, Thomas B.; LaFayette, Peter R.; Schmitz, Robert J.; Parrott, Wayne A.	2015	Targeted genome modifications in soybean with CRISPR/Cas9	Background: The ability to selectively alter genomic DNA sequences in vivo is a powerful tool for basic and applied research. The CRISPR/Cas9 system precisely mutates DNA sequences in a number of organisms. Here, the CRISPR/ Cas9 system is shown to be effective in soybean by knocking-out a green fluorescent protein (GFP) transgene and modifying nine endogenous loci. Results: Targeted DNA mutation…	CRISPR/Cas9; gene targeting; Genomic engineering; Hairy roots; Plant transformation; soybean	BMC biotechnology	-	-	15	10.1186/s12896-015-0131-2	USA	CRISPR/SpCas9	DNA-stable	Glycine Max	miR1514	SDN1	0.4	Yes	BLAST	3 (on-target is one pot. Off-target because of one mismatch)	1mm, 2mm, 6mm	Yes	PCR, CAPS (Custom amplicon sequencing)	3 (on-target is one pot. Off-target because of one mismatch)	1mm, 2mm, 6mm	2	High validity
19		Jia, Hongge; Orbovic, Vladimir; Jones, Jeffrey B.; Wang, Nian	2016	Modification of the PthA4 effector binding elements in Type I CsLOB1 promoter using Cas9/sgRNA to produce transgenic Duncan grapefruit alleviating XccΔpthA4:dCsLOB1.3 infection	Citrus canker caused by Xanthomonas citri subspecies citri (Xcc) is a severe disease for most commercial citrus cultivars and responsible for significant economic losses worldwide. Generating canker-resistant citrus varieties will provide an efficient and sustainable solution to control citrus canker. Here, we report our progress in generating canker-resistant grapefruit by modifying the PthA4 ef…	Cas9/sgRNA; CsLOB1; genome editing; PthA; Xanthomonas	Plant biotechnology journal	5	1291–1301	14	10.1111/pbi.12495	USA	CRISPR/SpCas9	DNA-stable	Citrus paradisi	LOB1	SDN1	0.35	Yes	CRISPR-P	85 (only nine are followed by a PAM)	No information	Yes	PCR + Sequencing	9	9x4mm	0	High validity
20		Jia, Hongge; Wang, Nian	2014	Targeted genome editing of sweet orange using Cas9/sgRNA	Genetic modification, including plant breeding, has been widely used to improve crop yield and quality, as well as to increase disease resistance. Targeted genome engineering is expected to contribute significantly to future varietal improvement, and genome editing technologies using zinc finger nucleases (ZFNs), transcription activator-like effector nucleases (TALENs), and clustered regularly in…	Citrus sinensis/genetics; Clustered Regularly Interspaced Short Palindromic Repeats; Gene Targeting/methods; Genetic Engineering/methods; RNA, Guide/genetics	PloS one	4	-	9	10.1371/journal.pone.0093806	USA	CRISPR/SpCas9	DNA-transient	Citrus sinensis	PDS	SDN1	0.4	Yes	BLAST	46	3-7mm	Yes	PCR + Sequencing	14 (14x no PAM)	1x4mm; 1x5mm, 4x6mm, 2x7mm	0	Low validity	Potential off-target sites were not followed by a PAM
21		Jia, Hongge; Zhang, Yunzeng; Orbović, Vladimir; Xu, Jin; White, Frank F.; Jones, Jeffrey B.; Wang, Nian	2017	Genome editing of the disease susceptibility gene CsLOB1 in citrus confers resistance to citrus canker	Citrus is a highly valued tree crop worldwide, while, at the same time, citrus production faces many biotic challenges, including bacterial canker and Huanglongbing (HLB). Breeding for disease-resistant varieties is the most efficient and sustainable approach to control plant diseases. Traditional breeding of citrus varieties is challenging due to multiple limitations, including polyploidy, polye…	Cas9; Citrus paradisi.; sgRNA; Xanthomonas citri	Plant biotechnology journal	7	817–823	15	10.1111/pbi.12677	USA	CRISPR/SpCas9	DNA-stable	Citrus paradisi	LOB1	SDN1	0.6	Yes	CRISPR-P	7	6x4mm, 3x5mm	Yes	PCR + Sequencing	7	6x4mm, 3x5mm	0	High validity
22		Jiang, Wen Zhi; Henry, Isabelle M.; Lynagh, Peter G.; Comai, Luca; Cahoon, Edgar B.; Weeks, Donald P.	2017	Significant enhancement of fatty acid composition in seeds of the allohexaploid, Camelina sativa, using CRISPR/Cas9 gene editing	The CRISPR/Cas9 nuclease system is a powerful and flexible tool for genome editing, and novel applications of this system are being developed rapidly. Here, we used CRISPR/Cas9 to target the FAD2 gene in Arabidopsis thaliana and in the closely related emerging oil seed plant, Camelina sativa, with the goal of improving seed oil composition. We successfully obtained Camelina seeds in which oleic a…	allohexaploid; Camelina sativa; CRISPR/Cas9; fatty acid composition; gene editing; oleic acid	Plant biotechnology journal	5	648–657	15	10.1111/pbi.12663	USA	CRISPR/SpCas9	DNA-stable	Camelina sativa	FAD2	SDN1	0.55	Yes	No information	12	at least 5	Yes	PCR + Sequencing	3	1x5mm, 2x6mm	0	High validity
23		Kaya, Hidetaka; Mikami, Masafumi; Endo, Akira; Endo, Masaki; Toki, Seiichi	2016	Highly specific targeted mutagenesis in plants using Staphylococcus aureus Cas9	The CRISPR/Cas9 system is an efficient and convenient tool for genome editing in plants. Cas9 nuclease derived from Streptococcus pyogenes (Sp) is commonly used in this system. Recently, Staphylococcus aureus Cas9 (SaCas9)-mediated genome editing was reported in human cells and Arabidopsis. Because SaCas9 (1053 a.a.) is smaller than SpCas9 (1368 a.a.), SaCas9 could have substantial advantages for…	-	Scientific reports	-	26871	6	10.1038/srep26871	Japan	CRISPR/SaCas9	DNA-stable	Nicotiana tabacum	FT4	SDN1	0.5714	Already known	-	-	-	Yes	PCR, CAPS	2	2mm, 4mm	0	High validity
24		Kim, Hyeran; Kim, Sang-Tae; Ryu, Jahee; Kang, Beum-Chang; Kim, Jin-Soo; Kim, Sang-Gyu	2017	CRISPR/Cpf1-mediated DNA-free plant genome editing	Cpf1, a type V CRISPR effector, recognizes a thymidine-rich protospacer-adjacent motif and induces cohesive double-stranded breaks at the target site guided by a single CRISPR RNA (crRNA). Here we show that Cpf1 can be used as a tool for DNA-free editing of plant genomes. We describe the delivery of recombinant Cpf1 proteins with in vitro transcribed or chemically synthesized target-specific crRN…	-	Nature communications	-	14406	8	10.1038/ncomms14406	South Korea	CRISPR/Cpf1	Ribonucleoproteins	Glycine Max	FAD2-1A/1B (same target sequences)	SDN1	0.636	Yes	Cas-OFFinder	42	14x4mm, 8x5mm, 20x6mm	Yes	Targeted deep sequencing	36	14x4mm, 7x5mm, 15x6mm	0	Low validity	Sequencing error
25	1	Lawrenson, Tom; Shorinola, Oluwaseyi; Stacey, Nicola; Li, Chengdao; Østergaard, Lars; Patron, Nicola; Uauy, Cristobal; Harwood, Wendy	2015	Induction of targeted, heritable mutations in barley and Brassica oleracea using RNA-guided Cas9 nuclease	Background: The RNA-guided Cas9 system represents a flexible approach for genome editing in plants. This method can create specific mutations that knock-out or alter target gene function. It provides a valuable tool for plant research and offers opportunities for crop improvement. Results: We investigate the use and target specificity requirements of RNA-guided Cas9 genome editing in barley (Hord…	Barley; Brassica; breeding; CRISPR/Cas9; Crops; GA4; genome editing; Mutations; Off-target; PM19	Genome biology		258	16	10.1186/s13059-015-0826-7	United Kingdom	CRISPR/SpCas9	DNA-stable	Brassica oleracea	GA4a - sgRNA1	SDN1	0.6	Yes	BLAST	1	4mm	Yes	PCR + Sequencing	1 (unclear PAM)	4mm	0	Unclear validity	Unclear, whether a PAM follows the potential off-target sites
25	2	Lawrenson, Tom; Shorinola, Oluwaseyi; Stacey, Nicola; Li, Chengdao; Østergaard, Lars; Patron, Nicola; Uauy, Cristobal; Harwood, Wendy	2015	Induction of targeted, heritable mutations in barley and Brassica oleracea using RNA-guided Cas9 nuclease	Background: The RNA-guided Cas9 system represents a flexible approach for genome editing in plants. This method can create specific mutations that knock-out or alter target gene function. It provides a valuable tool for plant research and offers opportunities for crop improvement. Results: We investigate the use and target specificity requirements of RNA-guided Cas9 genome editing in barley (Hord…	Barley; Brassica; breeding; CRISPR/Cas9; Crops; GA4; genome editing; Mutations; Off-target; PM19	Genome biology		258	16	10.1186/s13059-015-0826-7	United Kingdom	CRISPR/SpCas9	DNA-stable	Brassica oleracea	GA4a - sgRNA2	SDN1	0.65	Yes	BLAST	1	2mm	Yes	PCR + Sequencing	1 (unclear PAM)	2mm	1	Unclear validity	Unclear, whether a PAM follows the potential off-target sites
25	3	Lawrenson, Tom; Shorinola, Oluwaseyi; Stacey, Nicola; Li, Chengdao; Østergaard, Lars; Patron, Nicola; Uauy, Cristobal; Harwood, Wendy	2015	Induction of targeted, heritable mutations in barley and Brassica oleracea using RNA-guided Cas9 nuclease	Background: The RNA-guided Cas9 system represents a flexible approach for genome editing in plants. This method can create specific mutations that knock-out or alter target gene function. It provides a valuable tool for plant research and offers opportunities for crop improvement. Results: We investigate the use and target specificity requirements of RNA-guided Cas9 genome editing in barley (Hord…	Barley; Brassica; breeding; CRISPR/Cas9; Crops; GA4; genome editing; Mutations; Off-target; PM19	Genome biology		258	16	10.1186/s13059-015-0826-7	United Kingdom	CRISPR/SpCas9	DNA-stable	Hordeum vulgare	PM19-1	SDN1	0.6	Yes	BLAST	2	2x1mm	Yes	PCR + Sequencing	2 (unclear PAM)	2x1mm	1	Unclear validity	Unclear, whether a PAM follows the potential off-target sites
25	4	Lawrenson, Tom; Shorinola, Oluwaseyi; Stacey, Nicola; Li, Chengdao; Østergaard, Lars; Patron, Nicola; Uauy, Cristobal; Harwood, Wendy	2015	Induction of targeted, heritable mutations in barley and Brassica oleracea using RNA-guided Cas9 nuclease	Background: The RNA-guided Cas9 system represents a flexible approach for genome editing in plants. This method can create specific mutations that knock-out or alter target gene function. It provides a valuable tool for plant research and offers opportunities for crop improvement. Results: We investigate the use and target specificity requirements of RNA-guided Cas9 genome editing in barley (Hord…	Barley; Brassica; breeding; CRISPR/Cas9; Crops; GA4; genome editing; Mutations; Off-target; PM19	Genome biology		258	16	10.1186/s13059-015-0826-7	United Kingdom	CRISPR/SpCas9	DNA-stable	Hordeum vulgare	PM19-3	SDN1	0.6	Yes	BLAST	2	1mm, 3mm	Yes	PCR + Sequencing	2 (unclear PAM)	1mm, 3mm	0	Unclear validity	Unclear, whether a PAM follows the potential off-target sites
26	1	Li, Chao; Unver, Turgay; Zhang, Baohong	2017	A high-efficiency CRISPR/Cas9 system for targeted mutagenesis in Cotton (Gossypium hirsutum L.)	The complex allotetraploid genome is one of major challenges in cotton for repressing gene expression. Developing site-specific DNA mutation is the long-term dream for cotton breeding scientists. The clustered regularly interspaced short palindromic repeats/CRISPR-associated protein 9 (CRISPR/ Cas9) system is emerging as a robust biotechnology for targeted-DNA mutation. In this study, two sgRNAs,…	-	Scientific reports	-	43902	7	10.1038/srep43902	USA	CRISPR/SpCas9	DNA-stable	Gossypium hirsutum	MYB25-like target 2	SDN1	0.3	Already known	-	-	-	Yes	PCR + Sequencing	1	1mm	0	High validity
26	2	Li, Chao; Unver, Turgay; Zhang, Baohong	2017	A high-efficiency CRISPR/Cas9 system for targeted mutagenesis in Cotton (Gossypium hirsutum L.)	The complex allotetraploid genome is one of major challenges in cotton for repressing gene expression. Developing site-specific DNA mutation is the long-term dream for cotton breeding scientists. The clustered regularly interspaced short palindromic repeats/CRISPR-associated protein 9 (CRISPR/ Cas9) system is emerging as a robust biotechnology for targeted-DNA mutation. In this study, two sgRNAs,…	-	Scientific reports	-	43902	7	10.1038/srep43902	USA	CRISPR/SpCas9	DNA-stable	Gossypium hirsutum	MYB25-like target 1	SDN1	0.55	Already known	-	-	-	Yes	PCR + Sequencing	1	4mm	0	High validity
27	1	Li, Jun; Meng, Xiangbing; Zong, Yuan; Chen, Kunling; Zhang, Huawei; Liu, Jinxing; Li, Jiayang; Gao, Caixia	2016	Gene replacements and insertions in rice by intron targeting using CRISPR-Cas9	Sequence-specific nucleases have been exploited to create targeted gene knockouts in various plants(1), but replacing a fragment and even obtaining gene insertions at specific loci in plant genomes remain a serious challenge. Here, we report efficient intron-mediated site-specific gene replacement and insertion approaches that generate mutations using the non-homologous end joining (NHEJ) pathway…	-	NPLANTS (Nature Plants)	-	16139	2	10.1038/nplants.2016.139	China	CRISPR/SpCas9	DNA-stable	Oryza sativa	EPSPS-C3	SDN2	0.25	Yes	Cas-OFFinder	At least 6	4x4mm, 2x5mm	Yes	RE-PCR assay	6	4x4mm, 2x5mm	0	High validity
27	2	Li, Jun; Meng, Xiangbing; Zong, Yuan; Chen, Kunling; Zhang, Huawei; Liu, Jinxing; Li, Jiayang; Gao, Caixia	2016	Gene replacements and insertions in rice by intron targeting using CRISPR-Cas9	Sequence-specific nucleases have been exploited to create targeted gene knockouts in various plants(1), but replacing a fragment and even obtaining gene insertions at specific loci in plant genomes remain a serious challenge. Here, we report efficient intron-mediated site-specific gene replacement and insertion approaches that generate mutations using the non-homologous end joining (NHEJ) pathway…	-	NPLANTS (Nature Plants)	-	16139	2	10.1038/nplants.2016.139	China	CRISPR/SpCas9	DNA-stable	Oryza sativa	EPSPS-C5	SDN2	0.2	Yes	Cas-OFFinder	At least 5	3x3mm, 2x4mm	Yes	RE-PCR assay	5	3x3mm, 2x4mm	0	High validity
28	1	Li, Meiru; Li, Xiaoxia; Zhou, Zejiao; Wu, Pingzhi; Fang, Maichun; Pan, Xiaoping; Lin, Qiupeng; Luo, Wanbin; Wu, Guojiang; Li, Hongqing	2016	Reassessment of the Four Yield-related Genes Gn1a, DEP1, GS3, and IPA1 in Rice Using a CRISPR/Cas9 System	Clustered Regularly Interspaced Short Palindromic Repeats (CRISPR)-associated (Cas) systems have been successfully used as efficient tools for genome editing in a variety of species. We used the CRISPR/Cas9 system to mutate the Gn1a (Os01g0197700), DEP1 (Os09g0441900), GS3 (Os03g0407400), and IPA1 (Os08g0509600) genes of rice cultivar Zhonghua 11, genes which have been reported to function as reg…	CRISPR/Cas9 system; gene editing; Oryza sativa L.; Yield-related genes; Yield-related traits	Frontiers in plant science	-	377	7	10.3389/fpls.2016.00377	China	CRISPR/SpCas9	DNA-stable	Oryza sativa	DEP1	SDN1	0.45	Yes	No information	At least 2	1x5mm, 1x6mm	Yes	Enzyme mismatch cleavage assay (T7 assay)	2	1x5mm, 1x6mm	1	High validity
28	2	Li, Meiru; Li, Xiaoxia; Zhou, Zejiao; Wu, Pingzhi; Fang, Maichun; Pan, Xiaoping; Lin, Qiupeng; Luo, Wanbin; Wu, Guojiang; Li, Hongqing	2016	Reassessment of the Four Yield-related Genes Gn1a, DEP1, GS3, and IPA1 in Rice Using a CRISPR/Cas9 System	Clustered Regularly Interspaced Short Palindromic Repeats (CRISPR)-associated (Cas) systems have been successfully used as efficient tools for genome editing in a variety of species. We used the CRISPR/Cas9 system to mutate the Gn1a (Os01g0197700), DEP1 (Os09g0441900), GS3 (Os03g0407400), and IPA1 (Os08g0509600) genes of rice cultivar Zhonghua 11, genes which have been reported to function as reg…	CRISPR/Cas9 system; gene editing; Oryza sativa L.; Yield-related genes; Yield-related traits	Frontiers in plant science	-	377	7	10.3389/fpls.2016.00377	China	CRISPR/SpCas9	DNA-stable	Oryza sativa	IPA1	SDN1	0.65	Yes	No information	At least 2	1x1mm, 1x8mm	Yes	Enzyme mismatch cleavage assay (T7 assay)	2	1x1mm, 1x8mm	1	High validity
28	3	Li, Meiru; Li, Xiaoxia; Zhou, Zejiao; Wu, Pingzhi; Fang, Maichun; Pan, Xiaoping; Lin, Qiupeng; Luo, Wanbin; Wu, Guojiang; Li, Hongqing	2016	Reassessment of the Four Yield-related Genes Gn1a, DEP1, GS3, and IPA1 in Rice Using a CRISPR/Cas9 System	Clustered Regularly Interspaced Short Palindromic Repeats (CRISPR)-associated (Cas) systems have been successfully used as efficient tools for genome editing in a variety of species. We used the CRISPR/Cas9 system to mutate the Gn1a (Os01g0197700), DEP1 (Os09g0441900), GS3 (Os03g0407400), and IPA1 (Os08g0509600) genes of rice cultivar Zhonghua 11, genes which have been reported to function as reg…	CRISPR/Cas9 system; gene editing; Oryza sativa L.; Yield-related genes; Yield-related traits	Frontiers in plant science	-	377	7	10.3389/fpls.2016.00377	China	CRISPR/SpCas9	DNA-stable	Oryza sativa	Gn1a	SDN1	0.8	Yes	No information	At least 2	1x2mm, 1x4mm	Yes	Enzyme mismatch cleavage assay (T7 assay)	2	1x2mm, 1x4mm	1	High validity
28	4	Li, Meiru; Li, Xiaoxia; Zhou, Zejiao; Wu, Pingzhi; Fang, Maichun; Pan, Xiaoping; Lin, Qiupeng; Luo, Wanbin; Wu, Guojiang; Li, Hongqing	2016	Reassessment of the Four Yield-related Genes Gn1a, DEP1, GS3, and IPA1 in Rice Using a CRISPR/Cas9 System	Clustered Regularly Interspaced Short Palindromic Repeats (CRISPR)-associated (Cas) systems have been successfully used as efficient tools for genome editing in a variety of species. We used the CRISPR/Cas9 system to mutate the Gn1a (Os01g0197700), DEP1 (Os09g0441900), GS3 (Os03g0407400), and IPA1 (Os08g0509600) genes of rice cultivar Zhonghua 11, genes which have been reported to function as reg…	CRISPR/Cas9 system; gene editing; Oryza sativa L.; Yield-related genes; Yield-related traits	Frontiers in plant science	-	377	7	10.3389/fpls.2016.00377	China	CRISPR/SpCas9	DNA-stable	Oryza sativa	GS3	SDN1	0.7	Yes	No information	At least 2	2x6mm	Yes	Enzyme mismatch cleavage assay (T7 assay)	2	2x6mm	0	High validity
29	1	Liang, Zhen; Chen, Kunling; Li, Tingdong; Zhang, Yi; Wang, Yanpeng; Zhao, Qian; Liu, Jinxing; Zhang, Huawei; Liu, Cuimin; Ran, Yidong; Gao, Caixia	2017	Efficient DNA-free genome editing of bread wheat using CRISPR/Cas9 ribonucleoprotein complexes	Substantial efforts are being made to optimize the CRISPR/Cas9 system for precision crop breeding. The avoidance of transgene integration and reduction of off-target mutations are the most important targets for optimization. Here, we describe an efficient genome editing method for bread wheat using CRISPR/Cas9 ribonucleoproteins (RNPs). Starting from RNP preparation, the whole protocol takes only…	-	Nature communications	-	14261	8	10.1038/ncomms14261	China	CRISPR/SpCas9	DNA-transient	Triticum aestivum	GW2-A1/D1	SDN1	0.5	Already known	-	-	-	Yes	RE-PCR assay, deep amplicon sequencing	1	1mm	1	High validity
29	2	Liang, Zhen; Chen, Kunling; Li, Tingdong; Zhang, Yi; Wang, Yanpeng; Zhao, Qian; Liu, Jinxing; Zhang, Huawei; Liu, Cuimin; Ran, Yidong; Gao, Caixia	2017	Efficient DNA-free genome editing of bread wheat using CRISPR/Cas9 ribonucleoprotein complexes	Substantial efforts are being made to optimize the CRISPR/Cas9 system for precision crop breeding. The avoidance of transgene integration and reduction of off-target mutations are the most important targets for optimization. Here, we describe an efficient genome editing method for bread wheat using CRISPR/Cas9 ribonucleoproteins (RNPs). Starting from RNP preparation, the whole protocol takes only…	-	Nature communications	-	14261	8	10.1038/ncomms14261	China	CRISPR/SpCas9	Ribonucleoproteins	Triticum aestivum	GW2-A1/D1	SDN1	0.5	Already known	-	-	-	Yes	RE-PCR assay, deep amplicon sequencing	1	1mm	1	High validity
29	3	Liang, Zhen; Chen, Kunling; Li, Tingdong; Zhang, Yi; Wang, Yanpeng; Zhao, Qian; Liu, Jinxing; Zhang, Huawei; Liu, Cuimin; Ran, Yidong; Gao, Caixia	2017	Efficient DNA-free genome editing of bread wheat using CRISPR/Cas9 ribonucleoprotein complexes	Substantial efforts are being made to optimize the CRISPR/Cas9 system for precision crop breeding. The avoidance of transgene integration and reduction of off-target mutations are the most important targets for optimization. Here, we describe an efficient genome editing method for bread wheat using CRISPR/Cas9 ribonucleoproteins (RNPs). Starting from RNP preparation, the whole protocol takes only…	-	Nature communications	-	14261	8	10.1038/ncomms14261	China	CRISPR/SpCas9	Ribonucleoproteins	Triticum aestivum	GW2-A1/D1	SDN1	0.5	Yes	No information	20	1x2mme, 9x3mm, 5x4mm, 5x5mm	Yes	RE-PCR assay, PCR + Sequencing	20	1x2mme, 9x3mm, 5x4mm, 5x5mm	0	High validity
30	1	Lopez-Obando, Mauricio; Hoffmann, Beate; Géry, Carine; Guyon-Debast, Anouchka; Téoulé, Evelyne; Rameau, Catherine; Bonhomme, Sandrine; Nogué, Fabien	2016	Simple and Efficient Targeting of Multiple Genes Through CRISPR-Cas9 in Physcomitrella patens	Powerful genome editing technologies are needed for efficient gene function analysis. The CRISPR-Cas9 system has been adapted as an efficient gene knock-out-technology in a variety of species. However, in a number of situations knocking out or modifying a single gene is not sufficient, this is particularly true for genes belonging to a common family or for genes showing redundant functions. Like …	AP2/ERF; transcription factor; butenolide receptor; CRISPR-Cas9; KAI2; moss; multiple gene targeting	G3 (Bethesda, Md.)	-	-	-	10.1534/g3.116.033266	France	CRISPR/SpCas9	DNA-stable	Physcomitrella patens	KAI2L-A	SDN1	0.55	Yes	CRISPOR	12	12x4mm	Yes	PCR + Sequencing	12	12x4mm	0	High validity
30	2	Lopez-Obando, Mauricio; Hoffmann, Beate; Géry, Carine; Guyon-Debast, Anouchka; Téoulé, Evelyne; Rameau, Catherine; Bonhomme, Sandrine; Nogué, Fabien	2016	Simple and Efficient Targeting of Multiple Genes Through CRISPR-Cas9 in Physcomitrella patens	Powerful genome editing technologies are needed for efficient gene function analysis. The CRISPR-Cas9 system has been adapted as an efficient gene knock-out-technology in a variety of species. However, in a number of situations knocking out or modifying a single gene is not sufficient, this is particularly true for genes belonging to a common family or for genes showing redundant functions. Like …	AP2/ERF; transcription factor; butenolide receptor; CRISPR-Cas9; KAI2; moss; multiple gene targeting	G3 (Bethesda, Md.)	-	-	-	10.1534/g3.116.033266	France	CRISPR/SpCas9	DNA-stable	Physcomitrella patens	KAI2L-B	SDN1	0.65	Yes	CRISPOR	4	4x4mm	Yes	PCR + Sequencing	4	4x4mm	0	High validity
30	3	Lopez-Obando, Mauricio; Hoffmann, Beate; Géry, Carine; Guyon-Debast, Anouchka; Téoulé, Evelyne; Rameau, Catherine; Bonhomme, Sandrine; Nogué, Fabien	2016	Simple and Efficient Targeting of Multiple Genes Through CRISPR-Cas9 in Physcomitrella patens	Powerful genome editing technologies are needed for efficient gene function analysis. The CRISPR-Cas9 system has been adapted as an efficient gene knock-out-technology in a variety of species. However, in a number of situations knocking out or modifying a single gene is not sufficient, this is particularly true for genes belonging to a common family or for genes showing redundant functions. Like …	AP2/ERF; transcription factor; butenolide receptor; CRISPR-Cas9; KAI2; moss; multiple gene targeting	G3 (Bethesda, Md.)	-	-	-	10.1534/g3.116.033266	France	CRISPR/SpCas9	DNA-stable	Physcomitrella patens	KAI2L-C	SDN1	0.55	Yes	CRISPOR	3	1x3mm, 2x4mm	Yes	PCR + Sequencing	3	1x3mm, 2x4mm	0	High validity
30	4	Lopez-Obando, Mauricio; Hoffmann, Beate; Géry, Carine; Guyon-Debast, Anouchka; Téoulé, Evelyne; Rameau, Catherine; Bonhomme, Sandrine; Nogué, Fabien	2016	Simple and Efficient Targeting of Multiple Genes Through CRISPR-Cas9 in Physcomitrella patens	Powerful genome editing technologies are needed for efficient gene function analysis. The CRISPR-Cas9 system has been adapted as an efficient gene knock-out-technology in a variety of species. However, in a number of situations knocking out or modifying a single gene is not sufficient, this is particularly true for genes belonging to a common family or for genes showing redundant functions. Like …	AP2/ERF; transcription factor; butenolide receptor; CRISPR-Cas9; KAI2; moss; multiple gene targeting	G3 (Bethesda, Md.)	-	-	-	10.1534/g3.116.033266	France	CRISPR/SpCas9	DNA-stable	Physcomitrella patens	KAI2L-D	SDN1	0.55	Yes	CRISPOR	5	1x2mm, 1x3mm, 3x4mm	Yes	PCR + Sequencing	5	1x2mm, 1x3mm, 3x4mm	0	High validity
30	5	Lopez-Obando, Mauricio; Hoffmann, Beate; Géry, Carine; Guyon-Debast, Anouchka; Téoulé, Evelyne; Rameau, Catherine; Bonhomme, Sandrine; Nogué, Fabien	2016	Simple and Efficient Targeting of Multiple Genes Through CRISPR-Cas9 in Physcomitrella patens	Powerful genome editing technologies are needed for efficient gene function analysis. The CRISPR-Cas9 system has been adapted as an efficient gene knock-out-technology in a variety of species. However, in a number of situations knocking out or modifying a single gene is not sufficient, this is particularly true for genes belonging to a common family or for genes showing redundant functions. Like …	AP2/ERF; transcription factor; butenolide receptor; CRISPR-Cas9; KAI2; moss; multiple gene targeting	G3 (Bethesda, Md.)	-	-	-	10.1534/g3.116.033266	France	CRISPR/SpCas9	DNA-stable	Physcomitrella patens	KAI2L-E	SDN1	0.6	Yes	CRISPOR	4	1x2mm, 1x3mm, 2x4mm	Yes	PCR + Sequencing	4	1x2mm, 1x3mm, 2x4mm	0	High validity
30	6	Lopez-Obando, Mauricio; Hoffmann, Beate; Géry, Carine; Guyon-Debast, Anouchka; Téoulé, Evelyne; Rameau, Catherine; Bonhomme, Sandrine; Nogué, Fabien	2016	Simple and Efficient Targeting of Multiple Genes Through CRISPR-Cas9 in Physcomitrella patens	Powerful genome editing technologies are needed for efficient gene function analysis. The CRISPR-Cas9 system has been adapted as an efficient gene knock-out-technology in a variety of species. However, in a number of situations knocking out or modifying a single gene is not sufficient, this is particularly true for genes belonging to a common family or for genes showing redundant functions. Like …	AP2/ERF; transcription factor; butenolide receptor; CRISPR-Cas9; KAI2; moss; multiple gene targeting	G3 (Bethesda, Md.)	-	-	-	10.1534/g3.116.033266	France	CRISPR/SpCas9	DNA-stable	Physcomitrella patens	KAI2L-F	SDN1	0.5	Yes	CRISPOR	2	1x3mm, 1x4mm	Yes	PCR + Sequencing	2	1x3mm, 1x4mm	0	High validity
30	7	Lopez-Obando, Mauricio; Hoffmann, Beate; Géry, Carine; Guyon-Debast, Anouchka; Téoulé, Evelyne; Rameau, Catherine; Bonhomme, Sandrine; Nogué, Fabien	2016	Simple and Efficient Targeting of Multiple Genes Through CRISPR-Cas9 in Physcomitrella patens	Powerful genome editing technologies are needed for efficient gene function analysis. The CRISPR-Cas9 system has been adapted as an efficient gene knock-out-technology in a variety of species. However, in a number of situations knocking out or modifying a single gene is not sufficient, this is particularly true for genes belonging to a common family or for genes showing redundant functions. Like …	AP2/ERF; transcription factor; butenolide receptor; CRISPR-Cas9; KAI2; moss; multiple gene targeting	G3 (Bethesda, Md.)	-	-	-	10.1534/g3.116.033266	France	CRISPR/SpCas9	DNA-stable	Physcomitrella patens	KAI2L-J	SDN1	0.5	Yes	CRISPOR	2	2x4mm	Yes	PCR + Sequencing	2	2x4mm	0	High validity
30	8	Lopez-Obando, Mauricio; Hoffmann, Beate; Géry, Carine; Guyon-Debast, Anouchka; Téoulé, Evelyne; Rameau, Catherine; Bonhomme, Sandrine; Nogué, Fabien	2016	Simple and Efficient Targeting of Multiple Genes Through CRISPR-Cas9 in Physcomitrella patens	Powerful genome editing technologies are needed for efficient gene function analysis. The CRISPR-Cas9 system has been adapted as an efficient gene knock-out-technology in a variety of species. However, in a number of situations knocking out or modifying a single gene is not sufficient, this is particularly true for genes belonging to a common family or for genes showing redundant functions. Like …	AP2/ERF; transcription factor; butenolide receptor; CRISPR-Cas9; KAI2; moss; multiple gene targeting	G3 (Bethesda, Md.)	-	-	-	10.1534/g3.116.033266	France	CRISPR/SpCas9	DNA-stable	Physcomitrella patens	KAI2L-K	SDN1	0.4	Yes	CRISPOR	3	3x4mm, 1x6mm	Yes	PCR + Sequencing	3	3x4mm, 1x6mm	0	High validity
31		Meng, Yingying; Hou, Yaling; Wang, Hui; Ji, Ronghuan; Liu, Bin; Wen, Jiangqi; Niu, Lifang; Lin, Hao	2017	Targeted mutagenesis by CRISPR/Cas9 system in the model legume Medicago truncatula	In recent years, several genome-editing technologies based on engineered nucleases have been developed and successfully reported to mutate specific loci in various organisms. Compared to the early developed genomeediting methods, such as zinc-finger nucleases (ZFNs) and transcription activator-like effector nucleases (TALENs), which need substantial protein engineering to each DNA target, the clu…	CRISPR/Cas9; Forage legume; genome editing; Medicago truncatula	Plant cell reports	2	371–374	36	10.1007/s00299-016-2069-9	China	CRISPR/SpCas9	DNA-stable	Medicago truncatula	PDS	SDN1	0.55	Yes	CRISPR-P	2	4mm, 5mm	Yes	PCR + Sequencing	2	4mm, 5mm	0	High validity
32	1	Mikami, Masafumi; Toki, Seiichi; Endo, Masaki	2016	Precision Targeted Mutagenesis via Cas9 Paired Nickases in Rice	Recent reports of CRISPR- (clustered regularly interspaced short palindromic repeats)/Cas9 (CRISPR-associated protein 9) mediated heritable mutagenesis in plants highlight the need for accuracy of the mutagenesis directed by this system. Off-target mutations are an important issue when considering functional gene analysis, as well as the molecular breeding of crop plants with large genome size, i…	CRISPR-Cas Systems; Deoxyribonuclease I/genetics/metabolism; gene editing; gene targeting; mutagenesis; Mutation; Oryza/enzymology/genetics; Plant Proteins/genetics/metabolism; RNA, Guide/genetics	Plant & cell physiology	5	1058–1068	57	10.1093/pcp/pcw049	Japan	CRISPR/Nickase	DNA-stable	Oryza sativa	DMC1A (A2t+ AB3b)	SDN1	0.45	Already known	-	-	-	Yes	CAPS	1 (1x no PAM)		0	Low validity	No on-target mutation was induced; Potential off-target sites are not followed by a PAM
32	2	Mikami, Masafumi; Toki, Seiichi; Endo, Masaki	2016	Precision Targeted Mutagenesis via Cas9 Paired Nickases in Rice	Recent reports of CRISPR- (clustered regularly interspaced short palindromic repeats)/Cas9 (CRISPR-associated protein 9) mediated heritable mutagenesis in plants highlight the need for accuracy of the mutagenesis directed by this system. Off-target mutations are an important issue when considering functional gene analysis, as well as the molecular breeding of crop plants with large genome size, i…	CRISPR-Cas Systems; Deoxyribonuclease I/genetics/metabolism; gene editing; gene targeting; mutagenesis; Mutation; Oryza/enzymology/genetics; Plant Proteins/genetics/metabolism; RNA, Guide/genetics	Plant & cell physiology	5	1058–1068	57	10.1093/pcp/pcw049	Japan	CRISPR/Nickase	DNA-stable	Oryza sativa	DMC1A (AB4t+A6b)	SDN1		Already known	-	-	-	Yes	CAPS	1		0	Low validity	No on-target mutation was induced
33		Nekrasov, Vladimir; Staskawicz, Brian; Weigel, Detlef; Jones, Jonathan D. G.; Kamoun, Sophien	2013	Targeted mutagenesis in the model plant Nicotiana benthamiana using Cas9 RNA-guided endonuclease	Sustainable intensification of crop production is essential to ensure food demand is matched by supply as the human population continues to increase1. This will require high-yielding crop varieties that can be grown sustainably with fewer inputs on less land. Both plant breeding and genetic modification (GM) methods make valuable contributions to varietal improvement, but targeted genome engineer…	Agrobacterium tumefaciens/genetics; Base Sequence; Caspase 9/genetics; CRISPR-Cas Systems/genetics; genetic engineering; Genome, Plant; homologous recombination; mutagenesis; Mutation Rate; RNA/genetics; Tobacco/genetics	Nature biotechnology	8	691–693	31	10.1038/nbt.2655	USA	CRISPR/SpCas9	DNA-transient	Nicotiana benthamiana	PDS	SDN1	0.45	Yes	BLAST	98	4mm-7mm	Yes	PCR + Sequencing	18 (17x no PAM)	4mm-7mm	0	Medium validity	Potential off-target sites were solely partly followed by a PAM
34	1	Nomura, Toshihisa; Sakurai, Tetsuya; Osakabe, Yuriko; Osakabe, Keishi; Sakakibara, Hitoshi	2016	Efficient and Heritable Targeted Mutagenesis in Mosses Using the CRISPR/Cas9 System	Targeted genome modification by RNA-guided nucleases derived from the clustered regularly interspaced short palindromic repeat (CRISPR)/CRISPR-associated nuclease 9 (Cas9) system has seen rapid development in many organisms, including several plant species. In the present study, we succeeded in introducing the CRISPR/Cas9 system into the non-model organism Scopelophila cataractae, a moss that exh…	Bryophyta/genetics; Clustered Regularly Interspaced Short Palindromic Repeats/genetics; CRISPR-Cas Systems; Endonucleases/genetics; gene editing; Mutagenesis, Site-Directed; Mutation; Protoplasts; RNA, Guide/genetics; RNA, Plant/genetics	Plant & cell physiology	12	2600–2610	57	10.1093/pcp/pcw173	Japan	CRISPR/SpCas9	DNA-stable	Physcomitrella patens	FtsZ2-1	SDN1	0.6	Yes	CRISPR-P, FOCAS	3	3x4mm	Yes	PCR + Sequencing	3	3x4mm, 1x6mm	0	High validity
34	2	Nomura, Toshihisa; Sakurai, Tetsuya; Osakabe, Yuriko; Osakabe, Keishi; Sakakibara, Hitoshi	2016	Efficient and Heritable Targeted Mutagenesis in Mosses Using the CRISPR/Cas9 System	Targeted genome modification by RNA-guided nucleases derived from the clustered regularly interspaced short palindromic repeat (CRISPR)/CRISPR-associated nuclease 9 (Cas9) system has seen rapid development in many organisms, including several plant species. In the present study, we succeeded in introducing the CRISPR/Cas9 system into the non-model organism Scopelophila cataractae, a moss that exh…	Bryophyta/genetics; Clustered Regularly Interspaced Short Palindromic Repeats/genetics; CRISPR-Cas Systems; Endonucleases/genetics; gene editing; Mutagenesis, Site-Directed; Mutation; Protoplasts; RNA, Guide/genetics; RNA, Plant/genetics	Plant & cell physiology	12	2600–2610	57	10.1093/pcp/pcw173	Japan	CRISPR/SpCas9	DNA-stable	Physcomitrella patens	TON	SDN1	0.45	Yes	CRISPR-P, FOCAS	2	1x2mm, 1x3mm	Yes	PCR + Sequencing	2	1x2mm, 1x3mm	0	High validity
35	1	Osakabe, Yuriko; Watanabe, Takahito; Sugano, Shigeo S.; Ueta, Risa; Ishihara, Ryosuke; Shinozaki, Kazuo; Osakabe, Keishi	2016	Optimization of CRISPR/Cas9 genome editing to modify abiotic stress responses in plants	Genome editing using the CRISPR/Cas9 system can be used to modify plant genomes, however, improvements in specificity and applicability are still needed in order for the editing technique to be useful in various plant species. Here, using genome editing mediated by a truncated gRNA (tru-gRNA)/ Cas9 combination, we generated new alleles for OST2, a proton pump in Arabidopsis, with no off-target ef…	-	Scientific reports	-	1-10	6	10.1038/srep26685	Japan	CRISPR/SpCas9 (Truncated)	DNA-stable	Arabidopsis thaliana	GL1	SDN1	0.33	Yes	CasOT algorithm (FOCAS)	2	2x2mm	Yes	Next Generation Amplicon Sequencing	2	1x2mm, 1x3mm	0	High validity
35	2	Osakabe, Yuriko; Watanabe, Takahito; Sugano, Shigeo S.; Ueta, Risa; Ishihara, Ryosuke; Shinozaki, Kazuo; Osakabe, Keishi	2016	Optimization of CRISPR/Cas9 genome editing to modify abiotic stress responses in plants	Genome editing using the CRISPR/Cas9 system can be used to modify plant genomes, however, improvements in specificity and applicability are still needed in order for the editing technique to be useful in various plant species. Here, using genome editing mediated by a truncated gRNA (tru-gRNA)/ Cas9 combination, we generated new alleles for OST2, a proton pump in Arabidopsis, with no off-target ef…	-	Scientific reports	-	1-10	6	10.1038/srep26685	Japan	CRISPR/SpCas9 (Truncated)	DNA-stable	Arabidopsis thaliana	OST2	SDN1	0.5	Yes	CasOT algorithm (FOCAS)	2	2x2mm	Yes	Next Generation Amplicon Sequencing	2	1x2mm, 1x3mm	0	High validity
36	1	Pan, Changtian; Ye, Lei; Qin, Li; Liu, Xue; He, Yanjun; Wang, Jie; Chen, Lifei; Lu, Gang	2016	CRISPR/Cas9-mediated efficient and heritable targeted mutagenesis in tomato plants in the first and later generations	The CRISPR/Cas9 system has successfully been used in various organisms for precise targeted gene editing. Although it has been demonstrated that CRISPR/Cas9 system can induce mutation in tomato plants, the stability of heredity in later generations and mutant specificity induced by the CRISPR/ Cas9 system in tomato plants have not yet been elucidated in detail. In this study, two genes, SlPDS and…	CRISPR-Cas Systems; gene targeting; Genes, Plant; Genome, Plant; Genotype; Inheritance Patterns; Lycopersicon esculentum/genetics; mutagenesis; Mutation; phenotype; Plants, Genetically Modified; RNA, Guide/genetics	Scientific reports	-	24765	6	10.1038/srep24765	China	CRISPR/SpCas9	DNA-stable	Solanum lycopersicum	PDS	SDN1	0.4	Yes	CRISPR-P	3	2x3mm, 1x4mm	Yes	PCR + Sequencing	3	2x3mm, 1x4mm	0	High validity
36	2	Pan, Changtian; Ye, Lei; Qin, Li; Liu, Xue; He, Yanjun; Wang, Jie; Chen, Lifei; Lu, Gang	2016	CRISPR/Cas9-mediated efficient and heritable targeted mutagenesis in tomato plants in the first and later generations	The CRISPR/Cas9 system has successfully been used in various organisms for precise targeted gene editing. Although it has been demonstrated that CRISPR/Cas9 system can induce mutation in tomato plants, the stability of heredity in later generations and mutant specificity induced by the CRISPR/ Cas9 system in tomato plants have not yet been elucidated in detail. In this study, two genes, SlPDS and…	CRISPR-Cas Systems; gene targeting; Genes, Plant; Genome, Plant; Genotype; Inheritance Patterns; Lycopersicon esculentum/genetics; mutagenesis; Mutation; phenotype; Plants, Genetically Modified; RNA, Guide/genetics	Scientific reports	-	24765	6	10.1038/srep24765	China	CRISPR/SpCas9	DNA-stable	Solanum lycopersicum	PIF4-sgRNA1	SDN1	0.6	Yes	CRISPR-P	3	1x3mm, 2x4mm	Yes	PCR + Sequencing	3	1x3mm, 2x4mm	0	High validity
36	3	Pan, Changtian; Ye, Lei; Qin, Li; Liu, Xue; He, Yanjun; Wang, Jie; Chen, Lifei; Lu, Gang	2016	CRISPR/Cas9-mediated efficient and heritable targeted mutagenesis in tomato plants in the first and later generations	The CRISPR/Cas9 system has successfully been used in various organisms for precise targeted gene editing. Although it has been demonstrated that CRISPR/Cas9 system can induce mutation in tomato plants, the stability of heredity in later generations and mutant specificity induced by the CRISPR/ Cas9 system in tomato plants have not yet been elucidated in detail. In this study, two genes, SlPDS and…	CRISPR-Cas Systems; gene targeting; Genes, Plant; Genome, Plant; Genotype; Inheritance Patterns; Lycopersicon esculentum/genetics; mutagenesis; Mutation; phenotype; Plants, Genetically Modified; RNA, Guide/genetics	Scientific reports	-	24765	6	10.1038/srep24765	China	CRISPR/SpCas9	DNA-stable	Solanum lycopersicum	PIF4-sgRNA2	SDN1	0.5	Yes	CRISPR-P	3	3x3mm, 2x4mm	Yes	PCR + Sequencing	3	3x3mm, 2x4mm	0	High validity
37	1	Peterson, Brenda A.; Haak, David C.; Nishimura, Marc T.; Teixeira, Paulo J. P. L.; James, Sean R.; Dangl, Jeffery L.; Nimchuk, Zachary L.	2016	Genome-Wide Assessment of Efficiency and Specificity in CRISPR/Cas9 Mediated Multiple Site Targeting in Arabidopsis	Simultaneous multiplex mutation of large gene families using Cas9 has the potential to revolutionize agriculture and plant sciences. The targeting of multiple genomic sites at once raises concerns about the efficiency and specificity in targeting. The model Arabidopsis thaliana is widely used in basic plant research. Previous work has suggested that the Cas9 off-target rate in Arabidopsis is unde…	-	PLOS one	9	-	11	10.1371/journal.pone.0162169	USA	CRISPR/SpCas9	DNA-stable	Arabidopsis thaliana	CLE18-2	SDN1	0.4	Yes	CRISPR-P	6	2x3mm, 4x4mm	Yes	Whole genome sequencing (WGS)	6	2x3mm, 4x4mm	0	Low validity	No on-target mutation was induced
37	2	Peterson, Brenda A.; Haak, David C.; Nishimura, Marc T.; Teixeira, Paulo J. P. L.; James, Sean R.; Dangl, Jeffery L.; Nimchuk, Zachary L.	2016	Genome-Wide Assessment of Efficiency and Specificity in CRISPR/Cas9 Mediated Multiple Site Targeting in Arabidopsis	Simultaneous multiplex mutation of large gene families using Cas9 has the potential to revolutionize agriculture and plant sciences. The targeting of multiple genomic sites at once raises concerns about the efficiency and specificity in targeting. The model Arabidopsis thaliana is widely used in basic plant research. Previous work has suggested that the Cas9 off-target rate in Arabidopsis is unde…	-	PLOS one	9	-	11	10.1371/journal.pone.0162169	USA	CRISPR/SpCas9	DNA-stable	Arabidopsis thaliana	GLV1-1	SDN1	0.45	Yes	CRISPR-P	13	2x3mm, 11x4mm	Yes	Whole genome sequencing (WGS)	13	2x3mm, 11x4mm	0	High validity
37	3	Peterson, Brenda A.; Haak, David C.; Nishimura, Marc T.; Teixeira, Paulo J. P. L.; James, Sean R.; Dangl, Jeffery L.; Nimchuk, Zachary L.	2016	Genome-Wide Assessment of Efficiency and Specificity in CRISPR/Cas9 Mediated Multiple Site Targeting in Arabidopsis	Simultaneous multiplex mutation of large gene families using Cas9 has the potential to revolutionize agriculture and plant sciences. The targeting of multiple genomic sites at once raises concerns about the efficiency and specificity in targeting. The model Arabidopsis thaliana is widely used in basic plant research. Previous work has suggested that the Cas9 off-target rate in Arabidopsis is unde…	-	PLOS one	9	-	11	10.1371/journal.pone.0162169	USA	CRISPR/SpCas9	DNA-stable	Arabidopsis thaliana	GLV1-2	SDN1	0.65	Yes	CRISPR-P	5	5x4mm	Yes	Whole genome sequencing (WGS)	5	5x4mm	0	High validity
37	4	Peterson, Brenda A.; Haak, David C.; Nishimura, Marc T.; Teixeira, Paulo J. P. L.; James, Sean R.; Dangl, Jeffery L.; Nimchuk, Zachary L.	2016	Genome-Wide Assessment of Efficiency and Specificity in CRISPR/Cas9 Mediated Multiple Site Targeting in Arabidopsis	Simultaneous multiplex mutation of large gene families using Cas9 has the potential to revolutionize agriculture and plant sciences. The targeting of multiple genomic sites at once raises concerns about the efficiency and specificity in targeting. The model Arabidopsis thaliana is widely used in basic plant research. Previous work has suggested that the Cas9 off-target rate in Arabidopsis is unde…	-	PLOS one	9	-	11	10.1371/journal.pone.0162169	USA	CRISPR/SpCas9	DNA-stable	Arabidopsis thaliana	GLV2-1	SDN1	0.55	Yes	CRISPR-P	17	6x3mm, 11x4mm	Yes	Whole genome sequencing (WGS)	17	6x3mm, 11x4mm	0	High validity
37	5	Peterson, Brenda A.; Haak, David C.; Nishimura, Marc T.; Teixeira, Paulo J. P. L.; James, Sean R.; Dangl, Jeffery L.; Nimchuk, Zachary L.	2016	Genome-Wide Assessment of Efficiency and Specificity in CRISPR/Cas9 Mediated Multiple Site Targeting in Arabidopsis	Simultaneous multiplex mutation of large gene families using Cas9 has the potential to revolutionize agriculture and plant sciences. The targeting of multiple genomic sites at once raises concerns about the efficiency and specificity in targeting. The model Arabidopsis thaliana is widely used in basic plant research. Previous work has suggested that the Cas9 off-target rate in Arabidopsis is unde…	-	PLOS one	9	-	11	10.1371/journal.pone.0162169	USA	CRISPR/SpCas9	DNA-stable	Arabidopsis thaliana	GLV6-1	SDN1	0.45	Yes	CRISPR-P	9	2x3mm, 7x4mm	Yes	Whole genome sequencing (WGS)	9	2x3mm, 7x4mm	0	High validity
37	6	Peterson, Brenda A.; Haak, David C.; Nishimura, Marc T.; Teixeira, Paulo J. P. L.; James, Sean R.; Dangl, Jeffery L.; Nimchuk, Zachary L.	2016	Genome-Wide Assessment of Efficiency and Specificity in CRISPR/Cas9 Mediated Multiple Site Targeting in Arabidopsis	Simultaneous multiplex mutation of large gene families using Cas9 has the potential to revolutionize agriculture and plant sciences. The targeting of multiple genomic sites at once raises concerns about the efficiency and specificity in targeting. The model Arabidopsis thaliana is widely used in basic plant research. Previous work has suggested that the Cas9 off-target rate in Arabidopsis is unde…	-	PLOS one	9	-	11	10.1371/journal.pone.0162169	USA	CRISPR/SpCas9	DNA-stable	Arabidopsis thaliana	GLV6-2	SDN1	0.3	Yes	CRISPR-P	20	2x3mm, 18x4mm	Yes	Whole genome sequencing (WGS)	20	2x3mm, 18x4mm	0	High validity
37	7	Peterson, Brenda A.; Haak, David C.; Nishimura, Marc T.; Teixeira, Paulo J. P. L.; James, Sean R.; Dangl, Jeffery L.; Nimchuk, Zachary L.	2016	Genome-Wide Assessment of Efficiency and Specificity in CRISPR/Cas9 Mediated Multiple Site Targeting in Arabidopsis	Simultaneous multiplex mutation of large gene families using Cas9 has the potential to revolutionize agriculture and plant sciences. The targeting of multiple genomic sites at once raises concerns about the efficiency and specificity in targeting. The model Arabidopsis thaliana is widely used in basic plant research. Previous work has suggested that the Cas9 off-target rate in Arabidopsis is unde…	-	PLOS one	9	-	11	10.1371/journal.pone.0162169	USA	CRISPR/SpCas9	DNA-stable	Arabidopsis thaliana	GLV7-1	SDN1	0.35	Yes	CRISPR-P	20	2x3mm, 18x4mm	Yes	Whole genome sequencing (WGS)	20	2x3mm, 18x4mm	0	High validity
37	8	Peterson, Brenda A.; Haak, David C.; Nishimura, Marc T.; Teixeira, Paulo J. P. L.; James, Sean R.; Dangl, Jeffery L.; Nimchuk, Zachary L.	2016	Genome-Wide Assessment of Efficiency and Specificity in CRISPR/Cas9 Mediated Multiple Site Targeting in Arabidopsis	Simultaneous multiplex mutation of large gene families using Cas9 has the potential to revolutionize agriculture and plant sciences. The targeting of multiple genomic sites at once raises concerns about the efficiency and specificity in targeting. The model Arabidopsis thaliana is widely used in basic plant research. Previous work has suggested that the Cas9 off-target rate in Arabidopsis is unde…	-	PLOS one	9	-	11	10.1371/journal.pone.0162169	USA	CRISPR/SpCas9	DNA-stable	Arabidopsis thaliana	GLV7-2	SDN1	0.45	Yes	CRISPR-P	20	6x3mm, 14x4mm	Yes	Whole genome sequencing (WGS)	20	6x3mm, 14x4mm	0	High validity
37	9	Peterson, Brenda A.; Haak, David C.; Nishimura, Marc T.; Teixeira, Paulo J. P. L.; James, Sean R.; Dangl, Jeffery L.; Nimchuk, Zachary L.	2016	Genome-Wide Assessment of Efficiency and Specificity in CRISPR/Cas9 Mediated Multiple Site Targeting in Arabidopsis	Simultaneous multiplex mutation of large gene families using Cas9 has the potential to revolutionize agriculture and plant sciences. The targeting of multiple genomic sites at once raises concerns about the efficiency and specificity in targeting. The model Arabidopsis thaliana is widely used in basic plant research. Previous work has suggested that the Cas9 off-target rate in Arabidopsis is unde…	-	PLOS one	9	-	11	10.1371/journal.pone.0162169	USA	CRISPR/SpCas9	DNA-stable	Arabidopsis thaliana	GLV8-1	SDN1	0.316	Yes	CRISPR-P	20	1x2mm, 10x3mm, 9x4mm	Yes	Whole genome sequencing (WGS)	20	1x2mm, 10x3mm, 9x4mm	0	Low validity	No on-target mutation was induced
37	10	Peterson, Brenda A.; Haak, David C.; Nishimura, Marc T.; Teixeira, Paulo J. P. L.; James, Sean R.; Dangl, Jeffery L.; Nimchuk, Zachary L.	2016	Genome-Wide Assessment of Efficiency and Specificity in CRISPR/Cas9 Mediated Multiple Site Targeting in Arabidopsis	Simultaneous multiplex mutation of large gene families using Cas9 has the potential to revolutionize agriculture and plant sciences. The targeting of multiple genomic sites at once raises concerns about the efficiency and specificity in targeting. The model Arabidopsis thaliana is widely used in basic plant research. Previous work has suggested that the Cas9 off-target rate in Arabidopsis is unde…	-	PLOS one	9	-	11	10.1371/journal.pone.0162169	USA	CRISPR/SpCas9	DNA-stable	Arabidopsis thaliana	GLV8-2	SDN1	0.4	Yes	CRISPR-P	20	2x3mm, 18x4mm	Yes	Whole genome sequencing (WGS)	20	2x3mm, 18x4mm	0	High validity
37	11	Peterson, Brenda A.; Haak, David C.; Nishimura, Marc T.; Teixeira, Paulo J. P. L.; James, Sean R.; Dangl, Jeffery L.; Nimchuk, Zachary L.	2016	Genome-Wide Assessment of Efficiency and Specificity in CRISPR/Cas9 Mediated Multiple Site Targeting in Arabidopsis	Simultaneous multiplex mutation of large gene families using Cas9 has the potential to revolutionize agriculture and plant sciences. The targeting of multiple genomic sites at once raises concerns about the efficiency and specificity in targeting. The model Arabidopsis thaliana is widely used in basic plant research. Previous work has suggested that the Cas9 off-target rate in Arabidopsis is unde…	-	PLOS one	9	-	11	10.1371/journal.pone.0162169	USA	CRISPR/SpCas9	DNA-stable	Arabidopsis thaliana	GLV10-1	SDN1	0.4	Yes	CRISPR-P	16	2x3mm, 14x4mm	Yes	Whole genome sequencing (WGS)	16	2x3mm, 14x4mm	0	High validity
37	12	Peterson, Brenda A.; Haak, David C.; Nishimura, Marc T.; Teixeira, Paulo J. P. L.; James, Sean R.; Dangl, Jeffery L.; Nimchuk, Zachary L.	2016	Genome-Wide Assessment of Efficiency and Specificity in CRISPR/Cas9 Mediated Multiple Site Targeting in Arabidopsis	Simultaneous multiplex mutation of large gene families using Cas9 has the potential to revolutionize agriculture and plant sciences. The targeting of multiple genomic sites at once raises concerns about the efficiency and specificity in targeting. The model Arabidopsis thaliana is widely used in basic plant research. Previous work has suggested that the Cas9 off-target rate in Arabidopsis is unde…	-	PLOS one	9	-	11	10.1371/journal.pone.0162169	USA	CRISPR/SpCas9	DNA-stable	Arabidopsis thaliana	GLV10-2	SDN1	0.35	Yes	CRISPR-P	12	2x3mm, 10x4mm	Yes	Whole genome sequencing (WGS)	12	2x3mm, 10x4mm	0	High validity
38	1	Ren, Chong; Liu, Xianju; Zhang, Zhan; Wang, Yi; Duan, Wei; Li, Shaohua; Liang, Zhenchang	2016	CRISPR/Cas9-mediated efficient targeted mutagenesis in Chardonnay (Vitis vinifera L.)	The type II clustered regularly interspaced short palindromic repeats/CRISPR-associated protein 9 system (CRISPR/Cas9) has been successfully applied to edit target genes in multiple plant species. However, it remains unknown whether this system can be used for genome editing in grape. In this study, we described genome editing and targeted gene mutation in ‘Chardonnay’ suspension cells and plants…	-	Scientific reports	-	1–9	6	10.1038/srep32289	China	CRISPR/SpCas9	DNA-stable	Vitis vinifera	IdnDH (L-idonate dehydrogenase) -sgRNA1	SDN1	0.6	Yes	CRISPR-P	2	2x2mm	Yes	PCR + Sequencing	2	2x4mm	0	High validity
38	2	Ren, Chong; Liu, Xianju; Zhang, Zhan; Wang, Yi; Duan, Wei; Li, Shaohua; Liang, Zhenchang	2016	CRISPR/Cas9-mediated efficient targeted mutagenesis in Chardonnay (Vitis vinifera L.)	The type II clustered regularly interspaced short palindromic repeats/CRISPR-associated protein 9 system (CRISPR/Cas9) has been successfully applied to edit target genes in multiple plant species. However, it remains unknown whether this system can be used for genome editing in grape. In this study, we described genome editing and targeted gene mutation in ‘Chardonnay’ suspension cells and plants…	-	Scientific reports	-	1–9	6	10.1038/srep32289	China	CRISPR/SpCas9	DNA-stable	Vitis vinifera	IdnDH (L-idonate dehydrogenase) -sgRNA2	SDN1	0.35	Yes	CRISPR-P	2	2x2mm	Yes	PCR + Sequencing	2	2x4mm	0	High validity
39	1	Sauer, Noel J.; Narváez-Vásquez, Javier; Mozoruk, Jerry; Miller, Ryan B.; Warburg, Zachary J.; Woodward, Melody J.; Mihiret, Yohannes A.; Lincoln, Tracey A.; Segami, Rosa E.; Sanders, Steven L.; Walker, Keith A.; Beetham, Peter R.; Schöpke, Christian R.; Gocal, Greg F. W.	2017	Oligonucleotide-Mediated Genome Editing Provides Precision and Function to Engineered Nucleases and Antibiotics in Plants	Here, we report a form of oligonucleotide-directed mutagenesis for precision genome editing in plants that uses single-stranded oligonucleotides (ssODNs) to precisely and efficiently generate genome edits at DNA strand lesions made by DNA double strand break reagents. Employing a transgene model in Arabidopsis (Arabidopsis thaliana), we obtained a high frequency of precise targeted genome edits w…	3-Phosphoshikimate 1-Carboxyvinyltransferase/genetics; Adaptation, Physiological/drug effects; Alleles; Anti-Bacterial Agents/pharmacology; Arabidopsis/drug effects/genetics; Base Sequence; CRISPR-Cas Systems/genetics; Endonucleases/metabolism; Flax/genetics; gene editing; genetic engineering; Genetic Loci; Genome, Plant; Glycine/analogs & derivatives/toxicity; Glycopeptides/pharmacology; Green F…	Plant physiology	4	1917–1928	170	10.1104/pp.15.01696	USA	CRISPR/SpCas9	DNA-transient	Arabidopsis thaliana	BFP	SDN1	0.6	Yes	Cas-OFFinder	5	5x5mm	Yes	Targeted deep sequencing	5	5x5mm	1	High validity
39	2	Sauer, Noel J.; Narváez-Vásquez, Javier; Mozoruk, Jerry; Miller, Ryan B.; Warburg, Zachary J.; Woodward, Melody J.; Mihiret, Yohannes A.; Lincoln, Tracey A.; Segami, Rosa E.; Sanders, Steven L.; Walker, Keith A.; Beetham, Peter R.; Schöpke, Christian R.; Gocal, Greg F. W.	2017	Oligonucleotide-Mediated Genome Editing Provides Precision and Function to Engineered Nucleases and Antibiotics in Plants	Here, we report a form of oligonucleotide-directed mutagenesis for precision genome editing in plants that uses single-stranded oligonucleotides (ssODNs) to precisely and efficiently generate genome edits at DNA strand lesions made by DNA double strand break reagents. Employing a transgene model in Arabidopsis (Arabidopsis thaliana), we obtained a high frequency of precise targeted genome edits w…	3-Phosphoshikimate 1-Carboxyvinyltransferase/genetics; Adaptation, Physiological/drug effects; Alleles; Anti-Bacterial Agents/pharmacology; Arabidopsis/drug effects/genetics; Base Sequence; CRISPR-Cas Systems/genetics; Endonucleases/metabolism; Flax/genetics; gene editing; genetic engineering; Genetic Loci; Genome, Plant; Glycine/analogs & derivatives/toxicity; Glycopeptides/pharmacology; Green F…	Plant physiology	4	1917–1928	170	10.1104/pp.15.01696	USA	CRISPR/SpCas9	DNA-transient	Linum usitatissimum	EPSPS	SDN1	0.55	Yes	BLAST	8	2x5mm, 1x7mm, 2x8mm, 3x9mm	Yes	Targeted deep sequencing	8	2x5mm, 1x7mm, 2x8mm, 3x9mm	0	High validity
40	1	Shan, Qiwei; Wang, Yanpeng; Li, Jun; Zhang, Yi; Chen, Kunling; Liang, Zhen; Zhang, Kang; Liu, Jinxing; Xi, Jianzhong Jeff; Qiu, Jin-Long; Gao, Caixia	2013	Targeted genome modification of crop plants using a CRISPR-Cas system	Although genome editing technologies using zinc finger nucleases (ZFNs)1 and transcription activator-like effector nucleases (TALENs)2 can generate genome modifications, new technologies that are robust, affordable and easy to engineer are needed. Recent advances in the study of the prokaryotic adaptive immune system, involving type II clustered, regularly interspaced, short palindromic repeats (…	Base Sequence; Caspase 9/genetics/metabolism; CRISPR-Cas Systems/genetics; DNA; Genome, Plant; Inverted Repeat Sequences; Oryza/genetics; Protoplasts/metabolism; Triticum/genetics	Nature biotechnology	8	686–688	31	10.1038/nbt.2650	China	CRISPR/SpCas9	DNA-stable	Oryza sativa	PDS - Sp1	SDN1	0.55	Already known	-	-	-	Yes	RE-PCR assay	1	3mm	0	High validity
40	2	Shan, Qiwei; Wang, Yanpeng; Li, Jun; Zhang, Yi; Chen, Kunling; Liang, Zhen; Zhang, Kang; Liu, Jinxing; Xi, Jianzhong Jeff; Qiu, Jin-Long; Gao, Caixia	2013	Targeted genome modification of crop plants using a CRISPR-Cas system	Although genome editing technologies using zinc finger nucleases (ZFNs)1 and transcription activator-like effector nucleases (TALENs)2 can generate genome modifications, new technologies that are robust, affordable and easy to engineer are needed. Recent advances in the study of the prokaryotic adaptive immune system, involving type II clustered, regularly interspaced, short palindromic repeats (…	Base Sequence; Caspase 9/genetics/metabolism; CRISPR-Cas Systems/genetics; DNA; Genome, Plant; Inverted Repeat Sequences; Oryza/genetics; Protoplasts/metabolism; Triticum/genetics	Nature biotechnology	8	686–688	31	10.1038/nbt.2650	China	CRISPR/SpCas9	DNA-stable	Oryza sativa	MPK2	SDN1	0.75	Already known	-	-	-	Yes	RE-PCR assay	2	2x1mm	1	High validity
41		Shin, Sung-Eun; Lim, Jong-Min; Koh, Hyun Gi; Kim, Eun Kyung; Kang, Nam Kyu; Jeon, Seungjib; Kwon, Sohee; Shin, Won-Sub; Lee, Bongsoo; Hwangbo, Kwon; Kim, Jungeun; Ye, Sung Hyeok; Yun, Jae-Young; Seo, Hogyun; Oh, Hee-Mock; Kim, Kyung-Jin; Kim, Jin-Soo; Jeong, Won-Joong; Chang, Yong Keun; Jeong, Byeong-Ryool	2016	CRISPR/Cas9-induced knockout and knock-in mutations in Chlamydomonas reinhardtii	Genome editing is crucial for genetic engineering of organisms for improved traits, particularly in microalgae due to the urgent necessity for the next generation biofuel production. The most advanced CRISPR/Cas9 system is simple, efficient and accurate in some organisms; however, it has proven extremely difficult in microalgae including the model alga Chlamydomonas. We solved this problem by del…	-	Scientific reports	-	27810	6	10.1038/srep27810	South Korea	CRISPR/SpCas9	Ribonucleoproteins	Chlamydomonas reinhardtii	CpSRP43	SDN1	0.75	Yes	Cas-OFFinder	404	3mm and 2 bulgs	Yes	Whole genome sequencing (WGS)	333	No detailed information	0	Low validity	Missing information about potential off-target sites
42	1	Sun, Xianjun; Hu, Zheng; Chen, Rui; Jiang, Qiyang; Song, Guohua; Zhang, Hui; Xi, Yajun	2015	Targeted mutagenesis in soybean using the CRISPR-Cas9 system	Genome editing is a valuable technique for gene function analysis and crop improvement. Over the past two years, the CRISPR-Cas9 system has emerged as a powerful tool for precisely targeted gene editing. In this study, we predicted 11 U6 genes in soybean (Glycine max L.). We then constructed two vectors (pCas9-GmU6-sgRNA and pCas9-AtU6-sgRNA) using the soybean U6-10 and Arabidopsis U6-26 promoter…	Arabidopsis; CRISPR-Cas Systems; genetic engineering; Genome, Plant; mutagenesis; Mutation; RNA Editing/genetics; Soybean Proteins/genetics; Soybeans/genetics	Scientific reports	-	10342	5	10.1038/srep10342	China	CRISPR/SpCas9	DNA-stable	Glycine Max	Glyma12g37050	SDN1	0.25	Yes	No information	1	0mm (one mm in the PAM)	Yes	RE-PCR assay	1	0mm (no PAM)	-	Low validity	On-target site = off-target site
42	2	Sun, Xianjun; Hu, Zheng; Chen, Rui; Jiang, Qiyang; Song, Guohua; Zhang, Hui; Xi, Yajun	2015	Targeted mutagenesis in soybean using the CRISPR-Cas9 system	Genome editing is a valuable technique for gene function analysis and crop improvement. Over the past two years, the CRISPR-Cas9 system has emerged as a powerful tool for precisely targeted gene editing. In this study, we predicted 11 U6 genes in soybean (Glycine max L.). We then constructed two vectors (pCas9-GmU6-sgRNA and pCas9-AtU6-sgRNA) using the soybean U6-10 and Arabidopsis U6-26 promoter…	Arabidopsis; CRISPR-Cas Systems; genetic engineering; Genome, Plant; mutagenesis; Mutation; RNA Editing/genetics; Soybean Proteins/genetics; Soybeans/genetics	Scientific reports	-	10342	5	10.1038/srep10342	China	CRISPR/SpCas9	DNA-stable	Glycine Max	Glyma06g14180	SDN1	0.45	Yes	No information	1	0mm	Yes	RE-PCR assay	1	0mm	1	Low validity	On-target site = off-target site
43	1	Sun, Yongwei; Jiao, Guiai; Liu, Zupei; Zhang, Xin; Li, Jingying; Guo, Xiuping; Du, Wenming; Du, Jinlu; Francis, Frédéric; Zhao, Yunde; Xia, Lanqin	2017	Generation of High-Amylose Rice through CRISPR/Cas9-Mediated Targeted Mutagenesis of Starch Branching Enzymes	Cereals high in amylose content (AC) and resistant starch (RS) offer potential health benefits. Previous studies using chemical mutagenesis or RNA interference have demonstrated that starch branching enzyme (SBE) plays a major role in determining the fine structure and physical properties of starch. However, it remains a challenge to control starch branching in commercial lines. Here, we use CRIS…	amylose content (AC); CRISPR/Cas9; genome editing; Resistant starch (RS); rice; Starch; Starch branching enzyme (SBE)	Frontiers in plant science	-	298	8	10.3389/fpls.2017.00298	China, USA	CRISPR/SpCas9	DNA-stable	Oryza sativa	SBEI	SDN1	0.8	Yes	CRISPR-P	3	1x2mm, 2x3mm	Yes	PCR + Sequencing	3	1x2mm, 2x3mm	0	High validity
43	2	Sun, Yongwei; Jiao, Guiai; Liu, Zupei; Zhang, Xin; Li, Jingying; Guo, Xiuping; Du, Wenming; Du, Jinlu; Francis, Frédéric; Zhao, Yunde; Xia, Lanqin	2017	Generation of High-Amylose Rice through CRISPR/Cas9-Mediated Targeted Mutagenesis of Starch Branching Enzymes	Cereals high in amylose content (AC) and resistant starch (RS) offer potential health benefits. Previous studies using chemical mutagenesis or RNA interference have demonstrated that starch branching enzyme (SBE) plays a major role in determining the fine structure and physical properties of starch. However, it remains a challenge to control starch branching in commercial lines. Here, we use CRIS…	amylose content (AC); CRISPR/Cas9; genome editing; Resistant starch (RS); rice; Starch; Starch branching enzyme (SBE)	Frontiers in plant science	-	298	8	10.3389/fpls.2017.00298	China, USA	CRISPR/SpCas9	DNA-stable	Oryza sativa	SBEIIb	SDN1	0.35	Yes	CRISPR-P	2	2x3mm	Yes	PCR + Sequencing	2	2x3mm	0	High validity
44	1	Svitashev, Sergei; Schwartz, Christine; Lenderts, Brian; Young, Joshua K.; Mark Cigan, A.	2016	Genome editing in maize directed by CRISPR-Cas9 ribonucleoprotein complexes	Targeted DNA double-strand breaks have been shown to significantly increase the frequency and precision of genome editing. In the past two decades, several double-strand break technologies have been developed. CRISPR-Cas9 has quickly become the technology of choice for genome editing due to its simplicity, efficiency and versatility. Currently, genome editing in plants primarily relies on deliver…	-	Nature communications	-	1–7	7	10.1038/ncomms13274	USA	CRISPR/SpCas9	DNA-stable	Zea mays	MS45	SDN1	0.75	Yes	Bowtie sequence aligner	1	2mm	Yes	Targeted deep sequencing	1	2mm	1	High validity
44	2	Svitashev, Sergei; Schwartz, Christine; Lenderts, Brian; Young, Joshua K.; Mark Cigan, A.	2016	Genome editing in maize directed by CRISPR-Cas9 ribonucleoprotein complexes	Targeted DNA double-strand breaks have been shown to significantly increase the frequency and precision of genome editing. In the past two decades, several double-strand break technologies have been developed. CRISPR-Cas9 has quickly become the technology of choice for genome editing due to its simplicity, efficiency and versatility. Currently, genome editing in plants primarily relies on deliver…	-	Nature communications	-	1–7	7	10.1038/ncomms13274	USA	CRISPR/SpCas9	Ribonucleoproteins	Zea mays	MS45	SDN1	0.75	Yes	Bowtie sequence aligner	1	2mm	Yes	Targeted deep sequencing	1	2mm	0	High validity
45	1	Tang, Xu; Zheng, Xuelian; Qi, Yiping; Zhang, Dengwei; Cheng, Yan; Tang, Aiting; Voytas, Daniel F.; Zhang, Yong	2016	A Single Transcript CRISPR-Cas9 System for Efficient Genome Editing in Plants	-	-	Molecular plant	7	1088–1091	9	10.1016/j.molp.2016.05.001	China, USA	CRISPR/SpCas9	DNA-stable	Oryza sativa	PDS-sgRNA1	SDN1	0.55	Yes	Cas-OFFinder	5	1x3mm, 1x4mm, 1x5mm	Yes	Others- RFLP-Analyses	5	1x3mm, 1x4mm, 1x5mm	0	High validity
45	2	Tang, Xu; Zheng, Xuelian; Qi, Yiping; Zhang, Dengwei; Cheng, Yan; Tang, Aiting; Voytas, Daniel F.; Zhang, Yong	2016	A Single Transcript CRISPR-Cas9 System for Efficient Genome Editing in Plants	-	-	Molecular plant	7	1088–1091	9	10.1016/j.molp.2016.05.001	China, USA	CRISPR/SpCas9	DNA-stable	Oryza sativa	PDS-sgRNA2	SDN1	0.4	Yes	Cas-OFFinder	5	1x2mm, 2x3mm, 2x4mm	Yes	Others- RFLP-Analyses	5	1x2mm, 2x3mm, 2x4mm	0	High validity
46	1	Tian, Shouwei; Jiang, Linjian; Gao, Qiang; Zhang, Jie; Zong, Mei; Zhang, Haiying; Ren, Yi; Guo, Shaogui; Gong, Guoyi; Liu, Fan; Xu, Yong	2017	Efficient CRISPR/Cas9-based gene knockout in watermelon	Key message CRISPR/Cas9 system can precisely edit genomic sequence and effectively create knockout mutations in T0 generation watermelon plants. Abstract Genome editing offers great advantage to reveal gene function and generate agronomically important mutations to crops. Recently, RNA-guided genome editing system using the type II clustered regularly interspaced short palindromic repeats (CRISPR…	Base Sequence; Citrullus/genetics; CRISPR/Cas9; CRISPR-Cas Systems/genetics; gene editing; Gene Knockout Techniques/methods; gene targeting; Genetic Vectors/metabolism; genome editing; Genome, Plant; Mutagenesis/genetics; PDS; Plants, Genetically Modified; Plasmids/metabolism; Protoplasts/metabolism; Watermelon	Plant cell reports	3	399–406	36	10.1007/s00299-016-2089-5	China	CRISPR/SpCas9	DNA-transient	Citrullus lanatus (Thunb.) Matsum & Naka,	PDS-target1	SDN1	0.6315	Yes	BLAST	1 (1x no PAM)	5mm	Yes	PCR + Sequencing	1 (1x no PAM)	5mm	0	Low validity	Potential off-target sites were not followed by a PAM
46	2	Tian, Shouwei; Jiang, Linjian; Gao, Qiang; Zhang, Jie; Zong, Mei; Zhang, Haiying; Ren, Yi; Guo, Shaogui; Gong, Guoyi; Liu, Fan; Xu, Yong	2017	Efficient CRISPR/Cas9-based gene knockout in watermelon	Key message CRISPR/Cas9 system can precisely edit genomic sequence and effectively create knockout mutations in T0 generation watermelon plants. Abstract Genome editing offers great advantage to reveal gene function and generate agronomically important mutations to crops. Recently, RNA-guided genome editing system using the type II clustered regularly interspaced short palindromic repeats (CRISPR…	Base Sequence; Citrullus/genetics; CRISPR/Cas9; CRISPR-Cas Systems/genetics; gene editing; Gene Knockout Techniques/methods; gene targeting; Genetic Vectors/metabolism; genome editing; Genome, Plant; Mutagenesis/genetics; PDS; Plants, Genetically Modified; Plasmids/metabolism; Protoplasts/metabolism; Watermelon	Plant cell reports	3	399–406	36	10.1007/s00299-016-2089-5	China	CRISPR/SpCas9	DNA-transient	Citrullus lanatus (Thunb.) Matsum & Naka,	PDS-target2	SDN1	0.473	Yes	BLAST	2 (2x no PAM)	2x3mm	Yes	PCR + Sequencing	2 (2x no PAM)	2x3mm	0	Low validity	Potential off-target sites were not followed by a PAM
47		Upadhyay, Santosh Kumar; Kumar, Jitesh; Alok, Anshu; Tuli, Rakesh	2013	RNA-guided genome editing for target gene mutations in wheat	The clustered, regularly interspaced, short palindromic repeats (CRISPR) and CRISPR-associated protein (Cas) system has been used as an efficient tool for genome editing. We report the application of CRISPR-Cas-mediated genome editing to wheat (Triticum aestivum), the most important food crop plant with a very large and complex genome. The mutations were targeted in the inositol oxygenase (inox) …	Cas; cgRNA; CRISPR; genome editing; Indel; Wheat genome editing	G3 (Bethesda, Md.)	12	2233–2238	3	10.1534/g3.113.008847	India	CRISPR/SpCas9	DNA-transient	Triticum aestivum	Inox	SDN1	0.5	Already known	-	-	-	Yes	PCR + Sequencing	15	4x1mm, 5x2mm, 3x 3mm, 1x4mm, 1x5mm, 1x11mm	3	High validity
48		Veillet, Florian; Gaillard, Cécile; Coutos-Thévenot, Pierre; La Camera, Sylvain	2016	Targeting the AtCWIN1 Gene to Explore the Role of Invertases in Sucrose Transport in Roots and during Botrytis cinerea Infection	Cell wall invertases (CWIN) cleave sucrose into glucose and fructose in the apoplast. CWINs are key regulators of carbon partitioning and source/sink relationships during growth, development and under biotic stresses. In this report, we monitored the expression/activity of Arabidopsis cell wall invertases in organs behaving as source, sink, or subjected to a source/sink transition after infection…	Arabidopsis thaliana; Botrytis cinerea; cell wall invertase; CRISPR/Cas9; source/sink relationship; sucrose; sugar transport	Frontiers in plant science	-	1899	7	10.3389/fpls.2016.01899	France	CRISPR/SpCas9	DNA-stable	Arabidopsis thaliana	STP1	SDN1	0.65	Yes	CRISPR RGEN Tools	5	1x3mm, 1x4mm, 3x5mm	Yes	Others- High Resolution Melting-curve (HRM)	5	1x3mm, 1x4mm, 3x5mm	0	High validity
49	1	Wang, Mugui; Mao, Yanfei; Lu, Yuming; Tao, Xiaoping; Zhu, Jian-Kang	2017	Multiplex Gene Editing in Rice Using the CRISPR-Cpf1 System	The class 2/type II clustered regularly interspaced short palindromic repeat (CRISPR)/Cas9 system has been used successfully for simultaneous modification of multiple loci in plants. Two general strategies have been applied to coexpress multiple single guide RNAs (sgRNAs) to achieve multiplex gene editing in plant cells. One is to construct the multiple guide RNA expression cassettes into separat…	-	Molecular plant	7	1011–1013	10	10.1016/j.molp.2017.03.001	China, USA	CRISPR/Cpf1	DNA-stable	Oryza sativa	RLK-798	SDN1	0.56	Yes	Cas-OFFinder	3	1x5mm, 2x6mm	Yes	PCR + Sequencing	3	1x5mm, 2x6mm	0	High validity
49	2	Wang, Mugui; Mao, Yanfei; Lu, Yuming; Tao, Xiaoping; Zhu, Jian-Kang	2017	Multiplex Gene Editing in Rice Using the CRISPR-Cpf1 System	The class 2/type II clustered regularly interspaced short palindromic repeat (CRISPR)/Cas9 system has been used successfully for simultaneous modification of multiple loci in plants. Two general strategies have been applied to coexpress multiple single guide RNAs (sgRNAs) to achieve multiplex gene editing in plant cells. One is to construct the multiple guide RNA expression cassettes into separat…	-	Molecular plant	7	1011–1013	10	10.1016/j.molp.2017.03.001	China, USA	CRISPR/Cpf1	DNA-stable	Oryza sativa	RLK-799	SDN1	0.625	Yes	Cas-OFFinder	3	2x5mm, 1x6mm	Yes	PCR + Sequencing	3	2x5mm, 1x6mm	0	High validity
49	3	Wang, Mugui; Mao, Yanfei; Lu, Yuming; Tao, Xiaoping; Zhu, Jian-Kang	2017	Multiplex Gene Editing in Rice Using the CRISPR-Cpf1 System	The class 2/type II clustered regularly interspaced short palindromic repeat (CRISPR)/Cas9 system has been used successfully for simultaneous modification of multiple loci in plants. Two general strategies have been applied to coexpress multiple single guide RNAs (sgRNAs) to achieve multiplex gene editing in plant cells. One is to construct the multiple guide RNA expression cassettes into separat…	-	Molecular plant	7	1011–1013	10	10.1016/j.molp.2017.03.001	China, USA	CRISPR/Cpf1	DNA-stable	Oryza sativa	RLK-802	SDN1	0.625	Yes	Cas-OFFinder	3	2x5mm, 1x6mm	Yes	PCR + Sequencing	3	2x5mm, 1x6mm	0	High validity
49	4	Wang, Mugui; Mao, Yanfei; Lu, Yuming; Tao, Xiaoping; Zhu, Jian-Kang	2017	Multiplex Gene Editing in Rice Using the CRISPR-Cpf1 System	The class 2/type II clustered regularly interspaced short palindromic repeat (CRISPR)/Cas9 system has been used successfully for simultaneous modification of multiple loci in plants. Two general strategies have been applied to coexpress multiple single guide RNAs (sgRNAs) to achieve multiplex gene editing in plant cells. One is to construct the multiple guide RNA expression cassettes into separat…	-	Molecular plant	7	1011–1013	10	10.1016/j.molp.2017.03.001	China, USA	CRISPR/Cpf1	DNA-stable	Oryza sativa	RLK-803	SDN1	0.625	Yes	Cas-OFFinder	3	1x5mm, 1x6mm; 1x7mm	Yes	PCR + Sequencing	3	1x5mm, 1x6mm; 1x7mm	0	High validity
49	5	Wang, Mugui; Mao, Yanfei; Lu, Yuming; Tao, Xiaoping; Zhu, Jian-Kang	2017	Multiplex Gene Editing in Rice Using the CRISPR-Cpf1 System	The class 2/type II clustered regularly interspaced short palindromic repeat (CRISPR)/Cas9 system has been used successfully for simultaneous modification of multiple loci in plants. Two general strategies have been applied to coexpress multiple single guide RNAs (sgRNAs) to achieve multiplex gene editing in plant cells. One is to construct the multiple guide RNA expression cassettes into separat…	-	Molecular plant	7	1011–1013	10	10.1016/j.molp.2017.03.001	China, USA	CRISPR/Cpf1	DNA-stable	Oryza sativa	BEL-230	SDN1	0.435	Yes	Cas-OFFinder	3	2x5mm, 1x6mm	Yes	PCR + Sequencing	3	2x5mm, 1x6mm	0	High validity
49	6	Wang, Mugui; Mao, Yanfei; Lu, Yuming; Tao, Xiaoping; Zhu, Jian-Kang	2017	Multiplex Gene Editing in Rice Using the CRISPR-Cpf1 System	The class 2/type II clustered regularly interspaced short palindromic repeat (CRISPR)/Cas9 system has been used successfully for simultaneous modification of multiple loci in plants. Two general strategies have been applied to coexpress multiple single guide RNAs (sgRNAs) to achieve multiplex gene editing in plant cells. One is to construct the multiple guide RNA expression cassettes into separat…	-	Molecular plant	7	1011–1013	10	10.1016/j.molp.2017.03.001	China, USA	CRISPR/Cpf1	DNA-stable	Oryza sativa	BEL-240	SDN1	0.478	Yes	Cas-OFFinder	3	3x6mm	Yes	PCR + Sequencing	3	3x6mm	0	High validity
49	7	Wang, Mugui; Mao, Yanfei; Lu, Yuming; Tao, Xiaoping; Zhu, Jian-Kang	2017	Multiplex Gene Editing in Rice Using the CRISPR-Cpf1 System	The class 2/type II clustered regularly interspaced short palindromic repeat (CRISPR)/Cas9 system has been used successfully for simultaneous modification of multiple loci in plants. Two general strategies have been applied to coexpress multiple single guide RNAs (sgRNAs) to achieve multiplex gene editing in plant cells. One is to construct the multiple guide RNA expression cassettes into separat…	-	Molecular plant	7	1011–1013	10	10.1016/j.molp.2017.03.001	China, USA	CRISPR/Cpf1	DNA-stable	Oryza sativa	BEL-250	SDN1	0.5	Yes	Cas-OFFinder	3	1x2mm, 1x5mm, 1x6mm	Yes	PCR + Sequencing	3	1x2mm, 1x5mm, 1x6mm	0	High validity
49	8	Wang, Mugui; Mao, Yanfei; Lu, Yuming; Tao, Xiaoping; Zhu, Jian-Kang	2017	Multiplex Gene Editing in Rice Using the CRISPR-Cpf1 System	The class 2/type II clustered regularly interspaced short palindromic repeat (CRISPR)/Cas9 system has been used successfully for simultaneous modification of multiple loci in plants. Two general strategies have been applied to coexpress multiple single guide RNAs (sgRNAs) to achieve multiplex gene editing in plant cells. One is to construct the multiple guide RNA expression cassettes into separat…	-	Molecular plant	7	1011–1013	10	10.1016/j.molp.2017.03.001	China, USA	CRISPR/Cpf1	DNA-stable	Oryza sativa	BEL-260	SDN1	0.522	Yes	Cas-OFFinder	3	1x3mm, 1x4mm, 1x6mm	Yes	PCR + Sequencing	3	1x3mm, 1x4mm, 1x6mm	0	High validity
50	1	Wang, Shaohui; Zhang, Shuaibin; Wang, Wanxing; Xiong, Xingyao; Meng, Fanrong; Cui, Xia	2015	Efficient targeted mutagenesis in potato by the CRISPR/Cas9 system	-	Base Sequence; CRISPR-Cas Systems/genetics; Genome editing CRISPR/Cas9 Potato; Molecular Sequence Data; Mutagenesis/genetics; Plants, Genetically Modified; RNA Editing/genetics; Solanum tuberosum/genetics	Plant cell reports	9	1473–1476	34	10.1007/s00299-015-1816-7	China	CRISPR/SpCas9	DNA-stable	Nicotiana benthamiana	PDS	SDN1	0.45	Yes	Already known	3	1x3mm, 2x5mm	Yes	PCR + Sequencing	3 (3x PAM unclear)	1x3mm, 2x5mm	0	Unclear validity	Unclear, whether a PAM follows the potential off-target sites
50	2	Wang, Shaohui; Zhang, Shuaibin; Wang, Wanxing; Xiong, Xingyao; Meng, Fanrong; Cui, Xia	2015	Efficient targeted mutagenesis in potato by the CRISPR/Cas9 system	-	Base Sequence; CRISPR-Cas Systems/genetics; Genome editing CRISPR/Cas9 Potato; Molecular Sequence Data; Mutagenesis/genetics; Plants, Genetically Modified; RNA Editing/genetics; Solanum tuberosum/genetics	Plant cell reports	9	1473–1476	34	10.1007/s00299-015-1816-7	China	CRISPR/SpCas9	DNA-stable	Solanum tuberosum	IAA2	SDN1	0.35	Yes	Already known	1	0mm	Yes	PCR + Sequencing	1 (1x no PAM)	0mm	0	Low validity	Potential off-target sites were not followed by a PAM
51		Wang, Zhi-Ping; Xing, Hui-Li; Dong, Li; Zhang, Hai-Yan; Han, Chun-Yan; Wang, Xue-Chen; Chen, Qi-Jun	2015	Egg cell-specific promoter-controlled CRISPR/Cas9 efficiently generates homozygous mutants for multiple target genes in Arabidopsis in a single generation	Arabidopsis mutants produced by constitutive overexpression of the CRISPR/Cas9 genome editing system are usually mosaics in the T1 generation. In this study, we used egg cell-specific promoters to drive the expression of Cas9 and obtained non-mosaic T1 mutants for multiple target genes with high efficiency. Comparisons of 12 combinations of eight promoters and two terminators found that the effic…	Arabidopsis/embryology/genetics; CRISPR-Associated Proteins/genetics/metabolism; CRISPR-Cas Systems; Genes, Plant; Germ Cells, Plant/metabolism; homozygote; Mutation; phenotype; Promoter Regions, Genetic; Terminator Regions, Genetic	Genome biology	-	144	16	10.1186/s13059-015-0715-0	China	CRISPR/SpCas9	DNA-stable	Arabidopsis thaliana	ETC2	SDN1	0.45	Yes	No information	3	3x3mm	Yes	PCR + Sequencing	3	2x3mm, 1x4mm	0	High validity
52	1	Woo, Je Wook; Kim, Jungeun; Kwon, Soon Il; Corvalán, Claudia; Cho, Seung Woo; Kim, Hyeran; Kim, Sang-Gyu; Kim, Sang-Tae; Choe, Sunghwa; Kim, Jin-Soo	2015	DNA-free genome editing in plants with preassembled CRISPR-Cas9 ribonucleoproteins	Editing plant genomes without introducing foreign DNA into cells may alleviate regulatory concerns related to genetically modified plants. We transfected preassembled complexes of purified Cas9 protein and guide RNA into plant protoplasts of Arabidopsis thaliana, tobacco, lettuce and rice and achieved targeted mutagenesis in regenerated plants at frequencies of up to 46%. The targeted sites conta…	Arabidopsis/genetics/physiology; Base Sequence; CRISPR-Cas Systems/genetics; Gene Knockout Techniques; Genetic Engineering/methods; Genome, Plant/genetics; Molecular Sequence Data; Oryza/genetics/physiology; Plant Proteins/genetics/metabolism; Plants, Genetically Modified/genetics/physiology; Protoplasts; Ribonucleoproteins/genetics/metabolism; Tobacco/genetics/physiology	Nature biotechnology	11	1162–1164	33	10.1038/nbt.3389	South Korea	CRISPR/SpCas9	Ribonucleoproteins	Arabidopsis thaliana	BRI1-TS1	SDN1	0.5	Yes	Cas-OFFinder	6	1x3mm, 5x4mm	Yes	Targeted deep sequencing	6	1x3mm, 5x4mm	0	High validity
52	2	Woo, Je Wook; Kim, Jungeun; Kwon, Soon Il; Corvalán, Claudia; Cho, Seung Woo; Kim, Hyeran; Kim, Sang-Gyu; Kim, Sang-Tae; Choe, Sunghwa; Kim, Jin-Soo	2015	DNA-free genome editing in plants with preassembled CRISPR-Cas9 ribonucleoproteins	Editing plant genomes without introducing foreign DNA into cells may alleviate regulatory concerns related to genetically modified plants. We transfected preassembled complexes of purified Cas9 protein and guide RNA into plant protoplasts of Arabidopsis thaliana, tobacco, lettuce and rice and achieved targeted mutagenesis in regenerated plants at frequencies of up to 46%. The targeted sites conta…	Arabidopsis/genetics/physiology; Base Sequence; CRISPR-Cas Systems/genetics; Gene Knockout Techniques; Genetic Engineering/methods; Genome, Plant/genetics; Molecular Sequence Data; Oryza/genetics/physiology; Plant Proteins/genetics/metabolism; Plants, Genetically Modified/genetics/physiology; Protoplasts; Ribonucleoproteins/genetics/metabolism; Tobacco/genetics/physiology	Nature biotechnology	11	1162–1164	33	10.1038/nbt.3389	South Korea	CRISPR/SpCas9	Ribonucleoproteins	Arabidopsis thaliana	BRI1-TS2	SDN1	0.4	Yes	Cas-OFFinder	4	1x2mm3x4mm	Yes	Targeted deep sequencing	4	1x2mm3x4mm	0	High validity
52	3	Woo, Je Wook; Kim, Jungeun; Kwon, Soon Il; Corvalán, Claudia; Cho, Seung Woo; Kim, Hyeran; Kim, Sang-Gyu; Kim, Sang-Tae; Choe, Sunghwa; Kim, Jin-Soo	2015	DNA-free genome editing in plants with preassembled CRISPR-Cas9 ribonucleoproteins	Editing plant genomes without introducing foreign DNA into cells may alleviate regulatory concerns related to genetically modified plants. We transfected preassembled complexes of purified Cas9 protein and guide RNA into plant protoplasts of Arabidopsis thaliana, tobacco, lettuce and rice and achieved targeted mutagenesis in regenerated plants at frequencies of up to 46%. The targeted sites conta…	Arabidopsis/genetics/physiology; Base Sequence; CRISPR-Cas Systems/genetics; Gene Knockout Techniques; Genetic Engineering/methods; Genome, Plant/genetics; Molecular Sequence Data; Oryza/genetics/physiology; Plant Proteins/genetics/metabolism; Plants, Genetically Modified/genetics/physiology; Protoplasts; Ribonucleoproteins/genetics/metabolism; Tobacco/genetics/physiology	Nature biotechnology	11	1162–1164	33	10.1038/nbt.3389	South Korea	CRISPR/SpCas9	Ribonucleoproteins	Arabidopsis thaliana	PHYB	SDN1	0.55	Yes	Cas-OFFinder	3	1x4mm, 2x5mm	Yes	Targeted deep sequencing	3	1x4mm, 2x5mm	0	High validity
52	4	Woo, Je Wook; Kim, Jungeun; Kwon, Soon Il; Corvalán, Claudia; Cho, Seung Woo; Kim, Hyeran; Kim, Sang-Gyu; Kim, Sang-Tae; Choe, Sunghwa; Kim, Jin-Soo	2015	DNA-free genome editing in plants with preassembled CRISPR-Cas9 ribonucleoproteins	Editing plant genomes without introducing foreign DNA into cells may alleviate regulatory concerns related to genetically modified plants. We transfected preassembled complexes of purified Cas9 protein and guide RNA into plant protoplasts of Arabidopsis thaliana, tobacco, lettuce and rice and achieved targeted mutagenesis in regenerated plants at frequencies of up to 46%. The targeted sites conta…	Arabidopsis/genetics/physiology; Base Sequence; CRISPR-Cas Systems/genetics; Gene Knockout Techniques; Genetic Engineering/methods; Genome, Plant/genetics; Molecular Sequence Data; Oryza/genetics/physiology; Plant Proteins/genetics/metabolism; Plants, Genetically Modified/genetics/physiology; Protoplasts; Ribonucleoproteins/genetics/metabolism; Tobacco/genetics/physiology	Nature biotechnology	11	1162–1164	33	10.1038/nbt.3389	South Korea	CRISPR/SpCas9	Ribonucleoproteins	Lactuca sativa	BIN2	SDN1	0.45	Yes	Cas-OFFinder	382	1x2mm, 4x3mm, 27x4mm, 349x5mm	Yes	Targeted deep sequencing	91	1x2mm, 3x3mm, 22x4mm, 65x5mm	0	High validity
53		Xie, Kabin; Yang, Yinong	2013	RNA-guided genome editing in plants using a CRISPR-Cas system	Precise and straightforward methods to edit the plant genome are much needed for functional genomics and crop improvement. Recently, RNA-guided genome editing using bacterial Type II cluster regularly interspaced short palindromic repeats (CRISPR)-associated nuclease (Cas) is emerging as an efficient tool for genome editing in microbial and animal systems. Here, we report the genome editing and t…	CRISPR-Cas; gene targeting; genome editing	Molecular plant	6	1975–1983	6	10.1093/mp/sst119	USA	CRISPR/SpCas9	DNA-transient	Oryza sativa	MPK5	SDN1	0.59	Yes	BLAST	7	No information	Yes	RE-PCR assay	3	2x3mm, 1x5mm	1	High validity
54	1	Xu, Rong-Fang; Li, Hao; Qin, Rui-Ying; Li, Juan; Qiu, Chun-Hong; Yang, Ya-Chun; Ma, Hui; Li, Li; Wei, Peng-Cheng; Yang, Jian-Bo	2015	Generation of inheritable and "transgene clean" targeted genome-modified rice in later generations using the CRISPR/Cas9 system	The CRISPR/Cas9 system is becoming an important genome editing tool for crop breeding. Although it has been demonstrated that target mutations can be transmitted to the next generation, their inheritance pattern has not yet been fully elucidated. Here, we describe the CRISPR/Cas9-mediated genome editing of four different rice genes with the help of online target-design tools. Highfrequency mutage…	CRISPR-Cas Systems; gene targeting; Genes, Plant; Genome, Plant; genomic instability; Inheritance Patterns; mutagenesis; Mutation; Oryza/genetics; Plants, Genetically Modified; RNA editing; Transgenes	Scientific reports	-	11491–11500	5	10.1038/srep11491	China	CRISPR/SpCas9	DNA-stable	Oryza sativa	BEL	SDN1	0.75	Yes	CRISPR-P	2	1mm, 3mm	Yes	PCR + Sequencing	2	1mm, 3mm	1	High validity
54	2	Xu, Rong-Fang; Li, Hao; Qin, Rui-Ying; Li, Juan; Qiu, Chun-Hong; Yang, Ya-Chun; Ma, Hui; Li, Li; Wei, Peng-Cheng; Yang, Jian-Bo	2015	Generation of inheritable and "transgene clean" targeted genome-modified rice in later generations using the CRISPR/Cas9 system	The CRISPR/Cas9 system is becoming an important genome editing tool for crop breeding. Although it has been demonstrated that target mutations can be transmitted to the next generation, their inheritance pattern has not yet been fully elucidated. Here, we describe the CRISPR/Cas9-mediated genome editing of four different rice genes with the help of online target-design tools. Highfrequency mutage…	CRISPR-Cas Systems; gene targeting; Genes, Plant; Genome, Plant; genomic instability; Inheritance Patterns; mutagenesis; Mutation; Oryza/genetics; Plants, Genetically Modified; RNA editing; Transgenes	Scientific reports	-	11491–11500	5	10.1038/srep11491	China	CRISPR/SpCas9	DNA-stable	Oryza sativa	AOX1a	SDN1	0.55	Yes	CRISPR-P	2 (most likely)	3mm, 4mm	Yes	PCR + Sequencing	2	3mm, 4mm	0	High validity
54	3	Xu, Rong-Fang; Li, Hao; Qin, Rui-Ying; Li, Juan; Qiu, Chun-Hong; Yang, Ya-Chun; Ma, Hui; Li, Li; Wei, Peng-Cheng; Yang, Jian-Bo	2015	Generation of inheritable and "transgene clean" targeted genome-modified rice in later generations using the CRISPR/Cas9 system	The CRISPR/Cas9 system is becoming an important genome editing tool for crop breeding. Although it has been demonstrated that target mutations can be transmitted to the next generation, their inheritance pattern has not yet been fully elucidated. Here, we describe the CRISPR/Cas9-mediated genome editing of four different rice genes with the help of online target-design tools. Highfrequency mutage…	CRISPR-Cas Systems; gene targeting; Genes, Plant; Genome, Plant; genomic instability; Inheritance Patterns; mutagenesis; Mutation; Oryza/genetics; Plants, Genetically Modified; RNA editing; Transgenes	Scientific reports	-	11491–11500	5	10.1038/srep11491	China	CRISPR/SpCas9	DNA-stable	Oryza sativa	AOX1b	SDN1	0.6	Yes	CRISPR-P	2 (most likely)	1x3mm, 1x4mm	Yes	PCR + Sequencing	2	1x3mm, 1x4mm	0	High validity
54	4	Xu, Rong-Fang; Li, Hao; Qin, Rui-Ying; Li, Juan; Qiu, Chun-Hong; Yang, Ya-Chun; Ma, Hui; Li, Li; Wei, Peng-Cheng; Yang, Jian-Bo	2015	Generation of inheritable and "transgene clean" targeted genome-modified rice in later generations using the CRISPR/Cas9 system	The CRISPR/Cas9 system is becoming an important genome editing tool for crop breeding. Although it has been demonstrated that target mutations can be transmitted to the next generation, their inheritance pattern has not yet been fully elucidated. Here, we describe the CRISPR/Cas9-mediated genome editing of four different rice genes with the help of online target-design tools. Highfrequency mutage…	CRISPR-Cas Systems; gene targeting; Genes, Plant; Genome, Plant; genomic instability; Inheritance Patterns; mutagenesis; Mutation; Oryza/genetics; Plants, Genetically Modified; RNA editing; Transgenes	Scientific reports	-	11491–11500	5	10.1038/srep11491	China	CRISPR/SpCas9	DNA-stable	Oryza sativa	AOX1c	SDN1	0.75	Yes	CRISPR-P	2 (most likely)	2mm, 3mm	Yes	PCR + Sequencing	2	2mm, 3mm	0	High validity
55		Xu, Rongfang; Li, Hao; Qin, Ruiying; Wang, Lu; Li, Li; Wei, Pengcheng; Yang, Jianbo	2014	Gene targeting using the Agrobacterium tumefaciens-mediated CRISPR-Cas system in rice	BACKGROUND The type II clustered, regularly interspaced, short palindromic repeat (CRISPR)/ CRISPR-associated protein 9 (Cas9) system is a novel molecular tool for site-specific genome modification. The CRISPR-Cas9 system was recently introduced into plants by transient or stable transformation. FINDINGS Here, we report gene targeting in rice via the Agrobacterium tumefaciens-mediated CRISPR-Cas9…	Agrobacterium; CRISPR/Cas9; gene targeting; genome editing; rice; Stable transformation	Rice (New York, N.Y.)	1	5	7	10.1186/s12284-014-0005-6	China	CRISPR/SpCas9	DNA-stable	Oryza sativa	BEL	SDN1	0.65	Yes	No information	3	1x1mm, 2x3mm	Yes	PCR + Sequencing	3 (3xPAM unclear)	1x1mm, 2x3mm	0	Unclear validity	Unclear, whether a PAM follows the potential off-target sites
56	1	Xu, Rongfang; Qin, Ruiying; Li, Hao; Li, Dongdong; Li, Li; Wei, Pengcheng; Yang, Jianbo	2017	Generation of targeted mutant rice using a CRISPR-Cpf1 system	CRISPR-Cpf1 is a newly identified CRISPR-Cas system, and Cpf1 was recently engineered as a molecular tool for targeted genome editing in mammalian cells. To test whether the engineered CRISPR-Cpf1 system could induce the production of rice mutants, we selected two genome targets in the OsPDS and OsBEL genes. Our results show that both targets could be efficiently mutated in transgenic rice plants…	-	Plant biotechnology journal	6	713–717	15	10.1111/pbi.12669	China	CRISPR/Cpf1	DNA-stable	Oryza sativa	BEL	SDN1	0.44	Yes	Cas-OFFinder	9 (9x PAM unclear)	1x5mm, 1x6mm 7x7mm	Yes	PCR + Sequencing	9 (9x PAM unclear)	1x5mm, 1x6mm 7x7mm	0	Unclear validity	Unclear, whether a PAM follows the potential off-target sites
56	2	Xu, Rongfang; Qin, Ruiying; Li, Hao; Li, Dongdong; Li, Li; Wei, Pengcheng; Yang, Jianbo	2017	Generation of targeted mutant rice using a CRISPR-Cpf1 system	CRISPR-Cpf1 is a newly identified CRISPR-Cas system, and Cpf1 was recently engineered as a molecular tool for targeted genome editing in mammalian cells. To test whether the engineered CRISPR-Cpf1 system could induce the production of rice mutants, we selected two genome targets in the OsPDS and OsBEL genes. Our results show that both targets could be efficiently mutated in transgenic rice plants…	-	Plant biotechnology journal	6	713–717	15	10.1111/pbi.12669	China	CRISPR/Cpf1	DNA-stable	Oryza sativa	PDS	SDN1	0.52	Yes	Cas-OFFinder	10 (10x PAM unclear)	1x5mm, 1x6mm, 8x7mm	Yes	PCR + Sequencing	10 (10x PAM unclear)	1x5mm, 1x6mm, 8x7mm	0	Unclear validity	Unclear, whether a PAM follows the potential off-target sites
57		Zhang, Hai-Yan; Wang, Xing-Hui; Dong, Li; Wang, Zhi-Ping; Liu, Bing; Lv, Jie; Xing, Hui-Li; Han, Chun-Yan; Wang, Xue-Chen; Chen, Qi-Jun	2017	MISSA 2.0: An updated synthetic biology toolbox for assembly of orthogonal CRISPR/Cas systems	Efficient generation of plants carrying mutations in multiple genes remains a challenge. Using two or more orthogonal CRISPR/Cas systems can generate plants with multi-gene mutations, but assembly of these systems requires a robust, high-capacity toolkit. Here, we describe MISSA 2.0 (multiple-round in vivo site-specific assembly 2.0), an extensively updated toolkit for assembly of two or more CRI…	-	Scientific reports	-	41993	7	10.1038/srep41993	China	CRISPR/SpCas9	DNA-stable	Arabidopsis thaliana	ABI1	SDN1	0.6	Already known	-	-	-	Yes	NcoI digestion analysis, PCR + Sequencing	4	1x1mm, 2x2mm, 1x3mm	1	High validity
58	1	Zhang, Hui; Zhang, Jinshan; Wei, Pengliang; Zhang, Botao; Gou, Feng; Feng, Zhengyan; Mao, Yanfei; Yang, Lan; Zhang, Heng; Xu, Nanfei; Zhu, Jian-Kang	2014	The CRISPR/Cas9 system produces specific and homozygous targeted gene editing in rice in one generation	The CRISPR/Cas9 system has been demonstrated to efficiently induce targeted gene editing in a variety of organisms including plants. Recent work showed that CRISPR/Cas9-induced gene mutations in Arabidopsis were mostly somatic mutations in the early generation, although some mutations could be stably inherited in later generations. However, it remains unclear whether this system will work similar…	Base Sequence; Chromosome Segregation/genetics; CRISPR-Cas Systems/genetics; Genes, Plant; Genotype; homozygote; Models, Genetic; Molecular Sequence Data; Mutation Rate; Mutation/genetics; Oryza/genetics; Plants, Genetically Modified; Regeneration; RNA Editing/genetics	Plant biotechnology journal	6	797–807	12	10.1111/pbi.12200	China, USA	CRISPR/SpCas9	DNA-stable	Oryza sativa	DERF1	SDN1	0.7	Yes	BLAST, WGS	5	No information; Up to two for the last 12bp of the targeted sequence (no detailed information whether a PAM is added )	Yes	PCR + Sequencing	5	2x3mm, 2x4mm, 1x5mm	0	High validity
58	2	Zhang, Hui; Zhang, Jinshan; Wei, Pengliang; Zhang, Botao; Gou, Feng; Feng, Zhengyan; Mao, Yanfei; Yang, Lan; Zhang, Heng; Xu, Nanfei; Zhu, Jian-Kang	2014	The CRISPR/Cas9 system produces specific and homozygous targeted gene editing in rice in one generation	The CRISPR/Cas9 system has been demonstrated to efficiently induce targeted gene editing in a variety of organisms including plants. Recent work showed that CRISPR/Cas9-induced gene mutations in Arabidopsis were mostly somatic mutations in the early generation, although some mutations could be stably inherited in later generations. However, it remains unclear whether this system will work similar…	Base Sequence; Chromosome Segregation/genetics; CRISPR-Cas Systems/genetics; Genes, Plant; Genotype; homozygote; Models, Genetic; Molecular Sequence Data; Mutation Rate; Mutation/genetics; Oryza/genetics; Plants, Genetically Modified; Regeneration; RNA Editing/genetics	Plant biotechnology journal	6	797–807	12	10.1111/pbi.12200	China, USA	CRISPR/SpCas9	DNA-stable	Oryza sativa	MYB1	SDN1	0.8	Yes	BLAST, WGS	3	No information; Up to two for the last 12bp of the targeted sequence (no detailed information whether a PAM is added )	Yes	PCR + Sequencing	3	1x3mm, 2x5mm	0	High validity
58	3	Zhang, Hui; Zhang, Jinshan; Wei, Pengliang; Zhang, Botao; Gou, Feng; Feng, Zhengyan; Mao, Yanfei; Yang, Lan; Zhang, Heng; Xu, Nanfei; Zhu, Jian-Kang	2014	The CRISPR/Cas9 system produces specific and homozygous targeted gene editing in rice in one generation	The CRISPR/Cas9 system has been demonstrated to efficiently induce targeted gene editing in a variety of organisms including plants. Recent work showed that CRISPR/Cas9-induced gene mutations in Arabidopsis were mostly somatic mutations in the early generation, although some mutations could be stably inherited in later generations. However, it remains unclear whether this system will work similar…	Base Sequence; Chromosome Segregation/genetics; CRISPR-Cas Systems/genetics; Genes, Plant; Genotype; homozygote; Models, Genetic; Molecular Sequence Data; Mutation Rate; Mutation/genetics; Oryza/genetics; Plants, Genetically Modified; Regeneration; RNA Editing/genetics	Plant biotechnology journal	6	797–807	12	10.1111/pbi.12200	China, USA	CRISPR/SpCas9	DNA-stable	Oryza sativa	YSA	SDN1	0.8	Yes	BLAST, WGS	5	No information; Up to two for the last 12bp of the targeted sequence (no detailed information whether a PAM is added )	Yes	PCR + Sequencing	5	1x1mm, 1x4mm, 1x5mm, 1x6mm, 1x7mm	1	High validity
58	4	Zhang, Hui; Zhang, Jinshan; Wei, Pengliang; Zhang, Botao; Gou, Feng; Feng, Zhengyan; Mao, Yanfei; Yang, Lan; Zhang, Heng; Xu, Nanfei; Zhu, Jian-Kang	2014	The CRISPR/Cas9 system produces specific and homozygous targeted gene editing in rice in one generation	The CRISPR/Cas9 system has been demonstrated to efficiently induce targeted gene editing in a variety of organisms including plants. Recent work showed that CRISPR/Cas9-induced gene mutations in Arabidopsis were mostly somatic mutations in the early generation, although some mutations could be stably inherited in later generations. However, it remains unclear whether this system will work similar…	Base Sequence; Chromosome Segregation/genetics; CRISPR-Cas Systems/genetics; Genes, Plant; Genotype; homozygote; Models, Genetic; Molecular Sequence Data; Mutation Rate; Mutation/genetics; Oryza/genetics; Plants, Genetically Modified; Regeneration; RNA Editing/genetics	Plant biotechnology journal	6	797–807	12	10.1111/pbi.12200	China, USA	CRISPR/SpCas9	DNA-stable	Oryza sativa	DERF1	SDN1	0.7	Yes	BLAST, WGS	931	No information; Up to two for the last 12bp of the targeted sequence (no detailed information whether a PAM is added )	Yes	Whole genome sequencing (WGS)	931	2x3mm, 2x4mm, 1x5mm	0	Low validity	Missing information about potential off-target sites
58	5	Zhang, Hui; Zhang, Jinshan; Wei, Pengliang; Zhang, Botao; Gou, Feng; Feng, Zhengyan; Mao, Yanfei; Yang, Lan; Zhang, Heng; Xu, Nanfei; Zhu, Jian-Kang	2014	The CRISPR/Cas9 system produces specific and homozygous targeted gene editing in rice in one generation	The CRISPR/Cas9 system has been demonstrated to efficiently induce targeted gene editing in a variety of organisms including plants. Recent work showed that CRISPR/Cas9-induced gene mutations in Arabidopsis were mostly somatic mutations in the early generation, although some mutations could be stably inherited in later generations. However, it remains unclear whether this system will work similar…	Base Sequence; Chromosome Segregation/genetics; CRISPR-Cas Systems/genetics; Genes, Plant; Genotype; homozygote; Models, Genetic; Molecular Sequence Data; Mutation Rate; Mutation/genetics; Oryza/genetics; Plants, Genetically Modified; Regeneration; RNA Editing/genetics	Plant biotechnology journal	6	797–807	12	10.1111/pbi.12200	China, USA	CRISPR/SpCas9	DNA-stable	Oryza sativa	MYB1	SDN1	0.8	Yes	BLAST, WGS	142	No information; Up to two for the last 12bp of the targeted sequence (no detailed information whether a PAM is added )	Yes	Whole genome sequencing (WGS)	142	1x3mm, 2x5mm	0	Low validity	Missing information about potential off-target sites
58	6	Zhang, Hui; Zhang, Jinshan; Wei, Pengliang; Zhang, Botao; Gou, Feng; Feng, Zhengyan; Mao, Yanfei; Yang, Lan; Zhang, Heng; Xu, Nanfei; Zhu, Jian-Kang	2014	The CRISPR/Cas9 system produces specific and homozygous targeted gene editing in rice in one generation	The CRISPR/Cas9 system has been demonstrated to efficiently induce targeted gene editing in a variety of organisms including plants. Recent work showed that CRISPR/Cas9-induced gene mutations in Arabidopsis were mostly somatic mutations in the early generation, although some mutations could be stably inherited in later generations. However, it remains unclear whether this system will work similar…	Base Sequence; Chromosome Segregation/genetics; CRISPR-Cas Systems/genetics; Genes, Plant; Genotype; homozygote; Models, Genetic; Molecular Sequence Data; Mutation Rate; Mutation/genetics; Oryza/genetics; Plants, Genetically Modified; Regeneration; RNA Editing/genetics	Plant biotechnology journal	6	797–807	12	10.1111/pbi.12200	China, USA	CRISPR/SpCas9	DNA-stable	Oryza sativa	YSA	SDN1	0.8	Yes	BLAST, WGS	353	No information; Up to two for the last 12bp of the targeted sequence (no detailed information whether a PAM is added )	Yes	Whole genome sequencing (WGS)	353	1x1mm, 1x4mm, 1x5mm, 1x6mm, 1x7mm		Low validity	Missing information about potential off-target sites
59	1	Zhang, Yi; Liang, Zhen; Zong, Yuan; Wang, Yanpeng; Liu, Jinxing; Chen, Kunling; Qiu, Jin-Long; Gao, Caixia	2016	Efficient and transgene-free genome editing in wheat through transient expression of CRISPR/Cas9 DNA or RNA	Editing plant genomes is technically challenging in hard-to-transform plants and usually involves transgenic intermediates, which causes regulatory concerns. Here we report two simple and efficient genome-editing methods in which plants are regenerated from callus cells transiently expressing CRISPR/Cas9 introduced as DNA or RNA. This transient expression-based genome-editing system is highly eff…	-	Nature communications	-	12617	7	10.1038/ncomms12617	China	CRISPR/SpCas9	DNA-stable	Triticum aestivum	GW2	SDN1	0.5	Already known	-	-	-	Yes	RE-PCR assay	1	1mm	1	High validity
59	2	Zhang, Yi; Liang, Zhen; Zong, Yuan; Wang, Yanpeng; Liu, Jinxing; Chen, Kunling; Qiu, Jin-Long; Gao, Caixia	2016	Efficient and transgene-free genome editing in wheat through transient expression of CRISPR/Cas9 DNA or RNA	Editing plant genomes is technically challenging in hard-to-transform plants and usually involves transgenic intermediates, which causes regulatory concerns. Here we report two simple and efficient genome-editing methods in which plants are regenerated from callus cells transiently expressing CRISPR/Cas9 introduced as DNA or RNA. This transient expression-based genome-editing system is highly eff…	-	Nature communications	-	12617	7	10.1038/ncomms12617	China	CRISPR/SpCas9	DNA-transient	Triticum aestivum	GW2	SDN1	0.5	Already known	-	-	-	Yes	RE-PCR assay	1	1mm	1	High validity
59	3	Zhang, Yi; Liang, Zhen; Zong, Yuan; Wang, Yanpeng; Liu, Jinxing; Chen, Kunling; Qiu, Jin-Long; Gao, Caixia	2016	Efficient and transgene-free genome editing in wheat through transient expression of CRISPR/Cas9 DNA or RNA	Editing plant genomes is technically challenging in hard-to-transform plants and usually involves transgenic intermediates, which causes regulatory concerns. Here we report two simple and efficient genome-editing methods in which plants are regenerated from callus cells transiently expressing CRISPR/Cas9 introduced as DNA or RNA. This transient expression-based genome-editing system is highly eff…	-	Nature communications	-	12617	7	10.1038/ncomms12617	China	CRISPR/SpCas9	DNA-transient	Triticum aestivum	GASR7	SDN1	0.722	Yes	CasOT algorithm	24	2x2mm, 11x3mm, 4x4mm, 7x5mm	Yes	RE-PCR assay	24	2x2mm, 11x3mm, 4x4mm, 7x5mm	0	High validity
59	4	Zhang, Yi; Liang, Zhen; Zong, Yuan; Wang, Yanpeng; Liu, Jinxing; Chen, Kunling; Qiu, Jin-Long; Gao, Caixia	2016	Efficient and transgene-free genome editing in wheat through transient expression of CRISPR/Cas9 DNA or RNA	Editing plant genomes is technically challenging in hard-to-transform plants and usually involves transgenic intermediates, which causes regulatory concerns. Here we report two simple and efficient genome-editing methods in which plants are regenerated from callus cells transiently expressing CRISPR/Cas9 introduced as DNA or RNA. This transient expression-based genome-editing system is highly eff…	-	Nature communications	-	12617	7	10.1038/ncomms12617	China	CRISPR/SpCas9	DNA-stable	Triticum aestivum	GW2	SDN1	0.473	Yes	CasOT algorithm	8	2x3mm, 5x4mm, 1x5mm	Yes	RE-PCR assay	8	2x3mm, 5x3mm, 1x5mm	0	High validity
59	5	Zhang, Yi; Liang, Zhen; Zong, Yuan; Wang, Yanpeng; Liu, Jinxing; Chen, Kunling; Qiu, Jin-Long; Gao, Caixia	2016	Efficient and transgene-free genome editing in wheat through transient expression of CRISPR/Cas9 DNA or RNA	Editing plant genomes is technically challenging in hard-to-transform plants and usually involves transgenic intermediates, which causes regulatory concerns. Here we report two simple and efficient genome-editing methods in which plants are regenerated from callus cells transiently expressing CRISPR/Cas9 introduced as DNA or RNA. This transient expression-based genome-editing system is highly eff…	-	Nature communications	-	12617	7	10.1038/ncomms12617	China	CRISPR/SpCas9	DNA-transient	Triticum aestivum	GW2	SDN1	0.473	Yes	CasOT algorithm	8	2x3mm, 5x4mm, 1x5mm	Yes	RE-PCR assay	8	2x3mm, 5x3mm, 1x5mm	0	High validity
59	6	Zhang, Yi; Liang, Zhen; Zong, Yuan; Wang, Yanpeng; Liu, Jinxing; Chen, Kunling; Qiu, Jin-Long; Gao, Caixia	2016	Efficient and transgene-free genome editing in wheat through transient expression of CRISPR/Cas9 DNA or RNA	Editing plant genomes is technically challenging in hard-to-transform plants and usually involves transgenic intermediates, which causes regulatory concerns. Here we report two simple and efficient genome-editing methods in which plants are regenerated from callus cells transiently expressing CRISPR/Cas9 introduced as DNA or RNA. This transient expression-based genome-editing system is highly eff…	-	Nature communications	-	12617	7	10.1038/ncomms12617	China	CRISPR/SpCas9	RNA	Triticum aestivum	GW2	SDN1	0.5	Already known	-	-	-	Yes	RE-PCR assay	1	1mm	1	High validity
59	7	Zhang, Yi; Liang, Zhen; Zong, Yuan; Wang, Yanpeng; Liu, Jinxing; Chen, Kunling; Qiu, Jin-Long; Gao, Caixia	2016	Efficient and transgene-free genome editing in wheat through transient expression of CRISPR/Cas9 DNA or RNA	Editing plant genomes is technically challenging in hard-to-transform plants and usually involves transgenic intermediates, which causes regulatory concerns. Here we report two simple and efficient genome-editing methods in which plants are regenerated from callus cells transiently expressing CRISPR/Cas9 introduced as DNA or RNA. This transient expression-based genome-editing system is highly eff…	-	Nature communications	-	12617	7	10.1038/ncomms12617	China	CRISPR/SpCas9	RNA	Triticum aestivum	GW2	SDN1	0.473	Yes	CasOT algorithm	8	2x3mm, 5x4mm, 1x5mm	Yes	RE-PCR assay	8	2x3mm, 5x4mm, 1x5mm	0	High validity
60		Zhang, Zhengjing; Mao, Yanfei; Ha, Si; Liu, Wenshan; Botella, Jose Ramon; Zhu, Jian-Kang	2016	A multiplex CRISPR/Cas9 platform for fast and efficient editing of multiple genes in Arabidopsis	The recently developed CRISPR/Cas9 system is a promising technology for targeted genome editing in a variety of species including plants. However, the first generation systems were designed to target one or two gene loci at a time. We designed a new multiplex CRISPR/Cas9 system that allows the co-expression of six sgRNA modules in one binary vector using a simple (three steps) cloning strategy in…	Arabidopsis; CRISPR/Cas9 Multiplex Gene editing	Plant cell reports	7	1519–1533	35	10.1007/s00299-015-1900-z	China, USA	CRISPR/SpCas9	DNA-stable	Arabidopsis thaliana	PYL1	SDN1	0.421	Yes	BLAST	24	1mm, all others at least two mismatches	Yes	Enzyme mismatch cleavage assay (T7 assay)	1	1mm	0	High validity
61	1	Zhou, Hai; He, Ming; Li, Jing; Chen, Liang; Huang, Zhifeng; Zheng, Shaoyan; Zhu, Liya; Ni, Erdong; Jiang, Dagang; Zhao, Bingran; Zhuang, Chuxiong	2016	Development of Commercial Thermo-sensitive Genic Male Sterile Rice Accelerates Hybrid Rice Breeding Using the CRISPR/Cas9-mediated TMS5 Editing System	Hybrid rice breeding offers an important strategy to improve rice production, in which the cultivation of a male sterile line is the key to the success of cross-breeding. CRISPR/Cas9 systems have been widely used in target-site genome editing, whereas their application for crop genetic improvement has been rarely reported. Here, using the CRISPR/Cas9 system, we induced specific mutations in TMS5,…	-	Scientific reports	-	37395	6	10.1038/srep37395	China	CRISPR/SpCas9	DNA-stable	Oryza sativa	TMS5a	SDN1	0.65	Yes	No information	5	1x4mm, 2x6mm, 1x8mm, 1x9mm	Yes	PCR + Sequencing	5	1x4mm, 2x6mm, 1x8mm, 1x9mm	0	High validity
61	2	Zhou, Hai; He, Ming; Li, Jing; Chen, Liang; Huang, Zhifeng; Zheng, Shaoyan; Zhu, Liya; Ni, Erdong; Jiang, Dagang; Zhao, Bingran; Zhuang, Chuxiong	2016	Development of Commercial Thermo-sensitive Genic Male Sterile Rice Accelerates Hybrid Rice Breeding Using the CRISPR/Cas9-mediated TMS5 Editing System	Hybrid rice breeding offers an important strategy to improve rice production, in which the cultivation of a male sterile line is the key to the success of cross-breeding. CRISPR/Cas9 systems have been widely used in target-site genome editing, whereas their application for crop genetic improvement has been rarely reported. Here, using the CRISPR/Cas9 system, we induced specific mutations in TMS5,…	-	Scientific reports	-	37395	6	10.1038/srep37395	China	CRISPR/SpCas9	DNA-stable	Oryza sativa	TMS5b	SDN1	0.45	Yes	No information	8	1x3mm, 2x5mm, 2x6mm, 1x8mm, 1x9mm, 1x10mm	Yes	PCR + Sequencing	8	1x3mm, 2x5mm, 2x6mm, 1x8mm, 1x9mm, 1x10mm	0	High validity
62		Zhou, Huanbin; Liu, Bo; Weeks, Donald P.; Spalding, Martin H.; Yang, Bing	2014	Large chromosomal deletions and heritable small genetic changes induced by CRISPR/Cas9 in rice	The Cas9/sgRNA of the CRISPR/Cas system has emerged as a robust technology for targeted gene editing in various organisms, including plants, where Cas9/sgRNA-mediated small deletions/insertions at single cleavage sites have been reported in transient and stable transformations, although genetic transmission of edits has been reported only in Arabidopsis and rice. Large chromosomal excision betwee…	chromosome deletion; CRISPR-Cas Systems; Endonucleases/metabolism; Mutation; Organisms, Genetically Modified; Oryza/enzymology/genetics; Protoplasts; RNA, Guide/chemistry/metabolism	Nucleic acids research	17	10903–10914	42	10.1093/nar/gku806	USA	CRISPR/SpCas9	DNA-stable	Oryza sativa	SWEET 13	SDN1	0.7	Yes	No information	6 (but only two are followed by a PAM)	1x3mm, 1x4mm	Yes	PCR + Sequencing	6 (4x no PAM)	1x3mm, 1x4mm	0	Medium validity	Potential off-target sites were solely partly followed by a PAM
63		Zhou, Xiaohong; Jacobs, Thomas B.; Xue, Liang-Jiao; Harding, Scott A.; Tsai, Chung-Jui	2015	Exploiting SNPs for biallelic CRISPR mutations in the outcrossing woody perennial Populus reveals 4-coumarate:CoA ligase specificity and redundancy	-	Alleles; Base Sequence; Clustered Regularly Interspaced Short Palindromic Repeats/genetics; Coenzyme A Ligases/genetics; Molecular Sequence Data; Mutation/genetics; Polymorphism, Single Nucleotide/genetics; Populus/enzymology/genetics; Substrate Specificity; Wood/genetics	The New phytologist	2	298–301	208	10.1111/nph.13470	China, USA	CRISPR/SpCas9	DNA-stable	Populus trichocarpa	4CL1	SDN1	0.4	Yes	BLAST	1	4mm (One mismatch in PAM)	Yes	Targeted deep sequencing	1 (1x no PAM)	4mm	0	Low validity	Potential off-target sites were not followed by a PAM
64		Zhu, Jinjie; Song, Ning; Sun, Silong; Yang, Weilong; Zhao, Haiming; Song, Weibin; Lai, Jinsheng	2016	Efficiency and Inheritance of Targeted Mutagenesis in Maize Using CRISPR-Cas9	CRISPR/Cas (clustered regularly interspaced short palindromic repeats/CRISPR-associated proteins) is an adaptive immune system in bacteria and archaea to defend against invasion from foreign DNA fragments. Recently, it has been developed as a powerful targeted genome editing tool for a wide variety of species. However, its application in maize has only been tested with transiently expressed somat…	CRISPR-Associated Proteins/metabolism; CRISPR-Cas Systems; CRISPR-Cas9; Endodeoxyribonucleases/metabolism; gene editing; Genome, Plant; heritability; Inheritance Patterns; maize; mutagenesis; Mutation; Plants, Genetically Modified/genetics; Targeted mutagenesis; Transcription, Genetic; Zea mays/genetics	Journal of genetics and genomics = Yi chuan xue bao	1	25–36	43	10.1016/j.jgg.2015.10.006	China	CRISPR/SpCas9	DNA-stable	Zea mays	PSY1	SDN1	0.45	Yes	No information	27	Up to 5 mm	Yes	Enzyme mismatch cleavage assay (T7 assay)	6 (1x no PAM)	1x3mm, 1x4mm, 3x5mm	0	Medium validity	Potential off-target sites were solely partly followed by a PAM
65		Ali, Zahir; Eid, Ayman; Ali, Shakila; Mahfouz, Magdy M.	2018	Pea early-browning virus -mediated genome editing via the CRISPR/Cas9 system in Nicotiana benthamiana and Arabidopsis	The clustered regularly interspaced palindromic repeats (CRISPR)/CRISPR-associated (Cas9) system has enabled efficient genome engineering in diverse plant species. However, delivery of genome engineering reagents, such as the single guide RNA (sgRNA), into plant cells remains challenging. Here, we report the engineering of Tobacco rattle virus (TRV) and Pea early browning virus (PEBV) to deliver …	Arabidopsis; CRISPR/Cas9; Nicotiana benthamiana; Pea early browning virus; Targeted mutagenesis; Tobacco rattle virus; Virus-mediated genome editing; Virus-mediated genome engineering	Virus Research		33+[@[Page range]]3-337	244	10.1016/j.virusres.2017.10.009	Saudi Arabia	CRISPR/SpCas9	DNA-stable	Nicotiana benthamiana	PDS	SDN1	0.473	Yes	No information	8	No information	Yes	PCR + Sequencing	8	No information	0	Low validity	Missing information about potential off-target sites
66		Braatz, Janina; Harloff, Hans-Joachim; Mascher, Martin; Stein, Nils; Himmelbach, Axel; Jung, Christian	2017	CRISPR-Cas9 Targeted Mutagenesis Leads to Simultaneous Modification of Different Homoeologous Gene Copies in Polyploid Oilseed Rape (Brassica napus)	In polyploid species, altering a trait by random mutagenesis is highly inefficient due to gene redundancy. We have stably transformed tetraploid oilseed rape with a CRISPR-Cas9 construct targeting two ALCATRAZ (ALC) homoeologs. ALC is involved in valve-margin development and thus contributes to seed shattering from mature fruits. Knocking out ALC would increase shatter resistance to avoid seed lo…		Plant physiology		-		10.1104/pp.17.00426	Germany	CRISPR/SpCas9	DNA-stable	Brassica napus	BnA.ALC	SDN1	0.55	Yes	BLAST	3 (2 off-target sites, one on-target site with one mismatch)	1mm, 2mm, 4mm	Yes	PCR + Sequencing	3 (2 off-target sites, one on-target site with one mismatch)	1mm, 2mm, 4mm	0	High validity
67		Chen, Lifei; Yang, Dandan; Zhang, Youwei; Wu, Limin; Zhang, Yaoyao; Ye, Lei; Pan, Changtian; He, Yanjun; Huang, Li; Ruan, Yong-Ling; Lu, Gang	2018	Evidence for a specific and critical role of mitogen-activated protein kinase 20 in uni-to-binucleate transition of microgametogenesis in tomato	Mitogen-activated protein kinases (MAPKs) regulate diverse aspects of plant growth. However, their potential role in reproductive development remains elusive. Here, we discovered an unique role of SlMPK20, a plant-specific group D MAPK, in pollen development in tomato. RNAi-mediated suppression of SlMPK20 or its knockout using CRISPR/Cas9 significantly reduced or completely abolished pollen viabi…	activated protein kinases; and auxin metabolism.; development; microgametogenesis; mitogen-; Pollen; Solanum lycopersicum; sugar	New Phytol (New Phytologist)	1	176–194	219	10.1111/nph.15150	China, Australia	CRISPR/SpCas9	DNA-stable	Solanum lycopersicum	MPK20	SDN1	0.65	Yes	CRISPR-P	At least 4 (No Pam identifiable at the predicted off-target sites)	unclear	Yes	PCR + Sequencing	4 (3x no PAM)	1x5mm	0	Medium validity	Potential off-target sites were solely partly followed by a PAM
68	1	Deng, Lei; Wang, Hang; Sun, Chuanlong; Li, Qian; Jiang, Hongling; Du, Minmin; Li, Chang-Bao; Li, Chuanyou	2018	Efficient generation of pink-fruited tomatoes using CRISPR/Cas9 system			Journal of genetics and genomics = Yi chuan xue bao	1	51–54	45	10.1016/j.jgg.2017.10.002	China	CRISPR/SpCas9	DNA-stable	Solanum lycopersicum	MYB12-T1	SDN1	0.579	Yes	Cas-OFFinder	1	2mm	Yes	PCR + Sequencing	1	2mm	0	High validity
68	2	Deng, Lei; Wang, Hang; Sun, Chuanlong; Li, Qian; Jiang, Hongling; Du, Minmin; Li, Chang-Bao; Li, Chuanyou	2018	Efficient generation of pink-fruited tomatoes using CRISPR/Cas9 system			Journal of genetics and genomics = Yi chuan xue bao	1	51–54	45	10.1016/j.jgg.2017.10.002	China	CRISPR/SpCas9	DNA-stable	Solanum lycopersicum	MYB12-T2	SDN1	0.421	Yes	Cas-OFFinder	2	2x2mm	Yes	PCR + Sequencing	2	2x2mm	0	High validity
69	1	Elorriaga, Estefania; Klocko, Amy L.; Ma, Cathleen; Strauss, Steven H.	2018	Variation in Mutation Spectra Among CRISPR/Cas9 Mutagenized Poplars	In an effort to produce reliably contained transgenic trees, we used the CRISPR/Cas9 system to alter three genes expected to be required for normal flowering in poplar (genus Populus). We designed synthetic guide RNAs (sgRNAs) to target the poplar homolog of the floral meristem identity gene, LEAFY (LFY), and the two poplar orthologs of the floral organ identity gene AGAMOUS (AG). We generated 55…	AGAMOUS; CRISPR/Cas9; LEAFY; Populus; site-directed-mutagenesis	Front. Plant Sci. (Frontiers in Plant Science)		1473	9	10.3389/fpls.2018.00594	USA	CRISPR/SpCas9	DNA-stable	Populus tomentosa Carr.	LFY-sg1	SDN1	0.8	Yes	Cas-OFFinder	2	1x3mm, 1x4mm	Yes	PCR + Sequencing	2	1x3mm, 1x4mm	0	High validity
69	2	Elorriaga, Estefania; Klocko, Amy L.; Ma, Cathleen; Strauss, Steven H.	2018	Variation in Mutation Spectra Among CRISPR/Cas9 Mutagenized Poplars	In an effort to produce reliably contained transgenic trees, we used the CRISPR/Cas9 system to alter three genes expected to be required for normal flowering in poplar (genus Populus). We designed synthetic guide RNAs (sgRNAs) to target the poplar homolog of the floral meristem identity gene, LEAFY (LFY), and the two poplar orthologs of the floral organ identity gene AGAMOUS (AG). We generated 55…	AGAMOUS; CRISPR/Cas9; LEAFY; Populus; site-directed-mutagenesis	Front. Plant Sci. (Frontiers in Plant Science)		1473	9	10.3389/fpls.2018.00594	USA	CRISPR/SpCas9	DNA-stable	Populus tomentosa Carr.	AG-sg2	SDN1	0.55	Yes	Cas-OFFinder	3	3x3mm	Yes	PCR + Sequencing	3	3x3mm	0	High validity
70	1	Feng, Chao; Su, Handong; Bai, Han; Wang, Rui; Liu, Yalin; Guo, Xianrui; Liu, Chang; Zhang, Jing; Yuan, Jing; Birchler, James A.; Han, Fangpu	2018	High-efficiency genome editing using a dmc1 promoter-controlled CRISPR/Cas9 system in maize	Previous studies revealed that the promoters for driving both Cas9 and sgRNAs are quite important for efficient genome editing by CRISPR/Cas9 in plants. Here, we report our results of targeted genome editing using the maize dmc1 gene promoter combined with the U3 promoter for Cas9 and sgRNA, respectively. Three loci in the maize genome were selected for targeting. The T0 plants regenerated were h…	CRISPR/Cas9; dmc1 promoter.; editing; maize; targeted genome	Plant Biotechnol J (Plant Biotechnology Journal)		1473	30	10.1111/pbi.12920	China	CRISPR/SpCas9	DNA-stable	Zea mays	zb7	SDN1	0.421	Yes	Cas-OFFinder	1035	up to 5 mm	Yes	Whole genome sequencing (WGS)	1035	up to 5 mm	0	Low validity	Missing information about potential off-target sites
70	2	Feng, Chao; Su, Handong; Bai, Han; Wang, Rui; Liu, Yalin; Guo, Xianrui; Liu, Chang; Zhang, Jing; Yuan, Jing; Birchler, James A.; Han, Fangpu	2018	High-efficiency genome editing using a dmc1 promoter-controlled CRISPR/Cas9 system in maize	Previous studies revealed that the promoters for driving both Cas9 and sgRNAs are quite important for efficient genome editing by CRISPR/Cas9 in plants. Here, we report our results of targeted genome editing using the maize dmc1 gene promoter combined with the U3 promoter for Cas9 and sgRNA, respectively. Three loci in the maize genome were selected for targeting. The T0 plants regenerated were h…	CRISPR/Cas9; dmc1 promoter.; editing; maize; targeted genome	Plant Biotechnol J (Plant Biotechnology Journal)		1473	30	10.1111/pbi.12920	China	CRISPR/SpCas9	DNA-stable	Zea mays	zyp1	SDN1	0.368	Yes	Cas-OFFinder	At least 6	6x3mm	Yes	Enzyme mismatch cleavage assay (T7 assay)	6	6x3mm	0	High validity
70	3	Feng, Chao; Su, Handong; Bai, Han; Wang, Rui; Liu, Yalin; Guo, Xianrui; Liu, Chang; Zhang, Jing; Yuan, Jing; Birchler, James A.; Han, Fangpu	2018	High-efficiency genome editing using a dmc1 promoter-controlled CRISPR/Cas9 system in maize	Previous studies revealed that the promoters for driving both Cas9 and sgRNAs are quite important for efficient genome editing by CRISPR/Cas9 in plants. Here, we report our results of targeted genome editing using the maize dmc1 gene promoter combined with the U3 promoter for Cas9 and sgRNA, respectively. Three loci in the maize genome were selected for targeting. The T0 plants regenerated were h…	CRISPR/Cas9; dmc1 promoter.; editing; maize; targeted genome	Plant Biotechnol J (Plant Biotechnology Journal)		1473	30	10.1111/pbi.12920	China	CRISPR/SpCas9	DNA-stable	Zea mays	zb7	SDN1	0.421	Yes	Cas-OFFinder	1035	up to 5 mm	Yes	Enzyme mismatch cleavage assay (T7 assay)	1	3mm	0	High validity
71	1	Fister, Andrew S.; Landherr, Lena; Maximova, Siela N.; Guiltinan, Mark J.	2018	Transient Expression of CRISPR/Cas9 Machinery Targeting TcNPR3 Enhances Defense Response in Theobroma cacao	Theobroma cacao, the source of cocoa, suffers significant losses to a variety of pathogens resulting in reduced incomes for millions of farmers in developing countries. Development of disease resistant cacao varieties is an essential strategy to combat this threat, but is limited by sources of genetic resistance and the slow generation time of this tropical tree crop. In this study, we present th…	CRISPR/Cas9; defense response; gene editing; NPR3; Phytophthora; Theobroma cacao; Transformation; transient	Front. Plant Sci. (Frontiers in Plant Science)		47	9	10.3389/fpls.2018.00268	USA	CRISPR/SpCas9	DNA-transient	Theobroma cacao	NPR3-sgRNA1	SDN1	0.5	Yes	Geneious	4	2x3mm, 2x4mm	Yes	High throughput sequencing	4	2x3mm, 2x4mm	0	Low validity	Differences between the genotype and the reference genome
71	2	Fister, Andrew S.; Landherr, Lena; Maximova, Siela N.; Guiltinan, Mark J.	2018	Transient Expression of CRISPR/Cas9 Machinery Targeting TcNPR3 Enhances Defense Response in Theobroma cacao	Theobroma cacao, the source of cocoa, suffers significant losses to a variety of pathogens resulting in reduced incomes for millions of farmers in developing countries. Development of disease resistant cacao varieties is an essential strategy to combat this threat, but is limited by sources of genetic resistance and the slow generation time of this tropical tree crop. In this study, we present th…	CRISPR/Cas9; defense response; gene editing; NPR3; Phytophthora; Theobroma cacao; Transformation; transient	Front. Plant Sci. (Frontiers in Plant Science)		47	9	10.3389/fpls.2018.00268	USA	CRISPR/SpCas9	DNA-transient	Theobroma cacao	NPR3-sgRNA2	SDN1	0.45	Yes	Geneious	5	2x3mm, 2x4mm, 1x7mm	Yes	High throughput sequencing	5	2x3mm, 2x4mm, 1x7mm	0	Low validity	Differences between the genotype and the reference genome
72		Gao, Junping; Zhang, Tong; Xu, Bingxin; Jia, Ling; Xiao, Bingguang; Liu, He; Liu, Lijing; Yan, Hao; Xia, Qingyou	2018	CRISPR/Cas9-Mediated Mutagenesis of Carotenoid Cleavage Dioxygenase 8 (CCD8) in Tobacco Affects Shoot and Root Architecture	Strigolactones (SLs) are a class of phytohormones that regulate plant architecture. Carotenoid cleavage dioxygenase (CCD) genes are involved in the biosynthesis of SLs and are identified and characterized in many plants. However, the function of CCD genes in tobacco remains poorly understood. In this study, two closely related genes NtCCD8A and NtCCD8B were cloned from tobacco (Nicotiana tabacum …	branch-ing; carotenoid cleavage dioxygenase (CCD); Nicotiana tabacum; plant architecture; shoot; Strigolactones; Targeted mutagenesis	IJMS (International journal of molecular sciences)	4	1062	19	10.3390/ijms19041062	China	CRISPR/SpCas9	DNA-stable	Nicotiana tabacum	CCD8	SDN1	0.5	Yes	BLAST	1	4mm	Yes	RE-PCR assay	1	4mm	0	High validity
73		Gao, Ruimin; Feyissa, Biruk A.; Croft, Mana; Hannoufa, Abdelali	2018	Gene editing by CRISPR/Cas9 in the obligatory outcrossing Medicago sativa	RNA-guided genome engineering using Clustered Regularly Interspersed Short Palindromic Repeats (CRISPR)/Cas9 technology enables a variety of applications in plants. Successful application and validation of the CRISPR technique in a multiplex genome, such as that of M. sativa (alfalfa) will ultimately lead to major advances in the improvement of this crop. We used CRISPR/Cas9 technique to mutate s…	alfalfa; CRISPR/Cas9; Droplet digital PCR (ddPCR); gene editing; Multiplex mutagenesis	Planta	4	1043–1050	247	10.1007/s00425-018-2866-1	Canada	CRISPR/SpCas9	DNA-stable	Medicago sativa	SPL9	SDN1	0.65	Yes	CRISPR-P	No information	-	Yes	PCR + Sequencing	No information	No information	0	Low validity	Missing information about potential off-target sites
74		Hu, Xixun; Meng, Xiangbing; Liu, Qing; Li, Jiayang; Wang, Kejian	2018	Increasing the efficiency of CRISPR-Cas9-VQR precise genome editing in rice	Clustered regularly interspaced short palindromic repeats-associated protein 9 (CRISPR-Cas9) is a revolutionary technology that enables efficient genomic modification in many organisms. Currently, the wide use of Streptococcus pyogenes Cas9 (SpCas9) primarily recognizes sites harbouring a canonical NGG protospacer adjacent motif (PAM). The newly developed VQR (D1135V/R1335Q/T1337R) variant of Cas…	CRISPR-Cas9; efficiency; genome editing; rice.; VQR	Plant Biotechnol J (Plant Biotechnology Journal)	1	292–297	16	10.1111/pbi.12771	China	CRISPR/VQR variants	DNA-stable	Oryza sativa	GW2	SDN1	0.3158	Yes	No information	4	4x1mm	Yes	PCR + Sequencing	4	4x1mm	3	High validity
75		Huang, Yuan; Guo, Yiming; Liu, Yuting; Zhang, Feng; Wang, Zhikui; Wang, Hongyan; Wang, Feng; Li, Dongping; Mao, Dandan; Luan, Sheng; Liang, Manzhong; Chen, Liangbi	2018	9-cis-Epoxycarotenoid Dioxygenase 3 Regulates Plant Growth and Enhances Multi-Abiotic Stress Tolerance in Rice	Although abscisic acid (ABA) is an important hormone that regulates seed dormancy, stomatal closure, plant development, as well as responses to environmental stimuli, the physiological mechanisms of ABA response to multiple stress in rice remain poorly understood. In the ABA biosynthetic pathway, 9-cis-epoxycarotenoid dioxygenase (NCED) is the key rate-limiting enzyme. Here, we report important f…	abiotic stress; abscisic acid (ABA); CRISPR/Cas9 system; growth; leaf; OsNCED3; seed germination; senescence	Front. Plant Sci. (Frontiers in Plant Science)		1248	9	10.3389/fpls.2018.00162	China	CRISPR/SpCas9	DNA-stable	Oryza sativa	NCED3	SDN1	0.95	Yes	CRISPR-GE tool	7	2x2mm, 5x3mm	Yes	PCR + Sequencing	7	2x2mm, 5x3mm	0	High validity
76		Kanazashi, Yuhei; Hirose, Aya; Takahashi, Ippei; Mikami, Masafumi; Endo, Masaki; Hirose, Sakiko; Toki, Seiichi; Kaga, Akito; Naito, Ken; Ishimoto, Masao; Abe, Jun; Yamada, Tetsuya	2018	Simultaneous site-directed mutagenesis of duplicated loci in soybean using a single guide RNA	Key message Using a gRNA and Agrobacterium-mediated transformation, we performed simultaneous site-directed mutagenesis of two GmPPD loci in soybean. Mutations in GmPPD loci were confirmed in at least 33% of T2 seeds. Abstract The clustered regularly interspaced short palindromic repeat (CRISPR)/CRISPR-associated endonuclease 9 (Cas9) system is a powerful tool for site-directed mutagenesis in cro…	CRISPR/Cas9; Generation; Glycine max; Heritable mutation; Null-segregant; PEAPOD	Plant cell reports	3	553–563	37	10.1007/s00299-018-2251-3	Japan	CRISPR/SpCas9	DNA-stable	Glycine max	PPD1/2	SDN1	0.8	Yes	CRISPR-P	3	3x4mm	Yes	PCR + Sequencing	3	3x4mm	0	High validity
77	1	Kim, Dongjin; Alptekin, Burcu; Budak, Hikmet	2018	CRISPR/Cas9 genome editing in wheat	Genome editing has been a long-term challenge for molecular biology research, particularly for plants possess complex genome. The recently discovered Clustered Regularly Interspaced Short Palindromic Repeats (CRISPR)/ CRISPR-associated protein 9 (Cas9) system is a versatile tool for genome editing which enables editing of multiple genes based on the guidance of small RNAs. Even though the efficie…	CRISPR/Cas9; genome editing; TaDREB2; TaERF3; Wheat	Functional & integrative genomics	1	31–41	18	10.1007/s10142-017-0572-x	USA	CRISPR/SpCas9	DNA-transient	Triticum aestivum	ERF3	SDN1	0.65	Yes	BLAST	1 (two but identical)	10mm	Yes	Others - PCR + NGS	1 (two but identical)	10mm	0	Unclear validity	Unclear information about potential off-target sites
77	2	Kim, Dongjin; Alptekin, Burcu; Budak, Hikmet	2018	CRISPR/Cas9 genome editing in wheat	Genome editing has been a long-term challenge for molecular biology research, particularly for plants possess complex genome. The recently discovered Clustered Regularly Interspaced Short Palindromic Repeats (CRISPR)/ CRISPR-associated protein 9 (Cas9) system is a versatile tool for genome editing which enables editing of multiple genes based on the guidance of small RNAs. Even though the efficie…	CRISPR/Cas9; genome editing; TaDREB2; TaERF3; Wheat	Functional & integrative genomics	1	31–41	18	10.1007/s10142-017-0572-x	USA	CRISPR/SpCas9	DNA-transient	Triticum aestivum	DREB2	SDN1	0.7	Yes	BLAST	3 (2x no PAM)	Two mismatches	Yes	Others - PCR + NGS	3	2x3mm, 1x 1mm(+4bulge)	2	Unclear validity	Unclear information about potential off-target sites
78		Klimek-Chodacka, Magdalena; Oleszkiewicz, Tomasz; Lowder, Levi G.; Qi, Yiping; Baranski, Rafal	2018	Efficient CRISPR/Cas9-based genome editing in carrot cells	Key message The first report presenting successful and efficient carrot genome editing using CRISPR/Cas9 system. Abstract Clustered Regularly Interspaced Short Palindromic Repeats (CRISPR)/CRISPR-associated (Cas9) is a powerful genome editing tool that has been widely adopted in model organisms recently, but has not been used in carrot—a model species for in vitro culture studies and an important…	Daucus carota; Flavanone 3-hydroxylase; gene knockout; genome editing; Site-directed mutagenesis	Plant cell reports	4	575–586	37	10.1007/s00299-018-2252-2	Poland	CRISPR/SpCas9	DNA-stable	Daucus carota	F3H	SDN1	0.5	Already known	-	-	-	Yes	PCR + Sequencing	1	1mm	1	High validity
79		LeBlanc, Chantal; Zhang, Fei; Mendez, Josefina; Lozano, Yamile; Chatpar, Krishna; Irish, Vivian F.; Jacob, Yannick	2018	Increased efficiency of targeted mutagenesis by CRISPR/Cas9 in plants using heat stress	The CRISPR/Cas9 system has greatly improved our ability to engineer targeted mutations in eukaryotic genomes. While CRISPR/Cas9 appears to work universally, the efficiency of targeted mutagenesis and the adverse generation of off-target mutations vary greatly between different organisms. In this study, we report that Arabidopsis plants subjected to heat stress at 37°C show much higher frequencies…	Arabidopsis thaliana; Citrus; CRISPR/Cas9; heat stress; mutagenesis; off-target mutations; SpCas9; targeted; technical advance.; Temperature	The Plant Journal	2	377–386	93	10.1111/tpj.13782	USA	CRISPR/SpCas9	DNA-stable	Arabidopsis thaliana	GFP	SDN1	0.5	Already known	-	-	-	Yes	PCR + Sequencing	2	1mm, 2mm	0	High validity
80	1	Li, Chenlong; Chen, Chen; Chen, Huhui; Wang, Suikang; Chen, Xuemei; Cui, Yuhai	2018	Verification of DNA motifs in Arabidopsis using CRISPR/Cas9-mediated mutagenesis	Transcription factors (TFs) and chromatin-modifying factors (CMFs) access chromatin by recognizing specific DNA motifs in their target genes. Chromatin immunoprecipitation followed by next-generation sequencing (ChIP-seq) has been widely used to discover the potential DNAbinding motifs for both TFs and CMFs. Yet, an in vivo method for verifying DNA motifs captured by ChIP-seq is lacking in plants…	ChIP-seq; CRISPR/Cas9; DNA motif; Genome editing.	Plant Biotechnol J (Plant Biotechnology Journal)		735	16	10.1111/pbi.12886	China, Canada	CRISPR/SpCas9	DNA-stable	Arabidopsis thaliana	REF6	SDN1	0.55	Yes	No information	4	2x3mm, 2x4mm	Yes	Enzyme mismatch cleavage assay (T7 assay)	4	2x3mm, 2x4mm	0	High validity
80	2	Li, Chenlong; Chen, Chen; Chen, Huhui; Wang, Suikang; Chen, Xuemei; Cui, Yuhai	2018	Verification of DNA motifs in Arabidopsis using CRISPR/Cas9-mediated mutagenesis	Transcription factors (TFs) and chromatin-modifying factors (CMFs) access chromatin by recognizing specific DNA motifs in their target genes. Chromatin immunoprecipitation followed by next-generation sequencing (ChIP-seq) has been widely used to discover the potential DNAbinding motifs for both TFs and CMFs. Yet, an in vivo method for verifying DNA motifs captured by ChIP-seq is lacking in plants…	ChIP-seq; CRISPR/Cas9; DNA motif; Genome editing.	Plant Biotechnol J (Plant Biotechnology Journal)		735	16	10.1111/pbi.12886	China, Canada	CRISPR/SpCas9	DNA-stable	Arabidopsis thaliana	YUC3-sgRNA1	SDN1	0.55	Yes	No information	2	2x4mm	Yes	Enzyme mismatch cleavage assay (T7 assay)	2	2x4mm	0	High validity
80	3	Li, Chenlong; Chen, Chen; Chen, Huhui; Wang, Suikang; Chen, Xuemei; Cui, Yuhai	2018	Verification of DNA motifs in Arabidopsis using CRISPR/Cas9-mediated mutagenesis	Transcription factors (TFs) and chromatin-modifying factors (CMFs) access chromatin by recognizing specific DNA motifs in their target genes. Chromatin immunoprecipitation followed by next-generation sequencing (ChIP-seq) has been widely used to discover the potential DNAbinding motifs for both TFs and CMFs. Yet, an in vivo method for verifying DNA motifs captured by ChIP-seq is lacking in plants…	ChIP-seq; CRISPR/Cas9; DNA motif; Genome editing.	Plant Biotechnol J (Plant Biotechnology Journal)		735	16	10.1111/pbi.12886	China, Canada	CRISPR/SpCas9	DNA-stable	Arabidopsis thaliana	YUC3-sgRNA2	SDN1	0.3	Yes	No information	3	3x4mm	Yes	Enzyme mismatch cleavage assay (T7 assay)	3	3x4mm	0	High validity
81	1	Li, Jingying; Zhang, Xin; Sun, Yongwei; Zhang, Jiahui; Du, Wenming; Guo, Xiuping; Li, Shaoya; Zhao, Yunde; Xia, Lanqin	2018	Efficient allelic replacement in rice by gene editing: A case study of the NRT1.1B gene	Summary Precise replacement of an existing allele in commercial cultivars with an elite allele is a major goal in crop breeding. A single nucleotide polymorphism in the NRT1.1B gene between japonica and indica rice is responsible for the improved nitrogen use efficiency in indica rice. Herein, we precisely replaced the japonica NRT1.1B allele with the indica allele, in just one generation, using …		J. Integr. Plant Biol. (Journal of integrative plant biology)		232	16	10.1111/jipb.12650	China, USA	CRISPR/SpCas9	DNA-stable	Oryza sativa	NRT1.1B-Target1	SDN2	0.8	Yes	CRISPR-P	2	3mm, 4mm	Yes	PCR + Sequencing	2	3mm, 4mm	0	High validity
81	2	Li, Jingying; Zhang, Xin; Sun, Yongwei; Zhang, Jiahui; Du, Wenming; Guo, Xiuping; Li, Shaoya; Zhao, Yunde; Xia, Lanqin	2018	Efficient allelic replacement in rice by gene editing: A case study of the NRT1.1B gene	Summary Precise replacement of an existing allele in commercial cultivars with an elite allele is a major goal in crop breeding. A single nucleotide polymorphism in the NRT1.1B gene between japonica and indica rice is responsible for the improved nitrogen use efficiency in indica rice. Herein, we precisely replaced the japonica NRT1.1B allele with the indica allele, in just one generation, using …		J. Integr. Plant Biol. (Journal of integrative plant biology)		232	16	10.1111/jipb.12650	China, USA	CRISPR/SpCas9	DNA-stable	Oryza sativa	NRT1.1B-Target2	SDN2	0.6	Yes	CRISPR-P	3	3mm, 4mm, 5mm	Yes	PCR + Sequencing	3	3mm, 4mm, 5mm	0	High validity
82	1	Li, Ran; Fu, Daqi; Zhu, Benzhong; Luo, Yunbo; Zhu, Hongliang	2018	CRISPR/Cas9-mediated mutagenesis of lncRNA1459 alters tomato fruit ripening	With the development of high-throughput sequencing, many long non-coding RNAs (lncRNAs) have been found to play important roles in diverse biological processes. However, the biological functions of most plant lncRNAs are still unknown. We have previously discovered a tomato ripening-related lncRNA, lncRNA1459. Here, we cloned the full-length lncRNA1459, giving two transcript isoforms. In addition…	CRISPR/Cas9; Fruit ripening; full length; LncRNA; subcellular location.; Tomato	The Plant Journal	3	513–524	94	10.1111/tpj.13872	China	CRISPR/SpCas9	DNA-stable	Solanum lycopersicum	IncRNA1459	SDN1	0.55	Yes	CRISPR-P	4 (2x no PAM)	4x4mm	Yes	Enzyme mismatch cleavage assay (T7 assay)	4 (2x no PAM)	4x4mm	0	Medium validity	Potential off-target sites were solely partly followed by a PAM
83	1	Li, Rui; Li, Ran; Li, Xindi; Fu, Daqi; Zhu, Benzhong; Tian, Huiqin; Luo, Yunbo; Zhu, Hongliang	2018	Multiplexed CRISPR/Cas9-mediated metabolic engineering of γ-aminobutyric acid levels in Solanum lycopersicum	In recent years, the type II CRISPR system has become a widely used and robust technique to implement site-directed mutagenesis in a variety of species including model and crop plants. However, few studies manipulated metabolic pathways in plants using the CRISPR system. Here, we introduced the pYLCRISPR/Cas9 system with one or two single-site guide RNAs to target the tomato phytoene desaturase g…	CRISPR/Cas9; editing; engineering; GABA; genome; metabolic; multiplex.; Tomato	Plant Biotechnol J (Plant Biotechnology Journal)	2	415–427	16	10.1111/pbi.12781	China	CRISPR/SpCas9	DNA-stable	Solanum lycopersicum	GABA-TP1-T1	SDN1	0.8	Yes	CRISPR-P	2 (1x no PAM)	4mm	Yes	PCR + Sequencing	2 (1x no PAM)	4mm	0	Medium validity	Potential off-target sites were solely partly followed by a PAM
83	2	Li, Rui; Li, Ran; Li, Xindi; Fu, Daqi; Zhu, Benzhong; Tian, Huiqin; Luo, Yunbo; Zhu, Hongliang	2018	Multiplexed CRISPR/Cas9-mediated metabolic engineering of γ-aminobutyric acid levels in Solanum lycopersicum	In recent years, the type II CRISPR system has become a widely used and robust technique to implement site-directed mutagenesis in a variety of species including model and crop plants. However, few studies manipulated metabolic pathways in plants using the CRISPR system. Here, we introduced the pYLCRISPR/Cas9 system with one or two single-site guide RNAs to target the tomato phytoene desaturase g…	CRISPR/Cas9; editing; engineering; GABA; genome; metabolic; multiplex.; Tomato	Plant Biotechnol J (Plant Biotechnology Journal)	2	415–427	16	10.1111/pbi.12781	China	CRISPR/SpCas9	DNA-stable	Solanum lycopersicum	GABA-TP1-T2	SDN1	0.6	Yes	CRISPR-P	2 (1x no PAM)	4mm	Yes	PCR + Sequencing	2 (1x no PAM)	4mm	0	Medium validity	Potential off-target sites were solely partly followed by a PAM
83	3	Li, Rui; Li, Ran; Li, Xindi; Fu, Daqi; Zhu, Benzhong; Tian, Huiqin; Luo, Yunbo; Zhu, Hongliang	2018	Multiplexed CRISPR/Cas9-mediated metabolic engineering of γ-aminobutyric acid levels in Solanum lycopersicum	In recent years, the type II CRISPR system has become a widely used and robust technique to implement site-directed mutagenesis in a variety of species including model and crop plants. However, few studies manipulated metabolic pathways in plants using the CRISPR system. Here, we introduced the pYLCRISPR/Cas9 system with one or two single-site guide RNAs to target the tomato phytoene desaturase g…	CRISPR/Cas9; editing; engineering; GABA; genome; metabolic; multiplex.; Tomato	Plant Biotechnol J (Plant Biotechnology Journal)	2	415–427	16	10.1111/pbi.12781	China	CRISPR/SpCas9	DNA-stable	Solanum lycopersicum	GABA-TP3 T4	SDN1	0.55	Yes	CRISPR-P	2	2x4mm	Yes	PCR + Sequencing	2	2x4mm	0	High validity
83	4	Li, Rui; Li, Ran; Li, Xindi; Fu, Daqi; Zhu, Benzhong; Tian, Huiqin; Luo, Yunbo; Zhu, Hongliang	2018	Multiplexed CRISPR/Cas9-mediated metabolic engineering of γ-aminobutyric acid levels in Solanum lycopersicum	In recent years, the type II CRISPR system has become a widely used and robust technique to implement site-directed mutagenesis in a variety of species including model and crop plants. However, few studies manipulated metabolic pathways in plants using the CRISPR system. Here, we introduced the pYLCRISPR/Cas9 system with one or two single-site guide RNAs to target the tomato phytoene desaturase g…	CRISPR/Cas9; editing; engineering; GABA; genome; metabolic; multiplex.; Tomato	Plant Biotechnol J (Plant Biotechnology Journal)	2	415–427	16	10.1111/pbi.12781	China	CRISPR/SpCas9	DNA-stable	Solanum lycopersicum	CAT9	SDN1	0.5	Yes	CRISPR-P	2 (1x no PAM)	4mm	Yes	PCR + Sequencing	2 (1x no PAM)	4mm	0	Medium validity	Potential off-target sites were solely partly followed by a PAM
83	5	Li, Rui; Li, Ran; Li, Xindi; Fu, Daqi; Zhu, Benzhong; Tian, Huiqin; Luo, Yunbo; Zhu, Hongliang	2018	Multiplexed CRISPR/Cas9-mediated metabolic engineering of γ-aminobutyric acid levels in Solanum lycopersicum	In recent years, the type II CRISPR system has become a widely used and robust technique to implement site-directed mutagenesis in a variety of species including model and crop plants. However, few studies manipulated metabolic pathways in plants using the CRISPR system. Here, we introduced the pYLCRISPR/Cas9 system with one or two single-site guide RNAs to target the tomato phytoene desaturase g…	CRISPR/Cas9; editing; engineering; GABA; genome; metabolic; multiplex.; Tomato	Plant Biotechnol J (Plant Biotechnology Journal)	2	415–427	16	10.1111/pbi.12781	China	CRISPR/SpCas9	DNA-stable	Solanum lycopersicum	SSADH	SDN1	0.65	Yes	CRISPR-P	2 (1x no PAM)	4mm	Yes	PCR + Sequencing	2 (1x no PAM)	4mm	0	Medium validity	Potential off-target sites were solely partly followed by a PAM
83	6	Li, Rui; Li, Ran; Li, Xindi; Fu, Daqi; Zhu, Benzhong; Tian, Huiqin; Luo, Yunbo; Zhu, Hongliang	2018	Multiplexed CRISPR/Cas9-mediated metabolic engineering of γ-aminobutyric acid levels in Solanum lycopersicum	In recent years, the type II CRISPR system has become a widely used and robust technique to implement site-directed mutagenesis in a variety of species including model and crop plants. However, few studies manipulated metabolic pathways in plants using the CRISPR system. Here, we introduced the pYLCRISPR/Cas9 system with one or two single-site guide RNAs to target the tomato phytoene desaturase g…	CRISPR/Cas9; editing; engineering; GABA; genome; metabolic; multiplex.; Tomato	Plant Biotechnol J (Plant Biotechnology Journal)	2	415–427	16	10.1111/pbi.12781	China	CRISPR/SpCas9	DNA-stable	Solanum lycopersicum	PDS-T1	SDN1	0.55	Yes	CRISPR-P	2 (2x no PAM)	2x4mm	Yes	PCR + Sequencing	4 (2x no PAM)	2x4mm	0	Medium validity	Potential off-target sites were solely partly followed by a PAM
83	7	Li, Rui; Li, Ran; Li, Xindi; Fu, Daqi; Zhu, Benzhong; Tian, Huiqin; Luo, Yunbo; Zhu, Hongliang	2018	Multiplexed CRISPR/Cas9-mediated metabolic engineering of γ-aminobutyric acid levels in Solanum lycopersicum	In recent years, the type II CRISPR system has become a widely used and robust technique to implement site-directed mutagenesis in a variety of species including model and crop plants. However, few studies manipulated metabolic pathways in plants using the CRISPR system. Here, we introduced the pYLCRISPR/Cas9 system with one or two single-site guide RNAs to target the tomato phytoene desaturase g…	CRISPR/Cas9; editing; engineering; GABA; genome; metabolic; multiplex.; Tomato	Plant Biotechnol J (Plant Biotechnology Journal)	2	415–427	16	10.1111/pbi.12781	China	CRISPR/SpCas9	DNA-stable	Solanum lycopersicum	PDS-T2	SDN1	0.65	Yes	CRISPR-P	4 (2x no PAM)	2x4mm	Yes	PCR + Sequencing	4 (2x no PAM)	2x4mm	0	Medium validity	Potential off-target sites were solely partly followed by a PAM
84	1	Li, Shaoya; Zhang, Xin; Wang, Wensheng; Guo, Xiuping; Wu, Zhichao; Du, Wenming; Zhao, Yunde; Xia, Lanqin	2018	Expanding the Scope of CRISPR/Cpf1-Mediated Genome Editing in Rice	-		Molecular plant				10.1016/j.molp.2018.03.009	China, USA	CRISPR/Cpf1	DNA-stable	Oryza sativa	PDS1	SDN1	0.565	Yes	CRISPR-GE tool	2	2x4mm	Yes	PCR + Sequencing	2	2x4mm	0	High validity
84	2	Li, Shaoya; Zhang, Xin; Wang, Wensheng; Guo, Xiuping; Wu, Zhichao; Du, Wenming; Zhao, Yunde; Xia, Lanqin	2018	Expanding the Scope of CRISPR/Cpf1-Mediated Genome Editing in Rice	-		Molecular plant				10.1016/j.molp.2018.03.009	China, USA	CRISPR/Cpf1	DNA-stable	Oryza sativa	PDS2	SDN1	0.609	Yes	CRISPR-GE tool	2	2x3mm	Yes	PCR + Sequencing	2	2x3mm	0	High validity
84	3	Li, Shaoya; Zhang, Xin; Wang, Wensheng; Guo, Xiuping; Wu, Zhichao; Du, Wenming; Zhao, Yunde; Xia, Lanqin	2018	Expanding the Scope of CRISPR/Cpf1-Mediated Genome Editing in Rice	-		Molecular plant				10.1016/j.molp.2018.03.009	China, USA	CRISPR/Cpf1	DNA-stable	Oryza sativa	SBEllb1	SDN1	0.522	Yes	CRISPR-GE tool	1	4mm	Yes	PCR + Sequencing	1	4mm	0	High validity
84	4	Li, Shaoya; Zhang, Xin; Wang, Wensheng; Guo, Xiuping; Wu, Zhichao; Du, Wenming; Zhao, Yunde; Xia, Lanqin	2018	Expanding the Scope of CRISPR/Cpf1-Mediated Genome Editing in Rice	-		Molecular plant				10.1016/j.molp.2018.03.009	China, USA	CRISPR/Cpf1	DNA-stable	Oryza sativa	SBEllb2	SDN1	0.435	Yes	CRISPR-GE tool	2	1x2mm, 1x4mm	Yes	PCR + Sequencing	2	1x2mm, 1x4mm	0	High validity
85	1	Li, Xindi; Wang, Yanning; Chen, Sha; Tian, Huiqin; Fu, Daqi; Zhu, Benzhong; Luo, Yunbo; Zhu, Hongliang	2018	Lycopene Is Enriched in Tomato Fruit by CRISPR/Cas9-Mediated Multiplex Genome Editing	Numerous studies have been focusing on breeding tomato plants with enhanced lycopene accumulation, considering its positive effects of fruits on the visual and functional properties. In this study, we used a bidirectional strategy: promoting the biosynthesis of lycopene, while inhibiting the conversion from lycopene to β- and α-carotene. The accumulation of lycopene was promoted by knocking down …	carotenoid metabolic pathway; CRISPR/Cas9 system; genome editing; lycopene; tomato fruits	Front. Plant Sci. (Frontiers in Plant Science)		179	9	10.3389/fpls.2018.00559	China	CRISPR/SpCas9	DNA-stable	Solanum lycopersicum	SGR1-T1	SDN1	0.55	Yes	CRISPR-P	2 (1x No PAM)	4mm	Yes	PCR + Sequencing	2 (1x no PAM)	4mm	0	Medium validity	Potential off-target sites were solely partly followed by a PAM
85	2	Li, Xindi; Wang, Yanning; Chen, Sha; Tian, Huiqin; Fu, Daqi; Zhu, Benzhong; Luo, Yunbo; Zhu, Hongliang	2018	Lycopene Is Enriched in Tomato Fruit by CRISPR/Cas9-Mediated Multiplex Genome Editing	Numerous studies have been focusing on breeding tomato plants with enhanced lycopene accumulation, considering its positive effects of fruits on the visual and functional properties. In this study, we used a bidirectional strategy: promoting the biosynthesis of lycopene, while inhibiting the conversion from lycopene to β- and α-carotene. The accumulation of lycopene was promoted by knocking down …	carotenoid metabolic pathway; CRISPR/Cas9 system; genome editing; lycopene; tomato fruits	Front. Plant Sci. (Frontiers in Plant Science)		179	9	10.3389/fpls.2018.00559	China	CRISPR/SpCas9	DNA-stable	Solanum lycopersicum	SGR1-T2	SDN1	0.55	Yes	CRISPR-P	2	2x4mm	Yes	PCR + Sequencing	2	2x4mm	0	High validity
85	3	Li, Xindi; Wang, Yanning; Chen, Sha; Tian, Huiqin; Fu, Daqi; Zhu, Benzhong; Luo, Yunbo; Zhu, Hongliang	2018	Lycopene Is Enriched in Tomato Fruit by CRISPR/Cas9-Mediated Multiplex Genome Editing	Numerous studies have been focusing on breeding tomato plants with enhanced lycopene accumulation, considering its positive effects of fruits on the visual and functional properties. In this study, we used a bidirectional strategy: promoting the biosynthesis of lycopene, while inhibiting the conversion from lycopene to β- and α-carotene. The accumulation of lycopene was promoted by knocking down …	carotenoid metabolic pathway; CRISPR/Cas9 system; genome editing; lycopene; tomato fruits	Front. Plant Sci. (Frontiers in Plant Science)		179	9	10.3389/fpls.2018.00559	China	CRISPR/SpCas9	DNA-stable	Solanum lycopersicum	LCY-E	SDN1	0.55	Yes	CRISPR-P	2	2x4mm	Yes	PCR + Sequencing	2	2x4mm	0	High validity
85	4	Li, Xindi; Wang, Yanning; Chen, Sha; Tian, Huiqin; Fu, Daqi; Zhu, Benzhong; Luo, Yunbo; Zhu, Hongliang	2018	Lycopene Is Enriched in Tomato Fruit by CRISPR/Cas9-Mediated Multiplex Genome Editing	Numerous studies have been focusing on breeding tomato plants with enhanced lycopene accumulation, considering its positive effects of fruits on the visual and functional properties. In this study, we used a bidirectional strategy: promoting the biosynthesis of lycopene, while inhibiting the conversion from lycopene to β- and α-carotene. The accumulation of lycopene was promoted by knocking down …	carotenoid metabolic pathway; CRISPR/Cas9 system; genome editing; lycopene; tomato fruits	Front. Plant Sci. (Frontiers in Plant Science)		179	9	10.3389/fpls.2018.00559	China	CRISPR/SpCas9	DNA-stable	Solanum lycopersicum	Blc	SDN1	0.65	Yes	CRISPR-P	2	2x4mm	Yes	PCR + Sequencing	2	2x4mm	0	High validity
85	5	Li, Xindi; Wang, Yanning; Chen, Sha; Tian, Huiqin; Fu, Daqi; Zhu, Benzhong; Luo, Yunbo; Zhu, Hongliang	2018	Lycopene Is Enriched in Tomato Fruit by CRISPR/Cas9-Mediated Multiplex Genome Editing	Numerous studies have been focusing on breeding tomato plants with enhanced lycopene accumulation, considering its positive effects of fruits on the visual and functional properties. In this study, we used a bidirectional strategy: promoting the biosynthesis of lycopene, while inhibiting the conversion from lycopene to β- and α-carotene. The accumulation of lycopene was promoted by knocking down …	carotenoid metabolic pathway; CRISPR/Cas9 system; genome editing; lycopene; tomato fruits	Front. Plant Sci. (Frontiers in Plant Science)		179	9	10.3389/fpls.2018.00559	China	CRISPR/SpCas9	DNA-stable	Solanum lycopersicum	LCY-B2	SDN1	0.75	Yes	CRISPR-P	2	2x4mm	Yes	PCR + Sequencing	2	2x4mm	0	High validity
86		Liang, Yaping; Zeng, Xiuying; Peng, Xinxiang; Hou, Xuewen	2018	Arabidopsis glutamate:glyoxylate aminotransferase 1 (Ler) mutants generated by CRISPR/Cas9 and their characteristics	Clustered regularly interspaced short palindromic repeats (CRISPR)/CRISPR-associated 9 (CRISPR/Cas9) technology provides an efficient tool for editing the genomes of plants, animals and microorganisms. Glutamate:glyoxylate aminotransferase 1 (GGAT1) is a key enzyme in the photorespiration pathway; however, its regulation mechanism is largely unknown. Given that EMS-mutagenized ggat1 (Col-0 backgr…	Arabidopsis; CRISPR/Cas9; Genome editing technology; GGAT1; Photorespiration	Transgenic research	1	61–74	27	10.1007/s11248-017-0052-z	China	CRISPR/SpCas9	DNA-stable	Arabidopsis thaliana	GGAT1	SDN1	0.632	Already known	-	-	-	Yes	PCR + Sequencing	1	5mm	0	High validity
87		Macovei, Anca; Sevilla, Neah R.; Cantos, Christian; Jonson, Gilda B.; Slamet-Loedin, Inez; Čermák, Tomáš; Voytas, Daniel F.; Choi, Il-Ryong; Chadha-Mohanty, Prabhjit	2018	Novel alleles of rice eIF4G generated by CRISPR/Cas9-targeted mutagenesis confer resistance to Rice tungro spherical virus	Rice tungro disease (RTD) is a serious constraint in rice production across tropical Asia. RTD is caused by the interaction between Rice tungro spherical virus (RTSV) and Rice tungro bacilliform virus. RTSV resistance found in traditional cultivars has contributed to a reduction in the incidence of RTD in the field. Natural RTSV resistance is a recessive trait controlled by the translation initia…	CRISPR/Cas9; eIF4G; mutagenesis.; rice; rice tungro spherical virus	Plant Biotechnol J (Plant Biotechnology Journal)		417	47	10.1111/pbi.12927	Phillipines	CRISPR/SpCas9	DNA-stable	Oryza sativa	elF4G	SDN1	0.45	Yes	CRISPR-P	3	1x3mm, 2x4mm	Yes	PCR + Sequencing	1	3mm	0	High validity
88	1	Meng, Xiangbing; Hu, Xixun; Liu, Qing; Song, Xiaoguang; Gao, Caixia; Li, Jiayang; Wang, Kejian	2018	Robust genome editing of CRISPR-Cas9 at NAG PAMs in rice	-	-	Science China. Life sciences	1	122–125	61	10.1007/s11427-017-9247-9	China	CRISPR/SpCas9	DNA-stable	Oryza sativa	DL	SDN1	0.55	Yes	BLAST	7	two to four	Yes	PCR + Sequencing	7 , 44	22x1mm, 14x2mm, 8x3mm	19	High validity
88	2	Meng, Xiangbing; Hu, Xixun; Liu, Qing; Song, Xiaoguang; Gao, Caixia; Li, Jiayang; Wang, Kejian	2018	Robust genome editing of CRISPR-Cas9 at NAG PAMs in rice	-	-	Science China. Life sciences	1	122–125	61	10.1007/s11427-017-9247-9	China	CRISPR/SpCas9	DNA-stable	Oryza sativa	NAL1 -NAG2	SDN1	0.421	Yes	BLAST	1	3mm	Yes	No information	1	3mm	0	High validity
88	3	Meng, Xiangbing; Hu, Xixun; Liu, Qing; Song, Xiaoguang; Gao, Caixia; Li, Jiayang; Wang, Kejian	2018	Robust genome editing of CRISPR-Cas9 at NAG PAMs in rice	-	-	Science China. Life sciences	1	122–125	61	10.1007/s11427-017-9247-9	China	CRISPR/SpCas9	DNA-stable	Oryza sativa	LPA1 -NAG4	SDN1	0.842	Yes	BLAST	1	3mm	Yes	No information	1	3mm	0	High validity
88	4	Meng, Xiangbing; Hu, Xixun; Liu, Qing; Song, Xiaoguang; Gao, Caixia; Li, Jiayang; Wang, Kejian	2018	Robust genome editing of CRISPR-Cas9 at NAG PAMs in rice	-	-	Science China. Life sciences	1	122–125	61	10.1007/s11427-017-9247-9	China	CRISPR/SpCas9	DNA-stable	Oryza sativa	LG1 -NAG7	SDN1	0.526	Yes	BLAST	2	2mm, 3mm	Yes	No information	2	2mm, 3mm	0	High validity
88	5	Meng, Xiangbing; Hu, Xixun; Liu, Qing; Song, Xiaoguang; Gao, Caixia; Li, Jiayang; Wang, Kejian	2018	Robust genome editing of CRISPR-Cas9 at NAG PAMs in rice	-	-	Science China. Life sciences	1	122–125	61	10.1007/s11427-017-9247-9	China	CRISPR/SpCas9	DNA-stable	Oryza sativa	GL1-1 - NAG8	SDN1	0.579	Yes	BLAST	2	3mm, 4mm	Yes	No information	2	3mm, 4mm	0	High validity
89		Okuzaki, Ayako; Ogawa, Takumi; Koizuka, Chie; Kaneko, Kanako; Inaba, Mizue; Imamura, Jun; Koizuka, Nobuya	2018	CRISPR/Cas9-mediated genome editing of the fatty acid desaturase 2 gene in Brassica napus	The CRISPR (clustered regularly interspaced short palindromic repeats)/Cas9-mediated genome editing system has been widely applied as a powerful tool for modifying preferable endogenous genes. This system is highly expected to be further applied for the breeding of various agronomically important plant species. Here we report the modification of a fatty acid desaturase 2 gene (FAD2), which encode…	Brassica napus; breeding; Fatty acid desaturase 2 gene; genome editing; oleic acid	Plant physiology and biochemistry : PPB	-	-	-	10.1016/j.plaphy.2018.04.025	Japan	CRISPR/SpCas9	DNA-stable	Brassica napus	FAD2	SDN1	0.4	Already known	-	-	-	Yes	PCR + Sequencing	2 (1x no PAM)	2mm	0	Medium validity	Potential off-target sites were solely partly followed by a PAM
90		Peng, Aihong; Chen, Shanchun; Lei, Tiangang; Xu, Lanzhen; He, Yongrui; Wu, Liu; Yao, Lixiao; Zou, Xiuping	2017	Engineering canker-resistant plants through CRISPR/Cas9-targeted editing of the susceptibility gene CsLOB1 promoter in citrus	Citrus canker, caused by Xanthomonas citri subsp. citri (Xcc), is severely damaging to the global citrus industry. Targeted editing of host disease-susceptibility genes represents an interesting and potentially durable alternative in plant breeding for resistance. Here, we report improvement of citrus canker resistance through CRISPR/Cas9-targeted modification of the susceptibility gene CsLOB1 pr…	citrus canker; CRISPR/Cas9; CsLOB1; genome editing; resistance.	Plant biotechnology journal	12	1509–1519	15	10.1111/pbi.12733	China	CRISPR/SpCas9	DNA-stable	Citrus sinensis	LOB1	SDN1	0.25	Yes	CRISPR-P	205	No information	Yes	PCR + Sequencing	11	2x2mm, 7x3mm, 2x4mm	6	High validity
91	1	Sánchez-León, Susana; Gil-Humanes, Javier; Ozuna, Carmen V.; Giménez, María J.; Sousa, Carolina; Voytas, Daniel F.; Barro, Francisco	2017	Low-gluten, nontransgenic wheat engineered with CRISPR/Cas9	Coeliac disease is an autoimmune disorder triggered in genetically predisposed individuals by the ingestion of gluten proteins from wheat, barley and rye. The α-gliadin gene family of wheat contains four highly stimulatory peptides, of which the 33-mer is the main immunodominant peptide in patients with coeliac. We designed two sgRNAs to target a conserved region adjacent to the coding sequence f…	a-gliadins; coeliac disease; CRISPR/Cas9.	Plant biotechnology journal		-	-	10.1111/pbi.12837	Spain, USA	CRISPR/SpCas9	DNA-stable	Triticum aestivum	a-gliadin-Alpha2	SDN1	0.4	Yes	BLAST	53	up to two (in the seed sequence (12nt) + PAM)	Yes	PCR + Sequencing	53	up to two (in the seed sequence (12nt) + PAM)	0	Unclear validity	Unclear, whether there are mismatches between the on-target and off-target site
91	2	Sánchez-León, Susana; Gil-Humanes, Javier; Ozuna, Carmen V.; Giménez, María J.; Sousa, Carolina; Voytas, Daniel F.; Barro, Francisco	2017	Low-gluten, nontransgenic wheat engineered with CRISPR/Cas9	Coeliac disease is an autoimmune disorder triggered in genetically predisposed individuals by the ingestion of gluten proteins from wheat, barley and rye. The α-gliadin gene family of wheat contains four highly stimulatory peptides, of which the 33-mer is the main immunodominant peptide in patients with coeliac. We designed two sgRNAs to target a conserved region adjacent to the coding sequence f…	a-gliadins; coeliac disease; CRISPR/Cas9.	Plant biotechnology journal		-	-	10.1111/pbi.12837	Spain, USA	CRISPR/SpCas9	DNA-stable	Triticum aestivum	a-gliadin-Alpha1	SDN1	0.526	Yes	BLAST	41	up to two (in the seed sequence (12nt) + PAM)	Yes	PCR + Sequencing	41	up to two (in the seed sequence (12nt) + PAM)	0	Unclear validity	Unclear, whether there are mismatches between the on-target and off-target site
92	1	Sugano, Shigeo S.; Nishihama, Ryuichi; Shirakawa, Makoto; Takagi, Junpei; Matsuda, Yoriko; Ishida, Sakiko; Shimada, Tomoo; Hara-Nishimura, Ikuko; Osakabe, Keishi; Kohchi, Takayuki	2018	Efficient CRISPR/Cas9-based genome editing and its application to conditional genetic analysis in Marchantia polymorpha	Marchantia polymorpha is one of the model species of basal land plants. Although CRISPR/Cas-based genome editing has already been demonstrated for this plant, the efficiency was too low to apply to functional analysis. In this study, we show the establishment of CRISPR/Cas9 genome editing vectors with high efficiency for both construction and genome editing. Codon optimization of Cas9 to Arabidop…	-	-	-	-	-	10.1101/277350	Japan	CRISPR/SpCas9	DNA-stable	Marchantia polymorpha	NOP1	SDN1	0.35	Yes	CasOT algorithm	3	3x4mm	Yes	PCR + Sequencing	3	3x4mm	0	High validity
92	2	Sugano, Shigeo S.; Nishihama, Ryuichi; Shirakawa, Makoto; Takagi, Junpei; Matsuda, Yoriko; Ishida, Sakiko; Shimada, Tomoo; Hara-Nishimura, Ikuko; Osakabe, Keishi; Kohchi, Takayuki	2018	Efficient CRISPR/Cas9-based genome editing and its application to conditional genetic analysis in Marchantia polymorpha	Marchantia polymorpha is one of the model species of basal land plants. Although CRISPR/Cas-based genome editing has already been demonstrated for this plant, the efficiency was too low to apply to functional analysis. In this study, we show the establishment of CRISPR/Cas9 genome editing vectors with high efficiency for both construction and genome editing. Codon optimization of Cas9 to Arabidop…	-	-	-	-	-	10.1101/277350	Japan	CRISPR/SpCas9	DNA-stable	Marchantia polymorpha	ARF1	SDN1	0.5	Yes	CasOT algorithm	3	1x1mm, 2x4mm	Yes	PCR + Sequencing	3	1x1mm, 2x4mm	0	High validity
93	1	Wang, Pengcheng; Zhang, Jun; Sun, Lin; Ma, Yizan; Xu, Jiao; Liang, Sijia; Deng, Jinwu; Tan, Jiafu; Zhang, Qinghua; Tu, Lili; Daniell, Henry; Jin, Shuangxia; Zhang, Xianlong	2018	High efficient multisites genome editing in allotetraploid cotton ( Gossypium hirsutum ) using CRISPR/Cas9 system	Gossypium hirsutum is an allotetraploid with a complex genome. Most genes have multiple copies that belong to At and Dt subgenomes. Sequence similarity is also very high between gene homologues. To efficiently achieve site/gene-specific mutation is quite needed. Due to its high efficiency and robustness, the CRISPR (clustered regularly interspaced short palindromic repeats)/ Cas9 system has exert…	allotetraploid; cotton; CRISPR/Cas9; genome editing; high-throughput sequencing.	Plant Biotechnol J (Plant Biotechnology Journal)	1	137–150	16	10.1111/pbi.12755	China	CRISPR/SpCas9	DNA-stable	Gossypium hirsutum	CLA1-sgRNA7	SDN1	0.55	Yes	BioEdit	6	6x5mm	Yes	PCR + High throughput sequencing	6	6x5mm	0	High validity
93	2	Wang, Pengcheng; Zhang, Jun; Sun, Lin; Ma, Yizan; Xu, Jiao; Liang, Sijia; Deng, Jinwu; Tan, Jiafu; Zhang, Qinghua; Tu, Lili; Daniell, Henry; Jin, Shuangxia; Zhang, Xianlong	2018	High efficient multisites genome editing in allotetraploid cotton ( Gossypium hirsutum ) using CRISPR/Cas9 system	Gossypium hirsutum is an allotetraploid with a complex genome. Most genes have multiple copies that belong to At and Dt subgenomes. Sequence similarity is also very high between gene homologues. To efficiently achieve site/gene-specific mutation is quite needed. Due to its high efficiency and robustness, the CRISPR (clustered regularly interspaced short palindromic repeats)/ Cas9 system has exert…	allotetraploid; cotton; CRISPR/Cas9; genome editing; high-throughput sequencing.	Plant Biotechnol J (Plant Biotechnology Journal)	1	137–150	16	10.1111/pbi.12755	China	CRISPR/SpCas9	DNA-stable	Gossypium hirsutum	CLA1-sgRNA8	SDN1	0.45	Yes	BioEdit	4	1x3mm, 2x4mm, 1x5mm	Yes	PCR + High throughput sequencing	4	1x3mm, 2x4mm, 1x5mm	0	High validity
93	3	Wang, Pengcheng; Zhang, Jun; Sun, Lin; Ma, Yizan; Xu, Jiao; Liang, Sijia; Deng, Jinwu; Tan, Jiafu; Zhang, Qinghua; Tu, Lili; Daniell, Henry; Jin, Shuangxia; Zhang, Xianlong	2018	High efficient multisites genome editing in allotetraploid cotton ( Gossypium hirsutum ) using CRISPR/Cas9 system	Gossypium hirsutum is an allotetraploid with a complex genome. Most genes have multiple copies that belong to At and Dt subgenomes. Sequence similarity is also very high between gene homologues. To efficiently achieve site/gene-specific mutation is quite needed. Due to its high efficiency and robustness, the CRISPR (clustered regularly interspaced short palindromic repeats)/ Cas9 system has exert…	allotetraploid; cotton; CRISPR/Cas9; genome editing; high-throughput sequencing.	Plant Biotechnol J (Plant Biotechnology Journal)	1	137–150	16	10.1111/pbi.12755	China	CRISPR/SpCas9	DNA-stable	Gossypium hirsutum	CLA1-sgRNA9	SDN1	0.5	Yes	BioEdit	7	2x3mm, 1x4mm; 4x5mm	Yes	PCR + High throughput sequencing	7	2x3mm, 1x4mm; 4x5mm	0	High validity
93	4	Wang, Pengcheng; Zhang, Jun; Sun, Lin; Ma, Yizan; Xu, Jiao; Liang, Sijia; Deng, Jinwu; Tan, Jiafu; Zhang, Qinghua; Tu, Lili; Daniell, Henry; Jin, Shuangxia; Zhang, Xianlong	2018	High efficient multisites genome editing in allotetraploid cotton ( Gossypium hirsutum ) using CRISPR/Cas9 system	Gossypium hirsutum is an allotetraploid with a complex genome. Most genes have multiple copies that belong to At and Dt subgenomes. Sequence similarity is also very high between gene homologues. To efficiently achieve site/gene-specific mutation is quite needed. Due to its high efficiency and robustness, the CRISPR (clustered regularly interspaced short palindromic repeats)/ Cas9 system has exert…	allotetraploid; cotton; CRISPR/Cas9; genome editing; high-throughput sequencing.	Plant Biotechnol J (Plant Biotechnology Journal)	1	137–150	16	10.1111/pbi.12755	China	CRISPR/SpCas9	DNA-stable	Gossypium hirsutum	CLA1-sgRNA10	SDN1	0.45	Yes	BioEdit	9	4x3mm, 2x4mm, 3x5mm	Yes	PCR + High throughput sequencing	9	4x3mm, 2x4mm, 3x5mm	0	High validity
94	1	Wang, Xianhang; Tu, Mingxing; Wang, Dejun; Liu, Jianwei; Li, Yajuan; Li, Zhi; Wang, Yuejin; Wang, Xiping	2018	CRISPR/Cas9-mediated efficient targeted mutagenesis in grape in the first generation	The clustered regularly interspaced short palindromic repeats-associated protein 9 (CRISPR/ Cas9) system is a powerful tool for editing plant genomes. Efficient genome editing of grape (Vitis vinifera) suspension cells using the type II CRISPR/Cas9 system has been demonstrated; however, it has not been established whether this system can be applied to get biallelic mutations in the first generati…	CRISPR/Cas9; editing; genome; grape transformation; Molecular breeding; Vitis vinifera.	Plant Biotechnol J (Plant Biotechnology Journal)	4	844–855	16	10.1111/pbi.12832	China	CRISPR/SpCas9	DNA-stable	Vitis vinifera	WRKY52-target1	SDN1	0.55	Yes	CRISPR-P	2	2x4mm	Yes	PCR + Sequencing	2	2x4mm	0	High validity
94	2	Wang, Xianhang; Tu, Mingxing; Wang, Dejun; Liu, Jianwei; Li, Yajuan; Li, Zhi; Wang, Yuejin; Wang, Xiping	2018	CRISPR/Cas9-mediated efficient targeted mutagenesis in grape in the first generation	The clustered regularly interspaced short palindromic repeats-associated protein 9 (CRISPR/ Cas9) system is a powerful tool for editing plant genomes. Efficient genome editing of grape (Vitis vinifera) suspension cells using the type II CRISPR/Cas9 system has been demonstrated; however, it has not been established whether this system can be applied to get biallelic mutations in the first generati…	CRISPR/Cas9; editing; genome; grape transformation; Molecular breeding; Vitis vinifera.	Plant Biotechnol J (Plant Biotechnology Journal)	4	844–855	16	10.1111/pbi.12832	China	CRISPR/SpCas9	DNA-stable	Vitis vinifera	WRKY52-target2	SDN1	0.7	Yes	CRISPR-P	1	4mm	Yes	PCR + Sequencing	1	4mm	0	High validity
94	3	Wang, Xianhang; Tu, Mingxing; Wang, Dejun; Liu, Jianwei; Li, Yajuan; Li, Zhi; Wang, Yuejin; Wang, Xiping	2018	CRISPR/Cas9-mediated efficient targeted mutagenesis in grape in the first generation	The clustered regularly interspaced short palindromic repeats-associated protein 9 (CRISPR/ Cas9) system is a powerful tool for editing plant genomes. Efficient genome editing of grape (Vitis vinifera) suspension cells using the type II CRISPR/Cas9 system has been demonstrated; however, it has not been established whether this system can be applied to get biallelic mutations in the first generati…	CRISPR/Cas9; editing; genome; grape transformation; Molecular breeding; Vitis vinifera.	Plant Biotechnol J (Plant Biotechnology Journal)	4	844–855	16	10.1111/pbi.12832	China	CRISPR/SpCas9	DNA-stable	Vitis vinifera	WRKY52-target3	SDN1	0.8	Yes	CRISPR-P	2	2x4mm	Yes	PCR + Sequencing	2	2x4mm	0	High validity
94	4	Wang, Xianhang; Tu, Mingxing; Wang, Dejun; Liu, Jianwei; Li, Yajuan; Li, Zhi; Wang, Yuejin; Wang, Xiping	2018	CRISPR/Cas9-mediated efficient targeted mutagenesis in grape in the first generation	The clustered regularly interspaced short palindromic repeats-associated protein 9 (CRISPR/ Cas9) system is a powerful tool for editing plant genomes. Efficient genome editing of grape (Vitis vinifera) suspension cells using the type II CRISPR/Cas9 system has been demonstrated; however, it has not been established whether this system can be applied to get biallelic mutations in the first generati…	CRISPR/Cas9; editing; genome; grape transformation; Molecular breeding; Vitis vinifera.	Plant Biotechnol J (Plant Biotechnology Journal)	4	844–855	16	10.1111/pbi.12832	China	CRISPR/SpCas9	DNA-stable	Vitis vinifera	WRKY52-target4	SDN1	0.65	Yes	CRISPR-P	1	4mm	Yes	PCR + Sequencing	1	4mm	0	High validity
95	1	Wang, Zupeng; Wang, Shuaibin; Li, Dawei; Zhang, Qiong; Li, Li; Zhong, Caihong; Liu, Yifei; Huang, Hongwen	2018	Optimized paired-sgRNA/Cas9 cloning and expression cassette triggers high-efficiency multiplex genome editing in kiwifruit	Kiwifruit is an important fruit crop; however, technologies for its functional genomic and molecular improvement are limited. The clustered regulatory interspaced short palindromic repeats (CRISPR)/CRISPR-associated protein (Cas) system has been successfully applied to genetic improvement in many crops, but its editing capability is variable depending on the different combinations of the syntheti…	chromosomal; CRISPR/Cas9; fragment deletion; genome editing; kiwifruit; paired-sgRNA.; PTG/Cas9	Plant Biotechnol J (Plant Biotechnology Journal)		470	158	10.1111/pbi.12884	China	CRISPR/SpCas9	DNA-stable	Actinidia lindl.	PDS-sgRNA1	SDN1	0.5	Yes	Cas-OFFinder	2 (2x unclear PAM)	2x2mm	Yes	PCR + Sequencing	2 (2x unclear PAM)	2x2mm	0	Unclear validity	Unclear, whether a PAM follows the potential off-target sites
95	2	Wang, Zupeng; Wang, Shuaibin; Li, Dawei; Zhang, Qiong; Li, Li; Zhong, Caihong; Liu, Yifei; Huang, Hongwen	2018	Optimized paired-sgRNA/Cas9 cloning and expression cassette triggers high-efficiency multiplex genome editing in kiwifruit	Kiwifruit is an important fruit crop; however, technologies for its functional genomic and molecular improvement are limited. The clustered regulatory interspaced short palindromic repeats (CRISPR)/CRISPR-associated protein (Cas) system has been successfully applied to genetic improvement in many crops, but its editing capability is variable depending on the different combinations of the syntheti…	chromosomal; CRISPR/Cas9; fragment deletion; genome editing; kiwifruit; paired-sgRNA.; PTG/Cas9	Plant Biotechnol J (Plant Biotechnology Journal)		470	158	10.1111/pbi.12884	China	CRISPR/SpCas9	DNA-stable	Actinidia lindl.	PDS-sgRNA3	SDN1	0.35	Yes	Cas-OFFinder	1 (1x unclear PAM)	1mm	Yes	PCR + Sequencing	1 (1x unclear PAM)	1mm	0	Unclear validity	Unclear, whether a PAM follows the potential off-target sites
95	3	Wang, Zupeng; Wang, Shuaibin; Li, Dawei; Zhang, Qiong; Li, Li; Zhong, Caihong; Liu, Yifei; Huang, Hongwen	2018	Optimized paired-sgRNA/Cas9 cloning and expression cassette triggers high-efficiency multiplex genome editing in kiwifruit	Kiwifruit is an important fruit crop; however, technologies for its functional genomic and molecular improvement are limited. The clustered regulatory interspaced short palindromic repeats (CRISPR)/CRISPR-associated protein (Cas) system has been successfully applied to genetic improvement in many crops, but its editing capability is variable depending on the different combinations of the syntheti…	chromosomal; CRISPR/Cas9; fragment deletion; genome editing; kiwifruit; paired-sgRNA.; PTG/Cas9	Plant Biotechnol J (Plant Biotechnology Journal)		470	158	10.1111/pbi.12884	China	CRISPR/SpCas9	DNA-stable	Actinidia lindl.	PDS-sgRNA4	SDN1	0.3	Yes	Cas-OFFinder	2 (1x unclear PAM)	2mm	Yes	PCR + Sequencing	2 (1x unclear PAM)	2mm	0	Unclear validity	Unclear, whether a PAM follows the potential off-target sites
96	1	Yang, Hong; Wu, Jia-Jing; Tang, Ting; Liu, Ke-De; Dai, Cheng	2017	CRISPR/Cas9-mediated genome editing efficiently creates specific mutations at multiple loci using one sgRNA in Brassica napus	CRISPR/Cas9 is a valuable tool for both basic and applied research that has been widely applied to different plant species. Nonetheless, a systematical assessment of the efficiency of this method is not available for the allotetraploid Brassica napus—an important oilseed crop. In this study, we examined the mutation efficiency of the CRISPR/Cas9 method for 12 genes and also determined the pattern…	-	Scientific reports	1	360	7	10.1038/s41598-017-07871-9	China	CRISPR/SpCas9	DNA-stable	Brassica napus	A9.RGA-sgRNA1	SDN1	0.7	Yes	CRISPR-P	2	1x2mm, 1x3mm	Yes	PCR + Sequencing	2	1x2mm, 1x3mm	0	High validity
96	2	Yang, Hong; Wu, Jia-Jing; Tang, Ting; Liu, Ke-De; Dai, Cheng	2017	CRISPR/Cas9-mediated genome editing efficiently creates specific mutations at multiple loci using one sgRNA in Brassica napus	CRISPR/Cas9 is a valuable tool for both basic and applied research that has been widely applied to different plant species. Nonetheless, a systematical assessment of the efficiency of this method is not available for the allotetraploid Brassica napus—an important oilseed crop. In this study, we examined the mutation efficiency of the CRISPR/Cas9 method for 12 genes and also determined the pattern…	-	Scientific reports	1	360	7	10.1038/s41598-017-07871-9	China	CRISPR/SpCas9	DNA-stable	Brassica napus	A9.RGA-sgRNA2	SDN1	0.65	Yes	CRISPR-P	1	1x1mm	Yes	PCR + Sequencing	1	1x1mm	0	High validity
96	3	Yang, Hong; Wu, Jia-Jing; Tang, Ting; Liu, Ke-De; Dai, Cheng	2017	CRISPR/Cas9-mediated genome editing efficiently creates specific mutations at multiple loci using one sgRNA in Brassica napus	CRISPR/Cas9 is a valuable tool for both basic and applied research that has been widely applied to different plant species. Nonetheless, a systematical assessment of the efficiency of this method is not available for the allotetraploid Brassica napus—an important oilseed crop. In this study, we examined the mutation efficiency of the CRISPR/Cas9 method for 12 genes and also determined the pattern…	-	Scientific reports	1	360	7	10.1038/s41598-017-07871-9	China	CRISPR/SpCas9	DNA-stable	Brassica napus	RGA-C9-sgRNA1	SDN1	0.55	Yes	CRISPR-P	1	1mm	Yes	PCR + Sequencing	1	1mm	0	High validity
96	4	Yang, Hong; Wu, Jia-Jing; Tang, Ting; Liu, Ke-De; Dai, Cheng	2017	CRISPR/Cas9-mediated genome editing efficiently creates specific mutations at multiple loci using one sgRNA in Brassica napus	CRISPR/Cas9 is a valuable tool for both basic and applied research that has been widely applied to different plant species. Nonetheless, a systematical assessment of the efficiency of this method is not available for the allotetraploid Brassica napus—an important oilseed crop. In this study, we examined the mutation efficiency of the CRISPR/Cas9 method for 12 genes and also determined the pattern…	-	Scientific reports	1	360	7	10.1038/s41598-017-07871-9	China	CRISPR/SpCas9	DNA-stable	Brassica napus	RGA-C9-sgRNA2	SDN1	0.6	Yes	CRISPR-P	2	1x1mm, 1x3mm	Yes	PCR + Sequencing	2	1x1mm, 1x3mm	0	High validity
96	5	Yang, Hong; Wu, Jia-Jing; Tang, Ting; Liu, Ke-De; Dai, Cheng	2017	CRISPR/Cas9-mediated genome editing efficiently creates specific mutations at multiple loci using one sgRNA in Brassica napus	CRISPR/Cas9 is a valuable tool for both basic and applied research that has been widely applied to different plant species. Nonetheless, a systematical assessment of the efficiency of this method is not available for the allotetraploid Brassica napus—an important oilseed crop. In this study, we examined the mutation efficiency of the CRISPR/Cas9 method for 12 genes and also determined the pattern…	-	Scientific reports	1	360	7	10.1038/s41598-017-07871-9	China	CRISPR/SpCas9	DNA-stable	Brassica napus	RGA-A6-sgRNA1	SDN1	0.5	Yes	CRISPR-P	3	3x2mm	Yes	PCR + Sequencing	3	3x2mm	0	High validity
96	6	Yang, Hong; Wu, Jia-Jing; Tang, Ting; Liu, Ke-De; Dai, Cheng	2017	CRISPR/Cas9-mediated genome editing efficiently creates specific mutations at multiple loci using one sgRNA in Brassica napus	CRISPR/Cas9 is a valuable tool for both basic and applied research that has been widely applied to different plant species. Nonetheless, a systematical assessment of the efficiency of this method is not available for the allotetraploid Brassica napus—an important oilseed crop. In this study, we examined the mutation efficiency of the CRISPR/Cas9 method for 12 genes and also determined the pattern…	-	Scientific reports	1	360	7	10.1038/s41598-017-07871-9	China	CRISPR/SpCas9	DNA-stable	Brassica napus	RGA-A6-sgRNA2	SDN1	0.6	Yes	CRISPR-P	1	3mm	Yes	PCR + Sequencing	1	3mm	0	High validity
96	7	Yang, Hong; Wu, Jia-Jing; Tang, Ting; Liu, Ke-De; Dai, Cheng	2017	CRISPR/Cas9-mediated genome editing efficiently creates specific mutations at multiple loci using one sgRNA in Brassica napus	CRISPR/Cas9 is a valuable tool for both basic and applied research that has been widely applied to different plant species. Nonetheless, a systematical assessment of the efficiency of this method is not available for the allotetraploid Brassica napus—an important oilseed crop. In this study, we examined the mutation efficiency of the CRISPR/Cas9 method for 12 genes and also determined the pattern…	-	Scientific reports	1	360	7	10.1038/s41598-017-07871-9	China	CRISPR/SpCas9	DNA-stable	Brassica napus	RGA-C7-sgRNA1	SDN1	0.65	Yes	CRISPR-P	3	3x2mm	Yes	PCR + Sequencing	3	3x2mm	0	High validity
97	1	Yang, Xiaoyu; Chen, Lei; He, Junxian; Yu, Weichang	2017	Knocking out of carotenoid catabolic genes in rice fails to boost carotenoid accumulation, but reveals a mutation in strigolactone biosynthesis	Key message Targeted mutations in five carotenoid catabolism genes failed to boost carotenoid accumulation in rice seeds, but produced dwarf and high tillering mutants when OsCCD7 gene was knocked out. Abstract Carotenoids play an important role in human diet as a source of vitamin A. Rice is a major staple food in Asia, but does not accumulate carotenoids in the endosperm because of the low caro…	Carotenoid catabolism; CRISPR/Cas9; genome editing; Oryza sativa; Strigolactone	Plant cell reports	10	1533–1545	36	10.1007/s00299-017-2172-6	China	CRISPR/SpCas9	DNA-stable	Oryza sativa	CYP97A4	SDN1	0.85	Yes	BLAST	6	Up to six	Yes	PCR + Sequencing	3	1x2mm, 1x3mm, 1x4mm	0	High validity
97	2	Yang, Xiaoyu; Chen, Lei; He, Junxian; Yu, Weichang	2017	Knocking out of carotenoid catabolic genes in rice fails to boost carotenoid accumulation, but reveals a mutation in strigolactone biosynthesis	Key message Targeted mutations in five carotenoid catabolism genes failed to boost carotenoid accumulation in rice seeds, but produced dwarf and high tillering mutants when OsCCD7 gene was knocked out. Abstract Carotenoids play an important role in human diet as a source of vitamin A. Rice is a major staple food in Asia, but does not accumulate carotenoids in the endosperm because of the low caro…	Carotenoid catabolism; CRISPR/Cas9; genome editing; Oryza sativa; Strigolactone	Plant cell reports	10	1533–1545	36	10.1007/s00299-017-2172-6	China	CRISPR/SpCas9	DNA-stable	Oryza sativa	DSM2	SDN1	0.8	Yes	BLAST	6	Up to six	Yes	PCR + Sequencing	3	2x1mm, 1x3mm	0	High validity
97	3	Yang, Xiaoyu; Chen, Lei; He, Junxian; Yu, Weichang	2017	Knocking out of carotenoid catabolic genes in rice fails to boost carotenoid accumulation, but reveals a mutation in strigolactone biosynthesis	Key message Targeted mutations in five carotenoid catabolism genes failed to boost carotenoid accumulation in rice seeds, but produced dwarf and high tillering mutants when OsCCD7 gene was knocked out. Abstract Carotenoids play an important role in human diet as a source of vitamin A. Rice is a major staple food in Asia, but does not accumulate carotenoids in the endosperm because of the low caro…	Carotenoid catabolism; CRISPR/Cas9; genome editing; Oryza sativa; Strigolactone	Plant cell reports	10	1533–1545	36	10.1007/s00299-017-2172-6	China	CRISPR/SpCas9	DNA-stable	Oryza sativa	CCD4a	SDN1	0.65	Yes	BLAST	6	Up to six	Yes	PCR + Sequencing	3	1x4mm, 2x6mm	0	High validity
97	4	Yang, Xiaoyu; Chen, Lei; He, Junxian; Yu, Weichang	2017	Knocking out of carotenoid catabolic genes in rice fails to boost carotenoid accumulation, but reveals a mutation in strigolactone biosynthesis	Key message Targeted mutations in five carotenoid catabolism genes failed to boost carotenoid accumulation in rice seeds, but produced dwarf and high tillering mutants when OsCCD7 gene was knocked out. Abstract Carotenoids play an important role in human diet as a source of vitamin A. Rice is a major staple food in Asia, but does not accumulate carotenoids in the endosperm because of the low caro…	Carotenoid catabolism; CRISPR/Cas9; genome editing; Oryza sativa; Strigolactone	Plant cell reports	10	1533–1545	36	10.1007/s00299-017-2172-6	China	CRISPR/SpCas9	DNA-stable	Oryza sativa	CCD7	SDN1	0.75	Yes	BLAST	6	two to four	Yes	PCR + Sequencing	3	2x2mm, 1x3mm	0	High validity
98	1	Yang, Yang; Zhu, Kaiyu; Li, Huailin; Han, Shaoqing; Meng, Qingwei; Khan, Shahid Ullah; Fan, Chuchuan; Xie, Kabin; Zhou, Yongming	2018	Precise editing of CLAVATA genes in Brassica napus L. regulates multilocular silique development	Multilocular silique is a desirable agricultural trait with great potential for the development of high-yield varieties of Brassica. To date, no spontaneous or induced multilocular mutants have been reported in Brassica napus, which likely reflects its allotetraploid nature and the extremely low probability of the simultaneous random mutagenesis of multiple gene copies with functional redundancy.…	Brassica napus; CLAVATA genes; CRISPR/Cas9; editing; genome; multilocular silique	Plant Biotechnol J (Plant Biotechnology Journal)	7	1322–1335	16	10.1111/pbi.12872	China	CRISPR/SpCas9	DNA-stable	Brassica napus	CLV3-sgRNA1	SDN1	0.45	Yes	CRISPR-P	17	6x3mm, 11x4mm	Yes	PCR + Sequencing	17	6x3mm, 11x4mm	0	High validity
98	2	Yang, Yang; Zhu, Kaiyu; Li, Huailin; Han, Shaoqing; Meng, Qingwei; Khan, Shahid Ullah; Fan, Chuchuan; Xie, Kabin; Zhou, Yongming	2018	Precise editing of CLAVATA genes in Brassica napus L. regulates multilocular silique development	Multilocular silique is a desirable agricultural trait with great potential for the development of high-yield varieties of Brassica. To date, no spontaneous or induced multilocular mutants have been reported in Brassica napus, which likely reflects its allotetraploid nature and the extremely low probability of the simultaneous random mutagenesis of multiple gene copies with functional redundancy.…	Brassica napus; CLAVATA genes; CRISPR/Cas9; editing; genome; multilocular silique	Plant Biotechnol J (Plant Biotechnology Journal)	7	1322–1335	16	10.1111/pbi.12872	China	CRISPR/SpCas9	DNA-stable	Brassica napus	CLV3-sgRNA3	SDN1	0.55	Yes	CRISPR-P	18	3x3mm, 15x4mm	Yes	PCR + Sequencing	18	3x3mm, 15x4mm	0	High validity
98	3	Yang, Yang; Zhu, Kaiyu; Li, Huailin; Han, Shaoqing; Meng, Qingwei; Khan, Shahid Ullah; Fan, Chuchuan; Xie, Kabin; Zhou, Yongming	2018	Precise editing of CLAVATA genes in Brassica napus L. regulates multilocular silique development	Multilocular silique is a desirable agricultural trait with great potential for the development of high-yield varieties of Brassica. To date, no spontaneous or induced multilocular mutants have been reported in Brassica napus, which likely reflects its allotetraploid nature and the extremely low probability of the simultaneous random mutagenesis of multiple gene copies with functional redundancy.…	Brassica napus; CLAVATA genes; CRISPR/Cas9; editing; genome; multilocular silique	Plant Biotechnol J (Plant Biotechnology Journal)	7	1322–1335	16	10.1111/pbi.12872	China	CRISPR/SpCas9	DNA-stable	Brassica napus	CLV3-sgRNA4	SDN1	0.55	Yes	CRISPR-P	11	4x3mm, 7x4mm	Yes	PCR + Sequencing	11	4x3mm, 7x4mm	0	High validity
98	4	Yang, Yang; Zhu, Kaiyu; Li, Huailin; Han, Shaoqing; Meng, Qingwei; Khan, Shahid Ullah; Fan, Chuchuan; Xie, Kabin; Zhou, Yongming	2018	Precise editing of CLAVATA genes in Brassica napus L. regulates multilocular silique development	Multilocular silique is a desirable agricultural trait with great potential for the development of high-yield varieties of Brassica. To date, no spontaneous or induced multilocular mutants have been reported in Brassica napus, which likely reflects its allotetraploid nature and the extremely low probability of the simultaneous random mutagenesis of multiple gene copies with functional redundancy.…	Brassica napus; CLAVATA genes; CRISPR/Cas9; editing; genome; multilocular silique	Plant Biotechnol J (Plant Biotechnology Journal)	7	1322–1335	16	10.1111/pbi.12872	China	CRISPR/SpCas9	DNA-stable	Brassica napus	CLV3-sgRNA7	SDN1	0.5	Yes	CRISPR-P	4	4x4mm	Yes	PCR + Sequencing	4	4x4mm	0	High validity
98	5	Yang, Yang; Zhu, Kaiyu; Li, Huailin; Han, Shaoqing; Meng, Qingwei; Khan, Shahid Ullah; Fan, Chuchuan; Xie, Kabin; Zhou, Yongming	2018	Precise editing of CLAVATA genes in Brassica napus L. regulates multilocular silique development	Multilocular silique is a desirable agricultural trait with great potential for the development of high-yield varieties of Brassica. To date, no spontaneous or induced multilocular mutants have been reported in Brassica napus, which likely reflects its allotetraploid nature and the extremely low probability of the simultaneous random mutagenesis of multiple gene copies with functional redundancy.…	Brassica napus; CLAVATA genes; CRISPR/Cas9; editing; genome; multilocular silique	Plant Biotechnol J (Plant Biotechnology Journal)	7	1322–1335	16	10.1111/pbi.12872	China	CRISPR/SpCas9	DNA-stable	Brassica napus	CLV3-sgRNA8	SDN1	0.45	Yes	CRISPR-P	7	2x3mm, 5x4mm	Yes	PCR + Sequencing	7	2x3mm, 5x4mm	0	High validity
99		Yin, Xiaojia; Biswal, Akshaya K.; Dionora, Jacqueline; Perdigon, Kristel M.; Balahadia, Christian P.; Mazumdar, Shamik; Chater, Caspar; Lin, Hsiang-Chun; Coe, Robert A.; Kretzschmar, Tobias; Gray, Julie E.; Quick, Paul W.; Bandyopadhyay, Anindya	2017	CRISPR-Cas9 and CRISPR-Cpf1 mediated targeting of a stomatal developmental gene EPFL9 in rice	16 Key Message: CRISPR-Cas9/Cpf1 system with its unique gene targeting efficiency, could be an important tool for functional study of early developmental genes through the generation of successful knockout plants. 2Cpf1 technology to knock out an early developmental gene EPFL9 (Epidermal Patterning Factor 5 Abstract The introduction and utilization of systems biology approaches have identified se…	-	Plant cell reports	5	745–757	36	10.1007/s00299-017-2118-z	Phillipines	CRISPR/SpCas9	DNA-stable	Oryza sativa	EPFL9	SDN1	0.526	Yes	Cas-OFFinder	10	One to three	Yes	PCR + Sequencing	10	1x2mm, 8x3mm, 1x4mm	0	High validity
100		Yu, Qing-hui; Wang, Baike; Li, Ning; Tang, Yaping; Yang, Shengbao; Yang, Tao; Xu, Juan; Guo, Chunmiao; Yan, Peng; Wang, Qiang; Asmutola, Patiguli	2017	CRISPR/Cas9-induced Targeted Mutagenesis and Gene Replacement to Generate Long-shelf Life Tomato Lines	Quickly and precisely gain genetically enhanced breeding elites with value-adding performance traits is desired by the crop breeders all the time. The present of gene editing technologies, especially the CRISPR/Cas9 system with the capacities of efficiency, versatility and multiplexing provides a reasonable expectation towards breeding goals. For exploiting possible application to accelerate the …	-	Scientific reports	1	818	7	10.1038/s41598-017-12262-1	China	CRISPR/SpCas9	DNA-stable	Solanum lycopersicum	ALC	SDN1	0.45	Yes	BLAST	3	1x4mm, 2x7mm	Yes	PCR + Sequencing	3	1x4mm, 2x7mm	0	High validity
101	1	Zhang, Dingbo; Zhang, Huawei; Li, Tingdong; Chen, Kunling; Qiu, Jin-Long; Gao, Caixia	2017	Perfectly matched 20-nucleotide guide RNA sequences enable robust genome editing using high-fidelity SpCas9 nucleases	10.1186/s13059-017-1325-9						10.1186/s13059-017-1325-9	China	CRISPR/eSpCas9 (1.0)	DNA-stable	Oryza sativa	Os02g54600	SDN1	0.7	Yes	CRISPR-P	2	One, two	Yes	Deep amplicon sequencing	2	1mm, 2mm	2	High validity
101	2	Zhang, Dingbo; Zhang, Huawei; Li, Tingdong; Chen, Kunling; Qiu, Jin-Long; Gao, Caixia	2017	Perfectly matched 20-nucleotide guide RNA sequences enable robust genome editing using high-fidelity SpCas9 nucleases	High-fidelity SpCas9 variants (eSpCas9 and SpCas9-HF1) have been engineered to reduce off-target effects. We found that changes in guide RNA length induced significant reductions in the editing activities of SpCas9 variants in plant cells. Single guide RNAs harboring precise, perfectly matched 20-nucleotide guide sequences are necessary for high on-target editing activities of eSpCas9 and SpCas9-…	-	Genome biology	1	816	18	10.1186/s13059-017-1325-9	China	CRISPR/eSpCas9 (1.0)	DNA-stable	Oryza sativa	Os08g40170	SDN1	0.7	Yes	CRISPR-P	3	one, two, three	Yes	Deep amplicon sequencing	3	1mm, 2mm, 3mm	1	High validity
101	3	Zhang, Dingbo; Zhang, Huawei; Li, Tingdong; Chen, Kunling; Qiu, Jin-Long; Gao, Caixia	2017	Perfectly matched 20-nucleotide guide RNA sequences enable robust genome editing using high-fidelity SpCas9 nucleases	High-fidelity SpCas9 variants (eSpCas9 and SpCas9-HF1) have been engineered to reduce off-target effects. We found that changes in guide RNA length induced significant reductions in the editing activities of SpCas9 variants in plant cells. Single guide RNAs harboring precise, perfectly matched 20-nucleotide guide sequences are necessary for high on-target editing activities of eSpCas9 and SpCas9-…	-	Genome biology	1	816	18	10.1186/s13059-017-1325-9	China	CRISPR/eSpCas9 (1.0)	DNA-stable	Oryza sativa	Mutated sgRNA	SDN1	0.7	Already known	-	-	-	Yes	Deep amplicon sequencing	19	19x2mm	6	High validity
101	4	Zhang, Dingbo; Zhang, Huawei; Li, Tingdong; Chen, Kunling; Qiu, Jin-Long; Gao, Caixia	2017	Perfectly matched 20-nucleotide guide RNA sequences enable robust genome editing using high-fidelity SpCas9 nucleases	10.1186/s13059-017-1325-9						10.1186/s13059-017-1325-9	China	CRISPR/eSpCas9 (1.1)	DNA-stable	Oryza sativa	Os02g54600	SDN1	0.7	Yes	CRISPR-P	2	One, two	Yes	Deep amplicon sequencing	2	1mm, 2mm	2	High validity
101	5	Zhang, Dingbo; Zhang, Huawei; Li, Tingdong; Chen, Kunling; Qiu, Jin-Long; Gao, Caixia	2017	Perfectly matched 20-nucleotide guide RNA sequences enable robust genome editing using high-fidelity SpCas9 nucleases	High-fidelity SpCas9 variants (eSpCas9 and SpCas9-HF1) have been engineered to reduce off-target effects. We found that changes in guide RNA length induced significant reductions in the editing activities of SpCas9 variants in plant cells. Single guide RNAs harboring precise, perfectly matched 20-nucleotide guide sequences are necessary for high on-target editing activities of eSpCas9 and SpCas9-…	-	Genome biology	1	816	18	10.1186/s13059-017-1325-9	China	CRISPR/eSpCas9 (1.1)	DNA-stable	Oryza sativa	Os08g40170	SDN1	0.7	Yes	CRISPR-P	3	one, two, three	Yes	Deep amplicon sequencing	3	1mm, 2mm, 3mm	2	High validity
101	6	Zhang, Dingbo; Zhang, Huawei; Li, Tingdong; Chen, Kunling; Qiu, Jin-Long; Gao, Caixia	2017	Perfectly matched 20-nucleotide guide RNA sequences enable robust genome editing using high-fidelity SpCas9 nucleases	High-fidelity SpCas9 variants (eSpCas9 and SpCas9-HF1) have been engineered to reduce off-target effects. We found that changes in guide RNA length induced significant reductions in the editing activities of SpCas9 variants in plant cells. Single guide RNAs harboring precise, perfectly matched 20-nucleotide guide sequences are necessary for high on-target editing activities of eSpCas9 and SpCas9-…	-	Genome biology	1	816	18	10.1186/s13059-017-1325-9	China	CRISPR/eSpCas9 (1.1)	DNA-stable	Oryza sativa	Mutated sgRNA	SDN1	0.7	Already known	-	-	-	Yes	Deep amplicon sequencing	19	19x2mm	8	High validity
101	7	Zhang, Dingbo; Zhang, Huawei; Li, Tingdong; Chen, Kunling; Qiu, Jin-Long; Gao, Caixia	2017	Perfectly matched 20-nucleotide guide RNA sequences enable robust genome editing using high-fidelity SpCas9 nucleases	High-fidelity SpCas9 variants (eSpCas9 and SpCas9-HF1) have been engineered to reduce off-target effects. We found that changes in guide RNA length induced significant reductions in the editing activities of SpCas9 variants in plant cells. Single guide RNAs harboring precise, perfectly matched 20-nucleotide guide sequences are necessary for high on-target editing activities of eSpCas9 and SpCas9-…	-	Genome biology	1	816	18	10.1186/s13059-017-1325-9	China	CRISPR/SpCas9	DNA-stable	Oryza sativa	Os02g54600	SDN1	0.7	Yes	CRISPR-P	2	One, two	Yes	Deep amplicon sequencing	2	1mm, 2mm	2	High validity
101	8	Zhang, Dingbo; Zhang, Huawei; Li, Tingdong; Chen, Kunling; Qiu, Jin-Long; Gao, Caixia	2017	Perfectly matched 20-nucleotide guide RNA sequences enable robust genome editing using high-fidelity SpCas9 nucleases	High-fidelity SpCas9 variants (eSpCas9 and SpCas9-HF1) have been engineered to reduce off-target effects. We found that changes in guide RNA length induced significant reductions in the editing activities of SpCas9 variants in plant cells. Single guide RNAs harboring precise, perfectly matched 20-nucleotide guide sequences are necessary for high on-target editing activities of eSpCas9 and SpCas9-…	-	Genome biology	1	816	18	10.1186/s13059-017-1325-9	China	CRISPR/SpCas9	DNA-stable	Oryza sativa	Os08g40170	SDN1	0.7	Yes	CRISPR-P	3	one, two, three	Yes	Deep amplicon sequencing	3	1mm, 2mm, 3mm	3	High validity
101	9	Zhang, Dingbo; Zhang, Huawei; Li, Tingdong; Chen, Kunling; Qiu, Jin-Long; Gao, Caixia	2017	Perfectly matched 20-nucleotide guide RNA sequences enable robust genome editing using high-fidelity SpCas9 nucleases	High-fidelity SpCas9 variants (eSpCas9 and SpCas9-HF1) have been engineered to reduce off-target effects. We found that changes in guide RNA length induced significant reductions in the editing activities of SpCas9 variants in plant cells. Single guide RNAs harboring precise, perfectly matched 20-nucleotide guide sequences are necessary for high on-target editing activities of eSpCas9 and SpCas9-…	-	Genome biology	1	816	18	10.1186/s13059-017-1325-9	China	CRISPR/SpCas9	DNA-stable	Oryza sativa	Mutated sgRNA	SDN1	0.7	Already known	-	-	-	Yes	Deep amplicon sequencing	19	19x2mm	14	High validity
101	10	Zhang, Dingbo; Zhang, Huawei; Li, Tingdong; Chen, Kunling; Qiu, Jin-Long; Gao, Caixia	2017	Perfectly matched 20-nucleotide guide RNA sequences enable robust genome editing using high-fidelity SpCas9 nucleases	10.1186/s13059-017-1325-9						10.1186/s13059-017-1325-9	China	CRISPR/SpCas9-HF1	DNA-stable	Oryza sativa	Os02g54600	SDN1	0.7	Yes	CRISPR-P	2	One, two	Yes	Deep amplicon sequencing	2	1mm, 2mm	1	High validity
101	11	Zhang, Dingbo; Zhang, Huawei; Li, Tingdong; Chen, Kunling; Qiu, Jin-Long; Gao, Caixia	2017	Perfectly matched 20-nucleotide guide RNA sequences enable robust genome editing using high-fidelity SpCas9 nucleases	High-fidelity SpCas9 variants (eSpCas9 and SpCas9-HF1) have been engineered to reduce off-target effects. We found that changes in guide RNA length induced significant reductions in the editing activities of SpCas9 variants in plant cells. Single guide RNAs harboring precise, perfectly matched 20-nucleotide guide sequences are necessary for high on-target editing activities of eSpCas9 and SpCas9-…	-	Genome biology	1	816	18	10.1186/s13059-017-1325-9	China	CRISPR/SpCas9-HF1	DNA-stable	Oryza sativa	Os08g40170	SDN1	0.7	Yes	CRISPR-P	3	one, two, three	Yes	Deep amplicon sequencing	3	1mm, 2mm, 3mm	1	High validity
101	12	Zhang, Dingbo; Zhang, Huawei; Li, Tingdong; Chen, Kunling; Qiu, Jin-Long; Gao, Caixia	2017	Perfectly matched 20-nucleotide guide RNA sequences enable robust genome editing using high-fidelity SpCas9 nucleases	High-fidelity SpCas9 variants (eSpCas9 and SpCas9-HF1) have been engineered to reduce off-target effects. We found that changes in guide RNA length induced significant reductions in the editing activities of SpCas9 variants in plant cells. Single guide RNAs harboring precise, perfectly matched 20-nucleotide guide sequences are necessary for high on-target editing activities of eSpCas9 and SpCas9-…	-	Genome biology	1	816	18	10.1186/s13059-017-1325-9	China	CRISPR/SpCas9-HF1	DNA-stable	Oryza sativa	Mutated sgRNA	SDN1	0.7	Already known	-	-	-	Yes	Deep amplicon sequencing	19	19x2mm	5	High validity
102	1	Zhang, Fei; LeBlanc, Chantal; Irish, Vivian F.; Jacob, Yannick	2017	Rapid and efficient CRISPR/Cas9 gene editing in Citrus using the YAO promoter	-	-	Plant cell reports	12	1883–1887	36	10.1007/s00299-017-2202-4	USA	CRISPR/SpCas9	DNA-stable	Citrus sinensis	PDS-sgRNA13340	SDN1	0.4	Yes	CRISPR-P	1	2mm	Yes	PCR + Sequencing	1	2mm	0	High validity
102	2	Zhang, Fei; LeBlanc, Chantal; Irish, Vivian F.; Jacob, Yannick	2017	Rapid and efficient CRISPR/Cas9 gene editing in Citrus using the YAO promoter	-	-	Plant cell reports	12	1883–1887	36	10.1007/s00299-017-2202-4	USA	CRISPR/SpCas9	DNA-stable	Citrus sinensis	PDS-sgRNA258	SDN1	0.4	Yes	CRISPR-P	1	4mm	Yes	PCR + Sequencing	1	4mm	0	High validity
103		Zhang, Jinshan; Zhang, Hui; Botella, José Ramón; Zhu, Jian-Kang	2018	Generation of new glutinous rice by CRISPR/Cas9-targeted mutagenesis of the Waxy gene in elite rice varieties	Summary In rice, amylose content (AC) is controlled by a single dominant Waxy gene. We used Clustered Regularly Interspaced Short Palindromic Repeats (CRISPR)/CRISPR-associated 9 (Cas9) to introduce a loss-of-function mutation into the Waxy gene in two widely cultivated elite japonica varieties. Our results show that mutations in the Waxy gene reduce AC and convert the rice into glutinous ones wi…	-	J. Integr. Plant Biol. (Journal of integrative plant biology)	5	369–375	60	10.1111/jipb.12620	China, USA	CRISPR/SpCas9	DNA-stable	Oryza sativa	Wx1	SDN1	0.45	Yes	CRISPR-P	1	4mm	Yes	PCR + Sequencing	1	4mm	0	High validity
104		Zhang, Qiang; Xing, Hui-Li; Wang, Zhi-Ping; Zhang, Hai-Yan; Yang, Fang; Wang, Xue-Chen; Chen, Qi-Jun	2018	Potential high-frequency off-target mutagenesis induced by CRISPR/Cas9 in Arabidopsis and its prevention	Key message We present novel observations of high-specificity SpCas9 variants, sgRNA expression strategies based on mutant sgRNA scaffold and tRNA processing system, and CRISPR/Cas9-mediated T-DNA integrations. Abstract Specificity of CRISPR/Cas9 tools has been a major concern along with the reports of their successful applications. We report unexpected observations of high frequency off-target m…	CRISPR/Cas9; Editing efficiency; Editing specificity; genome editing; Off-target effects	Plant molecular biology	4-5	445–456	96	10.1007/s11103-018-0709-x	China	CRISPR/eSpCas9 (1.1)	DNA-stable	Arabidopsis thaliana	ETC2	SDN1	0.45	Already known	-	-	-	Yes	PCR + Sequencing	3	2x3mm	0	High validity
105	1	Zhang, Yanchun; Li, Simin; Xue, Shijie; Yang, Sihai; Huang, Ju; Wang, Long	2018	Phylogenetic and CRISPR/Cas9 Studies in Deciphering the Evolutionary Trajectory and Phenotypic Impacts of Rice ERECTA Genes	The ERECTA family genes (ERfs) have been found to play diverse functions in Arabidopsis, including controlling cell proliferation and cell growth, regulating stomata patterning, and responding to various stresses. This wide range of functions has rendered them as a potential candidate for crop improvement. However, information on their functional roles, particularly their morphological impact, in…	CRISPR/Cas9; ERECTA gene; gene function; homologs; phylogeny; rice population genetics	Front. Plant Sci. (Frontiers in Plant Science)	-	403	9	10.3389/fpls.2018.00473	China	CRISPR/SpCas9	DNA-stable	Oryza sativa	ER1	SDN1	0.55	Already known	-	-	-	Yes	PCR + Sequencing	1	No information	0	Low validity	Missing information about potential off-target sites
105	2	Zhang, Yanchun; Li, Simin; Xue, Shijie; Yang, Sihai; Huang, Ju; Wang, Long	2018	Phylogenetic and CRISPR/Cas9 Studies in Deciphering the Evolutionary Trajectory and Phenotypic Impacts of Rice ERECTA Genes	The ERECTA family genes (ERfs) have been found to play diverse functions in Arabidopsis, including controlling cell proliferation and cell growth, regulating stomata patterning, and responding to various stresses. This wide range of functions has rendered them as a potential candidate for crop improvement. However, information on their functional roles, particularly their morphological impact, in…	CRISPR/Cas9; ERECTA gene; gene function; homologs; phylogeny; rice population genetics	Front. Plant Sci. (Frontiers in Plant Science)	-	403	9	10.3389/fpls.2018.00473	China	CRISPR/SpCas9	DNA-stable	Oryza sativa	ER2	SDN1	0.55	Already known	-	-	-	Yes	PCR + Sequencing	1	No information	0	Low validity	Missing information about potential off-target sites
106		Zhang, Yunwei; Bai, Yang; Wu, Guangheng; Zou, Shenghao; Chen, Yongfang; Gao, Caixia; Tang, Dingzhong	2017	Simultaneous modification of three homoeologs of TaEDR1 by genome editing enhances powdery mildew resistance in wheat	Wheat (Triticum aestivum L.) incurs significant yield losses from powdery mildew, a major fungal disease caused by Blumeria graminis f. sp. tritici (Bgt). enhanced disease resistance1 (EDR1) plays a negative role in the defense response against powdery mildew in Arabidopsis thaliana; however, the edr1 mutant does not show constitutively activated defense responses. This makes EDR1 an ideal target…	Blumeria graminis; CRISPR/Cas9; EDR1.; genome editing; hexaploid wheat; Powdery mildew; Triticum aestivum L.	The Plant Journal	4	714–724	91	10.1111/tpj.13599	China	CRISPR/SpCas9	DNA-stable	Triticum aestivum	EDR1	SDN1	0.368	Yes	CasOT algorithm	7 (3x no PAM)	1x3mm, 4x4mm, 1x5mm, 1x6mm	Yes	RE-PCR assay	7 (3x no PAM)	1x3mm, 4x4mm, 1x5mm, 1x6mm	0	Medium validity	Potential off-target sites were solely partly followed by a PAM
107	1	Zhou, Jianping; Deng, Kejun; Cheng, Yan; Zhong, Zhaohui; Tian, Li; Tang, Xu; Tang, Aiting; Zheng, Xuelian; Zhang, Tao; Qi, Yiping; Zhang, Yong	2017	CRISPR-Cas9 Based Genome Editing Reveals New Insights into MicroRNA Function and Regulation in Rice	MicroRNAs (miRNAs) are small non-coding RNAs that play important roles in plant development and stress responses. Loss-of-function analysis of miRNA genes has been traditionally challenging due to lack of appropriate knockout tools. In this study, single miRNA genes (OsMIR408 and OsMIR528) and miRNA gene families (miR815a/b/c and miR820a/b/c) in rice were targeted by CRISPR-Cas9. We showed single…	CRISPR-Cas9; genome editing; microRNAs; OsMIR408; OsMIR528; rice	Front. Plant Sci. (Frontiers in Plant Science)	-	221	8	10.3389/fpls.2017.01598	China, USA	CRISPR/SpCas9	DNA-stable	Oryza sativa	MIR408	SDN1	0.7	Yes	No information	5	2x2mm, 1x3mm, 2x4mm	Yes	PCR + Sequencing	5	2x2mm, 1x3mm, 2x4mm	0	High validity
107	2	Zhou, Jianping; Deng, Kejun; Cheng, Yan; Zhong, Zhaohui; Tian, Li; Tang, Xu; Tang, Aiting; Zheng, Xuelian; Zhang, Tao; Qi, Yiping; Zhang, Yong	2017	CRISPR-Cas9 Based Genome Editing Reveals New Insights into MicroRNA Function and Regulation in Rice	MicroRNAs (miRNAs) are small non-coding RNAs that play important roles in plant development and stress responses. Loss-of-function analysis of miRNA genes has been traditionally challenging due to lack of appropriate knockout tools. In this study, single miRNA genes (OsMIR408 and OsMIR528) and miRNA gene families (miR815a/b/c and miR820a/b/c) in rice were targeted by CRISPR-Cas9. We showed single…	CRISPR-Cas9; genome editing; microRNAs; OsMIR408; OsMIR528; rice	Front. Plant Sci. (Frontiers in Plant Science)	-	221	8	10.3389/fpls.2017.01598	China, USA	CRISPR/SpCas9	DNA-stable	Oryza sativa	MIR528-sgRNA1	SDN1	0.65	Yes	No information	5	2x3mm, 1x4mm, 2x5mm	Yes	PCR + Sequencing	5	2x3mm, 1x4mm, 2x5mm	0	High validity
107	3	Zhou, Jianping; Deng, Kejun; Cheng, Yan; Zhong, Zhaohui; Tian, Li; Tang, Xu; Tang, Aiting; Zheng, Xuelian; Zhang, Tao; Qi, Yiping; Zhang, Yong	2017	CRISPR-Cas9 Based Genome Editing Reveals New Insights into MicroRNA Function and Regulation in Rice	MicroRNAs (miRNAs) are small non-coding RNAs that play important roles in plant development and stress responses. Loss-of-function analysis of miRNA genes has been traditionally challenging due to lack of appropriate knockout tools. In this study, single miRNA genes (OsMIR408 and OsMIR528) and miRNA gene families (miR815a/b/c and miR820a/b/c) in rice were targeted by CRISPR-Cas9. We showed single…	CRISPR-Cas9; genome editing; microRNAs; OsMIR408; OsMIR528; rice	Front. Plant Sci. (Frontiers in Plant Science)	-	221	8	10.3389/fpls.2017.01598	China, USA	CRISPR/SpCas9	DNA-stable	Oryza sativa	MIR528-sgRNA2	SDN1	0.65	Yes	No information	5	1x3mm, 1x4mm, 3x5mm	Yes	PCR + Sequencing	5	1x3mm, 1x4mm, 3x5mm	0	High validity
107	4	Zhou, Jianping; Deng, Kejun; Cheng, Yan; Zhong, Zhaohui; Tian, Li; Tang, Xu; Tang, Aiting; Zheng, Xuelian; Zhang, Tao; Qi, Yiping; Zhang, Yong	2017	CRISPR-Cas9 Based Genome Editing Reveals New Insights into MicroRNA Function and Regulation in Rice	MicroRNAs (miRNAs) are small non-coding RNAs that play important roles in plant development and stress responses. Loss-of-function analysis of miRNA genes has been traditionally challenging due to lack of appropriate knockout tools. In this study, single miRNA genes (OsMIR408 and OsMIR528) and miRNA gene families (miR815a/b/c and miR820a/b/c) in rice were targeted by CRISPR-Cas9. We showed single…	CRISPR-Cas9; genome editing; microRNAs; OsMIR408; OsMIR528; rice	Front. Plant Sci. (Frontiers in Plant Science)	-	221	8	10.3389/fpls.2017.01598	China, USA	CRISPR/SpCas9	DNA-stable	Oryza sativa	MIR528-sgRNA3	SDN1	0.55	Yes	No information	5	2x2mm, 1x3mm, 2x5mm	Yes	PCR + Sequencing	5	2x2mm, 1x3mm, 2x5mm	0	High validity
107	5	Zhou, Jianping; Deng, Kejun; Cheng, Yan; Zhong, Zhaohui; Tian, Li; Tang, Xu; Tang, Aiting; Zheng, Xuelian; Zhang, Tao; Qi, Yiping; Zhang, Yong	2017	CRISPR-Cas9 Based Genome Editing Reveals New Insights into MicroRNA Function and Regulation in Rice	MicroRNAs (miRNAs) are small non-coding RNAs that play important roles in plant development and stress responses. Loss-of-function analysis of miRNA genes has been traditionally challenging due to lack of appropriate knockout tools. In this study, single miRNA genes (OsMIR408 and OsMIR528) and miRNA gene families (miR815a/b/c and miR820a/b/c) in rice were targeted by CRISPR-Cas9. We showed single…	CRISPR-Cas9; genome editing; microRNAs; OsMIR408; OsMIR528; rice	Front. Plant Sci. (Frontiers in Plant Science)	-	221	8	10.3389/fpls.2017.01598	China, USA	CRISPR/SpCas9	DNA-stable	Oryza sativa	MIR815	SDN1	0.5	Yes	No information	5	4x1mm, 1x4mm	Yes	PCR + Sequencing	5	4x1mm, 1x4mm	0	High validity
107	6	Zhou, Jianping; Deng, Kejun; Cheng, Yan; Zhong, Zhaohui; Tian, Li; Tang, Xu; Tang, Aiting; Zheng, Xuelian; Zhang, Tao; Qi, Yiping; Zhang, Yong	2017	CRISPR-Cas9 Based Genome Editing Reveals New Insights into MicroRNA Function and Regulation in Rice	MicroRNAs (miRNAs) are small non-coding RNAs that play important roles in plant development and stress responses. Loss-of-function analysis of miRNA genes has been traditionally challenging due to lack of appropriate knockout tools. In this study, single miRNA genes (OsMIR408 and OsMIR528) and miRNA gene families (miR815a/b/c and miR820a/b/c) in rice were targeted by CRISPR-Cas9. We showed single…	CRISPR-Cas9; genome editing; microRNAs; OsMIR408; OsMIR528; rice	Front. Plant Sci. (Frontiers in Plant Science)	-	221	8	10.3389/fpls.2017.01598	China, USA	CRISPR/SpCas9	DNA-stable	Oryza sativa	MIR820	SDN1	0.7	Yes	No information	5	1x1mm, 2x2mm, 1x3mm, 1x4mm	Yes	PCR + Sequencing	5	1x1mm, 2x2mm, 1x3mm, 1x4mm	0	High validity
108		Zhou, Junhui; Wang, Guoming; Liu, Zhongchi	2018	Efficient genome editing of wild strawberry genes, vector development and validation	The clustered regularly interspaced short palindromic repeats (CRISPR)–Cas9 system is an effective genome editing tool for plant and animal genomes. However, there are still few reports on the successful application of CRISPR–Cas9 to horticultural plants, especially with regard to germ-line transmission of targeted mutations. Here, we report high-efficiency genome editing in the wild strawberry F…	auxin; CRISPR; development; high efficiency; inheritance.; strawberry; vector	Plant Biotechnol J (Plant Biotechnology Journal)	-	1292	166	10.1111/pbi.12922	USA	CRISPR/SpCas9	DNA-stable	Fragaria vesca	ARF8	SDN1	0.6	Yes	CRISPRdirect	1	8mm	Yes	PCR + Sequencing	1	8mm	0	High validity
109		Begemann, Matthew B.; Gray, Benjamin N.; January, Emma; Gordon, Gina C.; He, Yonghua; Liu, Haijun; Wu, Xingrong; Brutnell, Thomas P.; Mockler, Todd C.; Oufattole, Mohammed	2017	Precise insertion and guided editing of higher plant genomes using Cpf1 CRISPR nucleases	Precise genome editing of plants has the potential to reshape global agriculture through the targeted engineering of endogenous pathways or the introduction of new traits. To develop a CRISPR nuclease-based platform that would enable higher efficiencies of precise gene insertion or replacement, we screened the Cpf1 nucleases from Francisella novicida and Lachnospiraceae bacterium ND2006 for their…	-	Scientific reports	1	11606	7	10.1038/s41598-017-11760-6	USA	CRISPR/Cpf1	DNA-stable	Oryza sativa	CAO1	SDN3	No extraction possible due to the provided information	Yes	Cas-OFFinder	2	2x4mm	Yes	PCR + Sequencing	2	2x4mm	0	Low validity	Missing information about potential off-target sites
110	1	Čermák, Tomáš; Curtin, Shaun J.; Gil-Humanes, Javier; Čegan, Radim; Kono, Thomas J. Y.; Konečná, Eva; Belanto, Joseph J.; Starker, Colby G.; Mathre, Jade W.; Greenstein, Rebecca L.; Voytas, Daniel F.	2017	A Multipurpose Toolkit to Enable Advanced Genome Engineering in Plants	We report a comprehensive toolkit that enables targeted, specific modification of monocot and dicot genomes using a variety of genome engineering approaches. Our reagents, based on transcription activator-like effector nucleases (TALENs) and the clustered regularly interspaced short palindromic repeats (CRISPR)/Cas9 system, are systematized for fast, modular cloning and accommodate diverse regula…	-	The Plant cell	6	1196–1217	29	10.1105/tpc.16.00922	USA	CRISPR/SpCas9	DNA-stable	Medicago truncatula	NCR53-sgRNA1	SDN1	0.3	Already known	-	-	-	Yes	PCR + Sequencing	1	1x2mm	0	Low validity	Missing information about potential off-target sites
110	2	Čermák, Tomáš; Curtin, Shaun J.; Gil-Humanes, Javier; Čegan, Radim; Kono, Thomas J. Y.; Konečná, Eva; Belanto, Joseph J.; Starker, Colby G.; Mathre, Jade W.; Greenstein, Rebecca L.; Voytas, Daniel F.	2017	A Multipurpose Toolkit to Enable Advanced Genome Engineering in Plants	We report a comprehensive toolkit that enables targeted, specific modification of monocot and dicot genomes using a variety of genome engineering approaches. Our reagents, based on transcription activator-like effector nucleases (TALENs) and the clustered regularly interspaced short palindromic repeats (CRISPR)/Cas9 system, are systematized for fast, modular cloning and accommodate diverse regula…	-	The Plant cell	6	1196–1217	29	10.1105/tpc.16.00922	USA	CRISPR/SpCas9	DNA-stable	Medicago truncatula	NCR53-sgRNA2	SDN1	0.35	Already known	-	-	-	Yes	PCR + Sequencing	1	1x2mm	0	Low validity	Missing information about potential off-target sites
111		Cho, Sungkyung; Yu, Si-In; Park, Junghoon; Mao, Yanfei; Zhu, Jian-Kang; Yun, Dae-Jin; Lee, Byeong-Ha	2017	Accession-Dependent CBF Gene Deletion by CRISPR/Cas System in Arabidopsis	The CRISPR/Cas system became a powerful genome editing tool for basic plant research and crop improvement. Thus far, CRISPR/Cas has been applied to many plants, including Arabidopsis, rice and other crop plants. It has been reported that CRISPR/Cas efficiency is generally high in many plants. In this study, we compared the genome editing efficiency of CRISPR/Cas in three different Arabidopsis acc…	accessions; Cas; CBF; cold signaling; cold stress; CRISPR	Frontiers in plant science	-	1910	8	10.3389/fpls.2017.01910	South Korea	CRISPR/SpCas9	DNA-stable	Arabidopsis thaliana	CBF2/3-sgRNA23	SDN1	0.5	Yes	CRISPR-P	3	1x2mm, 2x4mm	Yes	PCR + Sequencing	1	2mm	0	High validity
112	1	Curtin, Shaun J.; Xiong, Yer; Michno, Jean-Michel; Campbell, Benjamin W.; Stec, Adrian O.; Čermák, Tomas; Starker, Colby; Voytas, Daniel F.; Eamens, Andrew L.; Stupar, Robert M.	2018	CRISPR/Cas9 and TALENs generate heritable mutations for genes involved in small RNA processing of Glycine max and Medicago truncatula	Processing of double-stranded RNA precursors into small RNAs is an essential regulator of gene expression in plant development and stress response. Small RNA processing requires the combined activity of a functionally diverse group of molecular components. However, in most of the plant species, there are insufficient mutant resources to functionally characterize each encoding gene. Here, mutation…	CRISPR/Cas9; Drb2.; Medicago; mutagenesis; Small RNA; soya bean	Plant biotechnology journal	6	1125–1137	16	10.1111/pbi.12857	USA	CRISPR/SpCas9	DNA-stable	Glycine max	Dcl3a	SDN1	0.45	Yes	CRISPR-P	19	4x3mm, 15x4mm	Yes	Whole genome sequencing (WGS)	19	4x3mm, 15x4mm	0	High validity
112	2	Curtin, Shaun J.; Xiong, Yer; Michno, Jean-Michel; Campbell, Benjamin W.; Stec, Adrian O.; Čermák, Tomas; Starker, Colby; Voytas, Daniel F.; Eamens, Andrew L.; Stupar, Robert M.	2018	CRISPR/Cas9 and TALENs generate heritable mutations for genes involved in small RNA processing of Glycine max and Medicago truncatula	Processing of double-stranded RNA precursors into small RNAs is an essential regulator of gene expression in plant development and stress response. Small RNA processing requires the combined activity of a functionally diverse group of molecular components. However, in most of the plant species, there are insufficient mutant resources to functionally characterize each encoding gene. Here, mutation…	CRISPR/Cas9; Drb2.; Medicago; mutagenesis; Small RNA; soya bean	Plant biotechnology journal	6	1125–1137	16	10.1111/pbi.12857	USA	CRISPR/SpCas9	DNA-stable	Glycine max	Drb2ab	SDN1	0.35	Yes	CRISPR-P	19	3x3mm, 16x4mm	Yes	Whole genome sequencing (WGS)	19	3x3mm, 16x4mm	0	High validity
112	3	Curtin, Shaun J.; Xiong, Yer; Michno, Jean-Michel; Campbell, Benjamin W.; Stec, Adrian O.; Čermák, Tomas; Starker, Colby; Voytas, Daniel F.; Eamens, Andrew L.; Stupar, Robert M.	2018	CRISPR/Cas9 and TALENs generate heritable mutations for genes involved in small RNA processing of Glycine max and Medicago truncatula	Processing of double-stranded RNA precursors into small RNAs is an essential regulator of gene expression in plant development and stress response. Small RNA processing requires the combined activity of a functionally diverse group of molecular components. However, in most of the plant species, there are insufficient mutant resources to functionally characterize each encoding gene. Here, mutation…	CRISPR/Cas9; Drb2.; Medicago; mutagenesis; Small RNA; soya bean	Plant biotechnology journal	6	1125–1137	16	10.1111/pbi.12857	USA	CRISPR/SpCas9	DNA-stable	Glycine max	Drb2abcd	SDN1	0.35	Yes	CRISPR-P	19	2x2mm, 11x3mm, 6x4mm	Yes	Whole genome sequencing (WGS)	19	2x2mm, 11x3mm, 6x4mm	0	High validity
113	1	He, Zhongshan; Zeng, Jing; Ren, Yun; Chen, Dan; Li, Wenjie; Gao, Fengyan; Cao, Ye; Luo, Tao; Yuan, Guoqiang; Wu, Xianghong; Liang, Yueyang; Deng, Qiming; Wang, Shiquan; Zheng, Aiping; Zhu, Jun; Liu, Huainian; Wang, Lingxia; Li, Ping; Li, Shuangcheng	2017	OsGIF1 Positively Regulates the Sizes of Stems, Leaves, and Grains in Rice	Growth-regulating factor (GRF) interacting factors (GIFs) are involved in several developmental processes in Arabidopsis. We previously showed that upregulation of OsGIF1 expression improves rice grain size. However, whether OsGIF1 is involved in other developmental processes remains unclear. Here, we report pleiotropic effects of OsGIF1 on rice organ size regulation. Overexpression and functiona…	cell size; knock-out; organ size; OsGIF1; rice	Frontiers in plant science	-	1730	8	10.3389/fpls.2017.01730	China	CRISPR/SpCas9	DNA-stable	Oryza sativa	GIF1-target1	SDN1	0.5	Yes	No information	2	No information	Yes	PCR + Sequencing	2 (2x no PAM)	Unclear	0	Low validity	Potential off-target sites were not followed by a PAM
113	2	He, Zhongshan; Zeng, Jing; Ren, Yun; Chen, Dan; Li, Wenjie; Gao, Fengyan; Cao, Ye; Luo, Tao; Yuan, Guoqiang; Wu, Xianghong; Liang, Yueyang; Deng, Qiming; Wang, Shiquan; Zheng, Aiping; Zhu, Jun; Liu, Huainian; Wang, Lingxia; Li, Ping; Li, Shuangcheng	2017	OsGIF1 Positively Regulates the Sizes of Stems, Leaves, and Grains in Rice	Growth-regulating factor (GRF) interacting factors (GIFs) are involved in several developmental processes in Arabidopsis. We previously showed that upregulation of OsGIF1 expression improves rice grain size. However, whether OsGIF1 is involved in other developmental processes remains unclear. Here, we report pleiotropic effects of OsGIF1 on rice organ size regulation. Overexpression and functiona…	cell size; knock-out; organ size; OsGIF1; rice	Frontiers in plant science	-	1730	8	10.3389/fpls.2017.01730	China	CRISPR/SpCas9	DNA-stable	Oryza sativa	GIF1-target2	SDN1	0.65	Yes	No information	2	2x3mm	Yes	PCR + Sequencing	2	2x3mm	0	High validity
114		Hu, Bowen; Li, Dawei; Liu, Xin; Qi, Jingjing; Gao, Dongli; Zhao, Shuqiao; Huang, Sanwen; Sun, Jinjing; Yang, Li	2017	Engineering Non-transgenic Gynoecious Cucumber Using an Improved Transformation Protocol and Optimized CRISPR/Cas9 System	-	-	Molecular plant	12	1575–1578	10	10.1016/j.molp.2017.09.005	China	CRISPR/SpCas9	DNA-stable	Cucumis sativus	WIP1	SDN1	0.421	Yes	BLAST	1 (four but only one has a PAM)	4mm	Yes	PCR + Sequencing	4 (3x no PAM)	4mm	0	Medium validity	Potential off-target sites were solely partly followed by a PAM
115		Jeong, Jooyeon; Baek, Kwangryul; Yu, Jihyeon; Kirst, Henning; Betterle, Nico; Shin, Woongghi; Bae, Sangsu; Melis, Anastasios; Jin, EonSeon	2018	Deletion of the chloroplast LTD protein impedes LHCI import and PSI-LHCI assembly in Chlamydomonas reinhardtii	Nuclear-encoded light-harvesting chlorophyll- and carotenoid-binding proteins (LHCPs) are imported into the chloroplast and transported across the stroma to thylakoid membrane assembly sites by the chloroplast signal recognition particle (CpSRP) pathway. The LHCP translocation defect (LTD) protein is essential for the delivery of imported LHCPs to the CpSRP pathway in Arabidopsis. However, the fu…	Chlamydomonas reinhardtii; chloroplast signal recognition particle pathway; CRISPR-Cas9; defect (LTD); LHCP translocation; light-harvesting chlorophyll- and carotenoid-binding proteins; photosystem I.	Journal of experimental botany	5	1147–1158	69	10.1093/jxb/erx457	South Korea; USA	CRISPR/SpCas9	Ribonucleoproteins	Chlamydomonas reinhardtii	LTD	SDN1	0.55	Yes	Cas-OFFinder	7	7x4mm	Yes	Targeted deep sequencing	7	7x4mm	0	High validity
116		Jia, Hongge; Xu, Jin; Orbović, Vladimir; Zhang, Yunzeng; Wang, Nian	2017	Editing Citrus Genome via SaCas9/sgRNA System	SaCas9/sgRNA, derived from Staphylococcus aureus, is an alternative system for genome editing to Streptococcus pyogenes SpCas9/sgRNA. The smaller SaCas9 recognizes a different protospacer adjacent motif (PAM) sequence from SpCas9. SaCas9/sgRNA has been employed to edit the genomes of Arabidopsis, tobacco and rice. In this study, we aimed to test its potential in genome editing of citrus. Transien…	Citrus; genome editing; Off-target; s: SaCas9; sgRNA	Frontiers in plant science	-	2135	8	10.3389/fpls.2017.02135	USA	CRISPR/SaCas9	DNA-stable	Carrizo citrange	Cs7g03360	SDN1	0.478	Yes	Cas-OFFinder	3	three	Yes	PCR + Sequencing	3	3x3mm+1bulge	0	High validity
117		Lang, Zhaobo; Wang, Yihai; Tang, Kai; Tang, Dengguo; Datsenka, Tatsiana; Cheng, Jingfei; Zhang, Yijing; Handa, Avtar K.; Zhu, Jian-Kang	2017	Critical roles of DNA demethylation in the activation of ripening-induced genes and inhibition of ripening-repressed genes in tomato fruit	DNA methylation is a conserved epigenetic mark important for genome integrity, development, and environmental responses in plants and mammals. Active DNA demethylation in plants is initiated by a family of 5-mC DNA glycosylases/lyases (i.e., DNA demethylases). Recent reports suggested a role of active DNA demethylation in fruit ripening in tomato. In this study, we generated loss-of-function muta…	5-mC DNA glycosylase; DNA demethylase; DNA methylation; Epigenetic regulation; Gene silencing	Proceedings of the National Academy of Sciences of the United States of America	22	-	114	10.1073/pnas.1705233114	China, USA	CRISPR/SpCas9	DNA-stable	Solanum lycopersicum	DML2	SDN1	0.368	Already known	-	-	-	Yes	No information	3	No information	0	Low validity	Missing information about potential off-target sites
118	1	Li, Jun; Zhang, Huawei; Si, Xiaomin; Tian, Youhui; Chen, Kunling; Liu, Jinxing; Chen, Huabang; Gao, Caixia	2017	Generation of thermosensitive male-sterile maize by targeted knockout of the ZmTMS5 gene	-	-	Journal of genetics and genomics = Yi chuan xue bao	9	465–468	44	10.1016/j.jgg.2017.02.002	China	CRISPR/SpCas9	DNA-stable	Zea mays	TMS5-T2	SDN1	0.5	Yes	Cas-OFFinder	5	5x0mm	Yes	RE-PCR assay	5	5x0mm	0	Low validity	On-target site = off-target site
118	2	Li, Jun; Zhang, Huawei; Si, Xiaomin; Tian, Youhui; Chen, Kunling; Liu, Jinxing; Chen, Huabang; Gao, Caixia	2017	Generation of thermosensitive male-sterile maize by targeted knockout of the ZmTMS5 gene	-	-	Journal of genetics and genomics = Yi chuan xue bao	9	465–468	44	10.1016/j.jgg.2017.02.002	China	CRISPR/SpCas9	DNA-stable	Zea mays	TMS5-T3	SDN1	0.6	Yes	Cas-OFFinder	5	5x0mm	Yes	RE-PCR assay	5	5x0mm	1	Low validity	On-target site = off-target site
118	3	Li, Jun; Zhang, Huawei; Si, Xiaomin; Tian, Youhui; Chen, Kunling; Liu, Jinxing; Chen, Huabang; Gao, Caixia	2017	Generation of thermosensitive male-sterile maize by targeted knockout of the ZmTMS5 gene	-	-	Journal of genetics and genomics = Yi chuan xue bao	9	465–468	44	10.1016/j.jgg.2017.02.002	China	CRISPR/SpCas9	DNA-stable	Zea mays	TMS5-T1	SDN1	0.55	Yes	Cas-OFFinder	4	1x1mm, 3x2mm	Yes	RE-PCR assay	4	1x1mm, 3x2mm	0	High validity
119		Ma, Lai; Zhang, Dechun; Miao, Qisong; Yang, Jing; Xuan, Yuanhu; Hu, Yibing	2017	Essential Role of Sugar Transporter OsSWEET11 During the Early Stage of Rice Grain Filling	This study investigated the role of the sugar transporter OsSWEET11 during the early stage of rice caryopsis development using β-glucoronidase (GUS) to represent its expression, together with clustered regularly interspaced short palindromic repeats-CRISPR-associated protein 9 (CRISPR-Cas9)-mediated knockout, cross-fertilization and RNA sequencing (RNA-seq) analyses. The results showed that OsSWE…	caryopsis; development; Maternal-filial interface; OsSWEET11; rice; Sugar transporter.	Plant & cell physiology	5	863–873	58	10.1093/pcp/pcx040	China	CRISPR/SpCas9	DNA-stable	Oryza sativa	SWEET11	SDN1	0.7	Already known	-	-	-	Yes	PCR + Sequencing	2 (1x no PAM)	8mm	0	Medium validity	Potential off-target sites were solely partly followed by a PAM
120	1	Meng, Xiangbing; Yu, Hong; Zhang, Yi; Zhuang, Fengfeng; Song, Xiaoguang; Gao, Songsong; Gao, Caixia; Li, Jiayang	2017	Construction of a Genome-Wide Mutant Library in Rice Using CRISPR/Cas9	-	-	Molecular plant	9	1238–1241	10	10.1016/j.molp.2017.06.006	China	CRISPR/SpCas9	DNA-stable	Oryza sativa	TAD1	SDN1	0.5	Yes	Cas-OFFinder	9	9x4mm	Yes	PCR+sequencing	9	9x4mm	0	High validity
120	2	Meng, Xiangbing; Yu, Hong; Zhang, Yi; Zhuang, Fengfeng; Song, Xiaoguang; Gao, Songsong; Gao, Caixia; Li, Jiayang	2017	Construction of a Genome-Wide Mutant Library in Rice Using CRISPR/Cas9	-	-	Molecular plant	9	1238–1241	10	10.1016/j.molp.2017.06.006	China	CRISPR/SpCas9	DNA-stable	Oryza sativa	CRTISO	SDN1	0.65	Yes	Cas-OFFinder	5	5x3mm	Yes	PCR+sequencing	5	5x3mm	0	High validity
120	3	Meng, Xiangbing; Yu, Hong; Zhang, Yi; Zhuang, Fengfeng; Song, Xiaoguang; Gao, Songsong; Gao, Caixia; Li, Jiayang	2017	Construction of a Genome-Wide Mutant Library in Rice Using CRISPR/Cas9	-	-	Molecular plant	9	1238–1241	10	10.1016/j.molp.2017.06.006	China	CRISPR/SpCas9	DNA-stable	Oryza sativa	NOE1	SDN1	0.6	Yes	Cas-OFFinder	8	8x3mm	Yes	PCR+sequencing	8	8x3mm	0	High validity
121		Nakajima, Ikuko; Ban, Yusuke; Azuma, Akifumi; Onoue, Noriyuki; Moriguchi, Takaya; Yamamoto, Toshiya; Toki, Seiichi; Endo, Masaki	2017	CRISPR/Cas9-mediated targeted mutagenesis in grape	RNA-guided genome editing using the CRISPR/Cas9 CRISPR (clustered regularly interspaced short palindromic repeats)/Cas9 (CRISPR-associated protein 9) system has been applied successfully in several plant species. However, to date, there are few reports on the use of any of the current genome editing approaches in grape-an important fruit crop with a large market not only for table grapes but also…	-	PloS one	5	-	12	10.1371/journal.pone.0177966	Japan	CRISPR/SpCas9	DNA-stable	Vitis vinifera	PDS2	SDN1	0.75	Yes	CRISPR-P	3	1mm, 2mm, 3mm	Yes	PCR + Sequencing	3	1mm, 2mm, 3mm	0	High validity
122	1	Nieves-Cordones, Manuel; Mohamed, Sonia; Tanoi, Keitaro; Kobayashi, Natsuko I.; Takagi, Keiko; Vernet, Aurore; Guiderdoni, Emmanuel; Périn, Christophe; Sentenac, Hervé; Véry, Anne-Aliénor	2017	Production of low-Cs+ rice plants by inactivation of the K+ transporter OsHAK1 with the CRISPR-Cas system	The occurrence of radiocesium in food has raised sharp health concerns after nuclear accidents. Despite being present at low concentrations in contaminated soils (below μm), cesium (Cs+ ) can be taken up by crops and transported to their edible parts. This plant capacity to take up Cs+ from low concentrations has notably affected the production of rice (Oryza sativa L.) in Japan after the nuclear…	cesium; CRISPR-Cas; HAK1; rice; soil contamination by radioactivity	The Plant journal : for cell and molecular biology	1	43–56	92	10.1111/tpj.13632	France	CRISPR/SpCas9	DNA-stable	Oryza sativa	HAK1-sgRNA1	SDN1	0.55	Yes	CRISPR-P	3	1x3mm, 2x4mm	Yes	PCR + Sequencing	3	1x3mm, 2x4mm	0	High validity
122	2	Nieves-Cordones, Manuel; Mohamed, Sonia; Tanoi, Keitaro; Kobayashi, Natsuko I.; Takagi, Keiko; Vernet, Aurore; Guiderdoni, Emmanuel; Périn, Christophe; Sentenac, Hervé; Véry, Anne-Aliénor	2017	Production of low-Cs+ rice plants by inactivation of the K+ transporter OsHAK1 with the CRISPR-Cas system	The occurrence of radiocesium in food has raised sharp health concerns after nuclear accidents. Despite being present at low concentrations in contaminated soils (below μm), cesium (Cs+ ) can be taken up by crops and transported to their edible parts. This plant capacity to take up Cs+ from low concentrations has notably affected the production of rice (Oryza sativa L.) in Japan after the nuclear…	cesium; CRISPR-Cas; HAK1; rice; soil contamination by radioactivity	The Plant journal : for cell and molecular biology	1	43–56	92	10.1111/tpj.13632	France	CRISPR/SpCas9	DNA-stable	Oryza sativa	HAK1-sgRNA2	SDN1	0.6	Yes	CRISPR-P	3	3x4mm	Yes	PCR + Sequencing	3	3x4mm	0	High validity
123		Rodríguez-Leal, Daniel; Lemmon, Zachary H.; Man, Jarrett; Bartlett, Madelaine E.; Lippman, Zachary B.	2017	Engineering Quantitative Trait Variation for Crop Improvement by Genome Editing	Major advances in crop yields are needed in the coming decades. However, plant breeding is currently limited by incremental improvements in quantitative traits that often rely on laborious selection of rare naturally occurring mutations in gene-regulatory regions. Here, we demonstrate that CRISPR/Cas9 genome editing of promoters generates diverse cis-regulatory alleles that provide beneficial qua…	-	Cell	2	470-480.e8	171	10.1016/j.cell.2017.08.030	USA	CRISPR/SpCas9	DNA-stable	Solanum lycopersicum	CLV3	SDN1	No information	Yes	BLAST	24	Up to three (in the 12 bp proximal to the PAM)	Yes	-	24	Up to three (in the 12 bp proximal to the PAM)	0	Low validity	Missing information about potential off-target sites
124		Shen, Chunxiu; Que, Zhiqun; Xia, Yumei; Tang, Ning; Li, Ding; He, Ronghua; Cao, Mengliang	2017	Knock out of the annexin gene OsAnn3 via CRISPR/Cas9-mediated genome editing decreased cold tolerance in rice	Plant annexins are Ca2+-dependent phospholipidbinding proteins and exist as multigene families in plants. They are implicated in the regulation of plant development as well as protection from environmental stresses. In this study, the rice annexin gene OsAnn3 knockout was performed via the CRISPR/Cas9 (clustered regularly interspaced short palindromic repeats/CRISPR associated proteins) mediated …	Annexins; Cold tolerance; CRISPR/Cas9; rice	J. Plant Biol. (Journal of Plant Biology)	6	539–547	60	10.1007/s12374-016-0400-1	China	CRISPR/SpCas9	DNA-stable	Oryza sativa	Ann3	SDN1	0.65	Yes	BLAST	3	3x13mm	Yes	PCR + Sequencing	3	3x13mm	0	Unclear validity	Unclear information about potential off-target sites
125	1	Shen, Lan; Hua, Yufeng; Fu, Yaping; Li, Jian; Liu, Qing; Jiao, Xiaozhen; Xin, Gaowei; Wang, Junjie; Wang, Xingchun; Yan, Changjie; Wang, Kejian	2017	Rapid generation of genetic diversity by multiplex CRISPR/Cas9 genome editing in rice	The clustered regularly interspaced short palindromic repeats (CRISPR)-associated endonuclease 9 (CRISPR/Cas9) system has emerged as a promising technology for specific genome editing in many species. Here we constructed one vector targeting eight agronomic genes in rice using the CRISPR/Cas9 multiplex genome editing system. By subsequent genetic transformation and DNA sequencing, we found that t…	agronomic genes; CRISPR/Cas9; genome editing; rice	Science China. Life sciences	5	506–515	60	10.1007/s11427-017-9008-8	China	CRISPR/SpCas9	DNA-stable	Oryza sativa	BADH2	SDN1	0.7	Yes	BLAST	1	4mm	Yes	PCR + Sequencing	1	4mm	0	High validity
125	2	Shen, Lan; Hua, Yufeng; Fu, Yaping; Li, Jian; Liu, Qing; Jiao, Xiaozhen; Xin, Gaowei; Wang, Junjie; Wang, Xingchun; Yan, Changjie; Wang, Kejian	2017	Rapid generation of genetic diversity by multiplex CRISPR/Cas9 genome editing in rice	The clustered regularly interspaced short palindromic repeats (CRISPR)-associated endonuclease 9 (CRISPR/Cas9) system has emerged as a promising technology for specific genome editing in many species. Here we constructed one vector targeting eight agronomic genes in rice using the CRISPR/Cas9 multiplex genome editing system. By subsequent genetic transformation and DNA sequencing, we found that t…	agronomic genes; CRISPR/Cas9; genome editing; rice	Science China. Life sciences	5	506–515	60	10.1007/s11427-017-9008-8	China	CRISPR/SpCas9	DNA-stable	Oryza sativa	DEP1	SDN1	0.74	Yes	BLAST	1	2mm	Yes	PCR + Sequencing	1	2mm	1	High validity
125	3	Shen, Lan; Hua, Yufeng; Fu, Yaping; Li, Jian; Liu, Qing; Jiao, Xiaozhen; Xin, Gaowei; Wang, Junjie; Wang, Xingchun; Yan, Changjie; Wang, Kejian	2017	Rapid generation of genetic diversity by multiplex CRISPR/Cas9 genome editing in rice	The clustered regularly interspaced short palindromic repeats (CRISPR)-associated endonuclease 9 (CRISPR/Cas9) system has emerged as a promising technology for specific genome editing in many species. Here we constructed one vector targeting eight agronomic genes in rice using the CRISPR/Cas9 multiplex genome editing system. By subsequent genetic transformation and DNA sequencing, we found that t…	agronomic genes; CRISPR/Cas9; genome editing; rice	Science China. Life sciences	5	506–515	60	10.1007/s11427-017-9008-8	China	CRISPR/SpCas9	DNA-stable	Oryza sativa	EP3	SDN1	0.58	Yes	BLAST	1	6mm	Yes	PCR + Sequencing	1	6mm	1	High validity
126	1	Tang, Li; Mao, Bigang; Li, Yaokui; Lv, Qiming; Zhang, LiPing; Chen, Caiyan; He, Hanjie; Wang, Weiping; Zeng, Xiongfeng; Shao, Ye; Pan, Yinlin; Hu, Yuanyi; Peng, Yan; Fu, Xiqin; Li, Hongqing; Xia, Shitou; Zhao, Bingran	2017	Knockout of OsNramp5 using the CRISPR/Cas9 system produces low Cd-accumulating indica rice without compromising yield	Rice grain with excessive cadmium (Cd) is a major source of dietary Cd intake and a serious threat to health for people who consume rice as a staple food. The development of elite rice cultivars with consistently low Cd content is challenging for conventional breeding approaches, and new strategies urgently need to be developed. Here, we report the development of new indica rice lines with low Cd…	-	Scientific reports	1	14438	7	10.1038/s41598-017-14832-9	China	CRISPR/SpCas9	DNA-stable	Oryza sativa	Nramp5-PS1	SDN1	0.55	Yes	No information	2	1x4mm, 1x6mm	Yes	PCR + Sequencing	2	1x4mm, 1x6mm	0	High validity
126	2	Tang, Li; Mao, Bigang; Li, Yaokui; Lv, Qiming; Zhang, LiPing; Chen, Caiyan; He, Hanjie; Wang, Weiping; Zeng, Xiongfeng; Shao, Ye; Pan, Yinlin; Hu, Yuanyi; Peng, Yan; Fu, Xiqin; Li, Hongqing; Xia, Shitou; Zhao, Bingran	2017	Knockout of OsNramp5 using the CRISPR/Cas9 system produces low Cd-accumulating indica rice without compromising yield	Rice grain with excessive cadmium (Cd) is a major source of dietary Cd intake and a serious threat to health for people who consume rice as a staple food. The development of elite rice cultivars with consistently low Cd content is challenging for conventional breeding approaches, and new strategies urgently need to be developed. Here, we report the development of new indica rice lines with low Cd…	-	Scientific reports	1	14438	7	10.1038/s41598-017-14832-9	China	CRISPR/SpCas9	DNA-stable	Oryza sativa	Nramp5-PS2	SDN1	0.55	Yes	No information	2	2x5mm	Yes	PCR + Sequencing	2	2x5mm	0	High validity
127		Ueta, Risa; Abe, Chihiro; Watanabe, Takahito; Sugano, Shigeo S.; Ishihara, Ryosuke; Ezura, Hiroshi; Osakabe, Yuriko; Osakabe, Keishi	2017	Rapid breeding of parthenocarpic tomato plants using CRISPR/Cas9	Parthenocarpy in horticultural crop plants is an important trait with agricultural value for various industrial purposes as well as direct eating quality. Here, we demonstrate a breeding strategy to generate parthenocarpic tomato plants using the CRISPR/Cas9 system. We optimized the CRISPR/Cas9 system to introduce somatic mutations effectively into SlIAA9-a key gene controlling parthenocarpy-with…	-	Scientific reports	1	507	7	10.1038/s41598-017-00501-4	Japan	CRISPR/SpCas9	DNA-stable	Solanum lycopersicum	IAA9-gRNA2	SDN1	0.65	Yes	FOCAS	2	1x4mm, 1x5mm	Yes	Targeted deep sequencing	2	1x4mm, 1x5mm	0	High validity
128	1	Jacobs, Thomas B.; Zhang, Ning; Patel, Dhruv; Martin, Gregory B.	2017	Generation of a Collection of Mutant Tomato Lines Using Pooled CRISPR Libraries	The high efficiency of clustered regularly interspaced short palindromic repeats (CRISPR)-mediated mutagenesis in plants enables the development of high-throughput mutagenesis strategies. By transforming pooled CRISPR libraries into tomato (Solanum lycopersicum), collections of mutant lines were generated with minimal transformation attempts and in a relatively short period of time. Identificatio…	Base Sequence; Clustered Regularly Interspaced Short Palindromic Repeats/genetics; disease resistance; DNA, Bacterial/genetics; Gene Library; Genes, Plant; Inheritance Patterns/genetics; Lycopersicon esculentum/genetics; multigene family; Mutation/genetics; phenotype; Plant Diseases/genetics; Proteins/genetics; Protein-Serine-Threonine Kinases/genetics	Plant physiology	4	2023–2037	174	10.1104/pp.17.00489	USA	CRISPR/SpCas9	DNA-stable	Solanum lycopersicum	Solyc02g070910	SDN1	0.55	Yes	The Solanum lycopersicum genome reference sequence (SL2.50)	-	-	Yes	PCR + Sequencing	1	1mm	1	Low validity	No on-target mutation was induced, differences between the genotype and the reference genome
128	2	Jacobs, Thomas B.; Zhang, Ning; Patel, Dhruv; Martin, Gregory B.	2017	Generation of a Collection of Mutant Tomato Lines Using Pooled CRISPR Libraries	The high efficiency of clustered regularly interspaced short palindromic repeats (CRISPR)-mediated mutagenesis in plants enables the development of high-throughput mutagenesis strategies. By transforming pooled CRISPR libraries into tomato (Solanum lycopersicum), collections of mutant lines were generated with minimal transformation attempts and in a relatively short period of time. Identificatio…	Base Sequence; Clustered Regularly Interspaced Short Palindromic Repeats/genetics; disease resistance; DNA, Bacterial/genetics; Gene Library; Genes, Plant; Inheritance Patterns/genetics; Lycopersicon esculentum/genetics; multigene family; Mutation/genetics; phenotype; Plant Diseases/genetics; Proteins/genetics; Protein-Serine-Threonine Kinases/genetics	Plant physiology	4	2023–2037	174	10.1104/pp.17.00489	USA	CRISPR/SpCas9	DNA-stable	Solanum lycopersicum	Solyc04g014650	SDN1	0.4	Yes	The Solanum lycopersicum genome reference sequence (SL2.50)	-	-	Yes	PCR + Sequencing	3	3x2mm	1	Low validity	No on-target mutation was induced, differences between the genotype and the reference genome
129		JI Xin, LI Fei, YAN Yun, SUN HongZheng, ZHANG Jing, LI JunZhou, PENG Ting, DU YanXiu, ZHAO QuanZhi	2017	CRISPR/Cas9 System-Based Editing of Phytochrome-Interacting Factor OsPIL15	【Objective】 As an important environmental signal, light can regulate gene expression, affect the activity of enzymes and plant morphogenesis. Phytochrome interacting factors play an important role in the signal transduction of light. Therefore, constructing the expression vector of CRISPR/Cas9 containing rice phytochrome-interacting factors OsPIL15 and creating the ospil15 mutants have important …	CRISPR/Cas9; gene editing; off-target efficiency; OsPIL15; rice	-	-	-	-	10.3864/j.issn.0578-1752.2017.15.002	China	CRISPR/SpCas9	DNA-stable	Oryza sativa	PIL15	SDN1	0.579	Yes	No information	5	1x2mm, 2x3mm, 2x4mm	Yes	PCR + Sequencing	5	1x2mm, 2x3mm, 2x4mm	0	High validity
130	1	Wang, Liu; Chen, Lin; Li, Rui; Zhao, Ruirui; Yang, Meijing; Sheng, Jiping; Shen, Lin	2017	Reduced Drought Tolerance by CRISPR/Cas9-Mediated SlMAPK3 Mutagenesis in Tomato Plants	Drought stress is one of the most destructive environmental factors that affect tomato plants adversely. Mitogen-activated protein kinases (MAPKs) are important signaling molecules that respond to drought stress. In this study, SlMAPK3 was induced by drought stress, and the clustered regularly interspaced short palindromic repeats (CRISPR)/CRISPR-associated protein 9 (CRISPR/Cas9) system was util…	antioxidant enzymes; Antioxidants/analysis; cell membrane; Cell Membrane/physiology; CRISPR/Cas9; CRISPR-Cas Systems/physiology; drought tolerance; Droughts; Hydrogen Peroxide/analysis; Lycopersicon esculentum/chemistry/genetics/physiology; Mitogen-Activated Protein Kinase 3/genetics/physiology; mutagenesis; oxidative stress; Plants, Genetically Modified; SlMAPK3; tomato plants	Journal of agricultural and food chemistry	39	8674–8682	65	10.1021/acs.jafc.7b02745	China	CRISPR/SpCas9	DNA-stable	Solanum lycopersicum	MAPK3-Target1	SDN1	0.6	Yes	CRISPR-P	3	1x3mm, 2x4mm	Yes	PCR + Sequencing	3	1x3mm, 2x4mm	0	High validity
130	2	Wang, Liu; Chen, Lin; Li, Rui; Zhao, Ruirui; Yang, Meijing; Sheng, Jiping; Shen, Lin	2017	Reduced Drought Tolerance by CRISPR/Cas9-Mediated SlMAPK3 Mutagenesis in Tomato Plants	Drought stress is one of the most destructive environmental factors that affect tomato plants adversely. Mitogen-activated protein kinases (MAPKs) are important signaling molecules that respond to drought stress. In this study, SlMAPK3 was induced by drought stress, and the clustered regularly interspaced short palindromic repeats (CRISPR)/CRISPR-associated protein 9 (CRISPR/Cas9) system was util…	antioxidant enzymes; Antioxidants/analysis; cell membrane; Cell Membrane/physiology; CRISPR/Cas9; CRISPR-Cas Systems/physiology; drought tolerance; Droughts; Hydrogen Peroxide/analysis; Lycopersicon esculentum/chemistry/genetics/physiology; Mitogen-Activated Protein Kinase 3/genetics/physiology; mutagenesis; oxidative stress; Plants, Genetically Modified; SlMAPK3; tomato plants	Journal of agricultural and food chemistry	39	8674–8682	65	10.1021/acs.jafc.7b02745	China	CRISPR/SpCas9	DNA-stable	Solanum lycopersicum	MAPK3-Target2	SDN1	0.55	Yes	CRISPR-P	3	3x4mm	Yes	PCR + Sequencing	3	3x4mm	0	High validity
131	1	Yang, Yongfang; Zhu, Guoning; Li, Rui; Yan, Shijie; Fu, Daqi; Zhu, Benzhong; Tian, Huiqin; Luo, Yunbo; Zhu, Hongliang	2017	The RNA Editing Factor SlORRM4 Is Required for Normal Fruit Ripening in Tomato	RNA editing plays a key posttranscriptional role in gene expression. Existing studies on cytidine-to-uridine RNA editing in plants have focused on maize (Zea mays), rice (Oryza sativa), and Arabidopsis (Arabidopsis thaliana). However, the importance and regulation of RNA editing in several critical agronomic processes are not well understood, a notable example of which is fruit ripening. Here, we…	CRISPR-Cas Systems; Fruit/physiology; Gene Expression Regulation, Developmental/physiology; Gene Expression Regulation, Plant/physiology; Gene silencing; Lycopersicon esculentum/genetics/physiology; Mitochondria; Mutation; phylogeny; Plant Development/genetics/physiology; Plant Proteins/genetics/metabolism; RNA Editing/genetics/physiology	Plant physiology	4	1690–1702	175	10.1104/pp.17.01265	China	CRISPR/SpCas9	DNA-stable	Solanum lycopersicum	ORRM4-T1	SDN2	0.65	Yes	No information	2	2x4mm	Yes	RNA-deep sequencing	2	2x4mm	0	High validity
131	2	Yang, Yongfang; Zhu, Guoning; Li, Rui; Yan, Shijie; Fu, Daqi; Zhu, Benzhong; Tian, Huiqin; Luo, Yunbo; Zhu, Hongliang	2017	The RNA Editing Factor SlORRM4 Is Required for Normal Fruit Ripening in Tomato	RNA editing plays a key posttranscriptional role in gene expression. Existing studies on cytidine-to-uridine RNA editing in plants have focused on maize (Zea mays), rice (Oryza sativa), and Arabidopsis (Arabidopsis thaliana). However, the importance and regulation of RNA editing in several critical agronomic processes are not well understood, a notable example of which is fruit ripening. Here, we…	CRISPR-Cas Systems; Fruit/physiology; Gene Expression Regulation, Developmental/physiology; Gene Expression Regulation, Plant/physiology; Gene silencing; Lycopersicon esculentum/genetics/physiology; Mitochondria; Mutation; phylogeny; Plant Development/genetics/physiology; Plant Proteins/genetics/metabolism; RNA Editing/genetics/physiology	Plant physiology	4	1690–1702	175	10.1104/pp.17.01265	China	CRISPR/SpCas9	DNA-stable	Solanum lycopersicum	ORRM4-T2	SDN2	0.7	Yes	No information	2	2x4mm	Yes	RNA-deep sequencing	2	2x4mm	0	High validity
131	3	Yang, Yongfang; Zhu, Guoning; Li, Rui; Yan, Shijie; Fu, Daqi; Zhu, Benzhong; Tian, Huiqin; Luo, Yunbo; Zhu, Hongliang	2017	The RNA Editing Factor SlORRM4 Is Required for Normal Fruit Ripening in Tomato	RNA editing plays a key posttranscriptional role in gene expression. Existing studies on cytidine-to-uridine RNA editing in plants have focused on maize (Zea mays), rice (Oryza sativa), and Arabidopsis (Arabidopsis thaliana). However, the importance and regulation of RNA editing in several critical agronomic processes are not well understood, a notable example of which is fruit ripening. Here, we…	CRISPR-Cas Systems; Fruit/physiology; Gene Expression Regulation, Developmental/physiology; Gene Expression Regulation, Plant/physiology; Gene silencing; Lycopersicon esculentum/genetics/physiology; Mitochondria; Mutation; phylogeny; Plant Development/genetics/physiology; Plant Proteins/genetics/metabolism; RNA Editing/genetics/physiology	Plant physiology	4	1690–1702	175	10.1104/pp.17.01265	China	CRISPR/SpCas9	DNA-stable	Solanum lycopersicum	ORRM4-T4	SDN2	0.6	Yes	No information	2	1x3mm, 1x4mm	Yes	RNA-deep sequencing	2	1x3mm, 1x4mm	0	High validity
132		Zhou, Zheng; Tan, Hexin; Li, Qing; Chen, Junfeng; Gao, Shouhong; Wang, Yun; Chen, Wansheng; Zhang, Lei	2018	CRISPR/Cas9-mediated efficient targeted mutagenesis of RAS in Salvia miltiorrhiza	The CRISPR (Clustered Regularly Interspaced Short Palindromic Repeats)/Cas9 (CRISPR-associated) system is a powerful genome editing tool that has been used in many species. In this study, we focused on the phenolic acid metabolic pathway in the traditional Chinese medicinal herb Salvia miltiorrhiza, using the CRISPR/Cas9 system to edit the rosmarinic acid synthase gene (SmRAS) in the water-solubl…	CRISPR/Cas9; genome editing; Rosmarinic acid synthase; Salvia miltiorrhiza	Phytochemistry	-	63–70	148	10.1016/j.phytochem.2018.01.015	China	CRISPR/SpCas9	DNA-stable	Salvia miltiorrhiza	RAS	SDN1	0.7	Yes	CRISPR-P	1	No information	Yes	PCR + Sequencing	1	0mm	0	Low validity	Missing information about potential off-target sites
133		Al Amin, N.; Ahmad, N.; Wu, N.; Pu, X.; Ma, T.; Du, Y.; Bo, X.; Wang, N.; Sharif, R.; Wang, P.	2019	CRISPR-Cas9 mediated targeted disruption of FAD2-2 microsomal omega-6 desaturase in soybean (Glycine max.L)	Background: Recent innovation in the field of genome engineering encompasses numerous levels of plant genome engineering which attract the substantial excitement of plant biologist worldwide. RNA-guided CRISPR Cas9 system has appeared a promising tool in site-directed mutagenesis due to its innovative utilization in different branches of biology. CRISPR-Cas9 nuclease system have supersedes all pr…	CRISPR-Cas9; FAD2-2; oleic acid; soybean; Targeted mutagenesis	BMC biotechnology	1		19	10.1186/s12896-019-0501-2	China	CRISPR/SpCas9	DNA-stable	Glycine max	FAD2-2-sgRNA2	SDN1	0.526	Yes	CRISPR-P	19 (3x no PAM)	3x1mm; 1x2mm, 3x3mm, 9x4mm	Yes	PCR + Sequencing	13 (1x no PAM)	3x1mm, 1x2mm, 3x3mm, 5x4mm	0	Medium validity	Potential off-target sites were solely partly followed by a PAM
134	1	Bull, S. E.; Seung, D.; Chanez, C.; Mehta, D.; Kuon, J. E.; Truernit, E.; Hochmuth, A.; Zurkirchen, I.; Zeeman, S. C.; Gruissem, W.; Vanderschuren, H.	2018	Accelerated ex situ breeding of GBSS- and PTST1-edited cassava for modified starch	Crop diversification required to meet demands for food security and industrial use is often challenged by breeding time and amenability of varieties to genome modification. Cassava is one such crop. Grown for its large starch-rich storage roots, it serves as a staple food and a commodity in the multibillion-dollar starch industry. Starch is composed of the glucose polymers amylopectin and amylose…		Science Advances	9		4	10.1126/sciadv.aat6086	Switzerland, Belgium	CRISPR/SpCas9	DNA-stable	Manihot esculentum	PTSTsgRNA2	SDN1	0.5	Yes	CRISPOR	8	1x3mm, 2x4mm, 5x5mm	Yes	Unclear (Surveyor Assays and/ or Sanger Sequencing)	8	1x3mm, 2x4mm, 5x5mm	0	High validity
134	2	Bull, S. E.; Seung, D.; Chanez, C.; Mehta, D.; Kuon, J. E.; Truernit, E.; Hochmuth, A.; Zurkirchen, I.; Zeeman, S. C.; Gruissem, W.; Vanderschuren, H.	2018	Accelerated ex situ breeding of GBSS- and PTST1-edited cassava for modified starch	Crop diversification required to meet demands for food security and industrial use is often challenged by breeding time and amenability of varieties to genome modification. Cassava is one such crop. Grown for its large starch-rich storage roots, it serves as a staple food and a commodity in the multibillion-dollar starch industry. Starch is composed of the glucose polymers amylopectin and amylose…		Science Advances	9		4	10.1126/sciadv.aat6086	Switzerland, Belgium	CRISPR/SpCas9	DNA-stable	Manihot esculentum	GBSSsgRNA4	SDN1	0.45	Yes	CRISPOR	8	2x4mm, 6x5mm	Yes	Unclear (Surveyor Assays and/ or Sanger Sequencing)	8	2x4mm, 6x5mm	0	High validity
135	1	Charrier, Aurelie; Vergne, Emilie; Dousset, Nicolas; Richer, Andrea; Petiteau, Aurelien; Chevreau, Elisabeth	2019	Efficient Targeted Mutagenesis in Apple and First Time Edition of Pear Using the CRISPR-Cas9 System	Targeted genome engineering has emerged as an alternative to classical plant breeding and transgenic methods to improve crop plants. Among other methods (zinc finger nucleases or TAL effector nucleases) the CRISPR-Cas system proved to be the most effective, convenient and least expensive method. In this study, we optimized the conditions of application of this system on apple and explored its fea…		Frontiers in plant science			10	10.3389/fpls.2019.00040	France	CRISPR/SpCas9	DNA-stable	Malus domestica	TFL1-sgRNA1	SDN1	0.65	Yes	CRISPOR	2	1x0mm, 1x3mm	Yes	PCR + Sequencing	2 (1x on-target =off-target)	1x3mm	0	Medium validity	Solely some potential off-taregt sites had at least one mismatch to the on-target site
135	2	Charrier, Aurelie; Vergne, Emilie; Dousset, Nicolas; Richer, Andrea; Petiteau, Aurelien; Chevreau, Elisabeth	2019	Efficient Targeted Mutagenesis in Apple and First Time Edition of Pear Using the CRISPR-Cas9 System	Targeted genome engineering has emerged as an alternative to classical plant breeding and transgenic methods to improve crop plants. Among other methods (zinc finger nucleases or TAL effector nucleases) the CRISPR-Cas system proved to be the most effective, convenient and least expensive method. In this study, we optimized the conditions of application of this system on apple and explored its fea…		Frontiers in plant science			10	10.3389/fpls.2019.00040	France	CRISPR/SpCas9	DNA-stable	Pyrus communis	TFL1-sgRNA1	SDN1	0.6	Already known	-	-	-	Yes	PCR + Sequencing	1	1mm	1	High validity
135	3	Charrier, Aurelie; Vergne, Emilie; Dousset, Nicolas; Richer, Andrea; Petiteau, Aurelien; Chevreau, Elisabeth	2019	Efficient Targeted Mutagenesis in Apple and First Time Edition of Pear Using the CRISPR-Cas9 System	Targeted genome engineering has emerged as an alternative to classical plant breeding and transgenic methods to improve crop plants. Among other methods (zinc finger nucleases or TAL effector nucleases) the CRISPR-Cas system proved to be the most effective, convenient and least expensive method. In this study, we optimized the conditions of application of this system on apple and explored its fea…		Frontiers in plant science			10	10.3389/fpls.2019.00040	France	CRISPR/SpCas9	DNA-stable	Malus domestica	TFL1-sgRNA2	SDN1	0.65	Yes	CRISPOR	2	2x3mm	Yes	PCR + Sequencing	1	1x3mm	0	High validity
136		Chen, R.; Xu, Q.; Liu, Y.; Zhang, J.; Ren, D.; Wang, G.	2018	Generation of transgene-free maize male sterile lines using the crispr/cas9 system	Male sterility (MS) provides a useful breeding tool to harness hybrid vigor for hybrid seed production. It is necessary to generate new male sterile mutant lines for the development of hybrid seed production technology. The CRISPR/Cas9 technology is well suited for targeting genomes to generate male sterile mutants. In this study, we artificially synthesized Streptococcus pyogenes Cas9 gene with …	Cas9; CRISPR; genome editing; maize; Male sterility; Transgene-free	Frontiers in plant science			9	10.3389/fpls.2018.01180	China	CRISPR/SpCas9	DNA-stable	Zea Mays	MS8	SDN1	0.75	Yes	CRISPR-P	9	1x1mm, 3x3mm, 5x no information	Yes	PCR + Sequencing	4	1x1mm, 3x5mm	1	High validity
137		Danilo, B.; Perrot, L.; Mara, K.; Botton, E.; Nogué, F.; Mazier, M.	2019	Efficient and transgene-free gene targeting using Agrobacterium-mediated delivery of the CRISPR/Cas9 system in tomato			Plant cell reports				10.1007/s00299-019-02373-6	France	CRISPR/SpCas9	DNA-stable	Solanum lycopersicum	ALS1	SDN2	0.476	Yes	CRISPOR	3	2x3mm, 1x5mm	Yes	PCR + Sequencing	3	2x3mm, 1x5mm	0	High validity
138		Ding, F.; Hu, Q.; Wang, M.; Zhang, S.	2018	Knockout of SLSBPASE suppresses carbon assimilation and alters nitrogen metabolism in tomato plants	Sedoheptulose-1,7-bisphosphatase (SBPase) is an enzyme in the Calvin–Benson cycle and has been documented to be important in carbon assimilation, growth and stress tolerance in plants. However, information on the impact of SBPase on carbon assimilation and nitrogen metabolism in tomato plants (Solanum lycopersicum) is rather limited. In the present study, we investigated the role of SBPase in car…	Carbon assimilation; CRISPRCas9; Nitrogen metabolism; SBPase; Tomato	IJMS (International journal of molecular sciences)	12		19	10.3390/ijms19124046	China	CRISPR/SpCas9	DNA-stable	Solanum lycopersicum	SBPase	SDN1	0.526	Yes	CRISPR-GE tool	3	1x3mm, 2x4mm	Yes	PCR + Sequencing	3	1x3mm, 2x4mm	0	High validity
139	1	Doll, N. M.; Gilles, L. M.; Gérentes, M. F.; Richard, C.; Just, J.; Fierlej, Y.; Borrelli, V. M. G.; Gendrot, G.; Ingram, G. C.; Rogowsky, P. M.; Widiez, T.	2019	Single and multiple gene knockouts by CRISPR–Cas9 in maize	Key message: The analysis of 93 mutant alleles in 18 genes demonstrated that CRISPR–Cas9 is a robust tool for targeted mutagenesis in maize, permitting efficient generation of single and multiple knockouts. Abstract: CRISPR–Cas9 technology is a simple and efficient tool for targeted mutagenesis of the genome. It has been implemented in many plant species, including crops such as maize. Here we re…	CRISPR; gene editing; maize; mutagenesis; SDN1; Zea mays	Plant cell reports				10.1007/s00299-019-02378-1	France	CRISPR/SpCas9	DNA-stable	Zea Mays	GRMZM2G145466	SDN1	0.6	Yes	BLAST	1	3mm	Yes	PCR + Sequencing	1	3mm	0	High validity
139	2	Doll, N. M.; Gilles, L. M.; Gérentes, M. F.; Richard, C.; Just, J.; Fierlej, Y.; Borrelli, V. M. G.; Gendrot, G.; Ingram, G. C.; Rogowsky, P. M.; Widiez, T.	2019	Single and multiple gene knockouts by CRISPR–Cas9 in maize	Key message: The analysis of 93 mutant alleles in 18 genes demonstrated that CRISPR–Cas9 is a robust tool for targeted mutagenesis in maize, permitting efficient generation of single and multiple knockouts. Abstract: CRISPR–Cas9 technology is a simple and efficient tool for targeted mutagenesis of the genome. It has been implemented in many plant species, including crops such as maize. Here we re…	CRISPR; gene editing; maize; mutagenesis; SDN1; Zea mays	Plant cell reports				10.1007/s00299-019-02378-1	France	CRISPR/SpCas9	DNA-stable	Zea Mays	GRMZM2G140302	SDN1	0.45	Yes	BLAST	1	3mm	Yes	PCR + Sequencing	1	3mm	0	High validity
139	3	Doll, N. M.; Gilles, L. M.; Gérentes, M. F.; Richard, C.; Just, J.; Fierlej, Y.; Borrelli, V. M. G.; Gendrot, G.; Ingram, G. C.; Rogowsky, P. M.; Widiez, T.	2019	Single and multiple gene knockouts by CRISPR–Cas9 in maize	Key message: The analysis of 93 mutant alleles in 18 genes demonstrated that CRISPR–Cas9 is a robust tool for targeted mutagenesis in maize, permitting efficient generation of single and multiple knockouts. Abstract: CRISPR–Cas9 technology is a simple and efficient tool for targeted mutagenesis of the genome. It has been implemented in many plant species, including crops such as maize. Here we re…	CRISPR; gene editing; maize; mutagenesis; SDN1; Zea mays	Plant cell reports				10.1007/s00299-019-02378-1	France	CRISPR/SpCas9	DNA-stable	Zea Mays	GRMZM2G471240	SDN1	0.65	Yes	BLAST	1	4mm	Yes	PCR + Sequencing	1	4mm	0	High validity
140		Feng, Shan; Song, Wei; Fu, Ruirui; Zhang, Hong; Xu, Anran; Li, Jiaru	2018	Application of the CRISPR/Cas9 system in Dioscorea zingiberensis	Dioscorea zingiberensis is a major pharmaceutical plant that produces diosgenin, an important starting material for steroidal hormones. To date, no genome editing approach in D. zingiberensis has been reported. The clustered regularly interspaced short palindromic repeats (CRISPR/Cas9) system has proven to be an efficient targeted genome modification tool and has been successfully applied in many…		Plant Cell Tissue and Organ Culture	1	133–141	135	10.1007/s11240-018-1450-5	China	CRISPR/SpCas9	DNA-stable	Dioscorea zingiberensis	fps-SP	SDN1	0.55	Yes	CRISPR-P	1	On-target and potential off-target do not fit	Yes	PCR + Sequencing	1	Unclear	0	Low validity	Genome not fully sequenced (sequencing errors)
141	1	Gao, Y.; Wei, W.; Zhao, X.; Tan, X.; Fan, Z.; Zhang, Y.; Jing, Y.; Meng, L.; Zhu, B.; Zhu, H.; Chen, J.; Jiang, C. Z.; Grierson, D.; Luo, Y.; Fu, D. Q.	2018	A NAC transcription factor, NOR-like1, is a new positive regulator of tomato fruit ripening	Ripening of the model fruit tomato (Solanum lycopersicum) is controlled by a transcription factor network including NAC (NAM, ATAF1/2, and CUC2) domain proteins such as No-ripening (NOR), SlNAC1, and SlNAC4, but very little is known about the NAC targets or how they regulate ripening. Here, we conducted a systematic search of fruit-expressed NAC genes and showed that silencing NOR-like1 (Solyc07g…		Horticulture Research	1		5	10.1038/s41438-018-0111-5	China	CRISPR/SpCas9	DNA-stable	Solanum lycopersicum	nor-likeT2	SDN1	0.65	Yes	CRISPR-P	1	1x3mm	Yes	PCR + Sequencing	1	1x3mm	0	High validity
141	2	Gao, Y.; Wei, W.; Zhao, X.; Tan, X.; Fan, Z.; Zhang, Y.; Jing, Y.; Meng, L.; Zhu, B.; Zhu, H.; Chen, J.; Jiang, C. Z.; Grierson, D.; Luo, Y.; Fu, D. Q.	2018	A NAC transcription factor, NOR-like1, is a new positive regulator of tomato fruit ripening	Ripening of the model fruit tomato (Solanum lycopersicum) is controlled by a transcription factor network including NAC (NAM, ATAF1/2, and CUC2) domain proteins such as No-ripening (NOR), SlNAC1, and SlNAC4, but very little is known about the NAC targets or how they regulate ripening. Here, we conducted a systematic search of fruit-expressed NAC genes and showed that silencing NOR-like1 (Solyc07g…		Horticulture Research	1		5	10.1038/s41438-018-0111-5	China	CRISPR/SpCas9	DNA-stable	Solanum lycopersicum	nor-likeT3	SDN1	0.55	Yes	CRISPR-P	2	2x4mm, 6x5mm	Yes	PCR + Sequencing	2	2x4mm, 6x5mm	0	High validity
141	3	Gao, Y.; Wei, W.; Zhao, X.; Tan, X.; Fan, Z.; Zhang, Y.; Jing, Y.; Meng, L.; Zhu, B.; Zhu, H.; Chen, J.; Jiang, C. Z.; Grierson, D.; Luo, Y.; Fu, D. Q.	2018	A NAC transcription factor, NOR-like1, is a new positive regulator of tomato fruit ripening	Ripening of the model fruit tomato (Solanum lycopersicum) is controlled by a transcription factor network including NAC (NAM, ATAF1/2, and CUC2) domain proteins such as No-ripening (NOR), SlNAC1, and SlNAC4, but very little is known about the NAC targets or how they regulate ripening. Here, we conducted a systematic search of fruit-expressed NAC genes and showed that silencing NOR-like1 (Solyc07g…		Horticulture Research	1		5	10.1038/s41438-018-0111-5	China	CRISPR/SpCas9	DNA-stable	Solanum lycopersicum	nor-likeT4	SDN1	0.5	Yes	CRISPR-P	2	1x3mm, 1x4mm	Yes	PCR + Sequencing	2	1x3mm, 1x4mm	0	High validity
142	1	Gomez, Michael A.; Lin, Z. Daniel; Moll, Theodore; Chauhan, Raj Deepika; Hayden, Luke; Renninger, Kelley; Beyene, Getu; Taylor, Nigel J.; Carrington, James C.; Staskawicz, Brian J.; Bart, Rebecca S.	2019	Simultaneous CRISPR/Cas9-mediated editing of cassava eIF4E isoforms nCBP-1 and nCBP-2 reduces cassava brown streak disease symptom severity and incidence	Cassava brown streak disease (CBSD) is a major constraint on cassava yields in East and Central Africa and threatens production in West Africa. CBSD is caused by two species of positive-sense RNA viruses belonging to the family Potyviridae, genus Ipomovirus: Cassava brown streak virus (CBSV) and Ugandan cassava brown streak virus (UCBSV). Diseases caused by the family Potyviridae require the inte…		Plant Biotechnol J (Plant Biotechnology Journal)	2	421–434	17	10.1111/pbi.12987	USA	CRISPR/SpCas9	DNA-stable	Manihot esculentum	nCBP-1- sgRNA1	SDN1	0.55	Yes	CasOT-tool	5	2x3mm, 2x4mm, 1x5mm	Yes	PCR + Sequencing	5	1x3mm, 3x4mm, 1x5mm	0	High validity
142	2	Gomez, Michael A.; Lin, Z. Daniel; Moll, Theodore; Chauhan, Raj Deepika; Hayden, Luke; Renninger, Kelley; Beyene, Getu; Taylor, Nigel J.; Carrington, James C.; Staskawicz, Brian J.; Bart, Rebecca S.	2019	Simultaneous CRISPR/Cas9-mediated editing of cassava eIF4E isoforms nCBP-1 and nCBP-2 reduces cassava brown streak disease symptom severity and incidence	Cassava brown streak disease (CBSD) is a major constraint on cassava yields in East and Central Africa and threatens production in West Africa. CBSD is caused by two species of positive-sense RNA viruses belonging to the family Potyviridae, genus Ipomovirus: Cassava brown streak virus (CBSV) and Ugandan cassava brown streak virus (UCBSV). Diseases caused by the family Potyviridae require the inte…		Plant Biotechnol J (Plant Biotechnology Journal)	2	421–434	17	10.1111/pbi.12987	USA	CRISPR/SpCas9	DNA-stable	Manihot esculentum	nCBP-2- sgRNA2	SDN1	0.5	Yes	CasOT-tool	5	2x3mm, 3x4mm	Yes	PCR + Sequencing	5	1x2mm, 3x3mm, 1x4mm	0	High validity
143	1	Han, Yue; Luo, Dengjie; Usman, Babar; Nawaz, Gul; Zhao, Neng; Liu, Fang; Li, RongBai	2018	Development of High Yielding Glutinous Cytoplasmic Male Sterile Rice (Oryza sativa L.) Lines through CRISPR/Cas9 Based Mutagenesis of Wx and TGW6 and Proteomic Analysis of Anther	Development of high yielding and more palatable glutinous rice is an important goal in breeding and long-standing cultural interaction in Asia. In this study, the TGW6 and Wx, major genes conferring 1000 grain weight (GW) and amylose content (AC), were edited in a maintainer line by CRISPR/Cas9 technology. Four targets were assembled in pYLCRISPR/Cas9Pubi-H vector and T-0 mutant plants were obtai…		Agronomy-Basel	12		8	10.3390/agronomy8120290	China	CRISPR/SpCas9	DNA-stable	Oryza sativa	WxT2	SDN1	0.6	Yes	CRISPR-GE tool, CRISPR-P	3	Unclear	Yes	PCR + Sequencing	3	Unclear	0	Unclear validity	Unclear information about potential off-target sites
143	2	Han, Yue; Luo, Dengjie; Usman, Babar; Nawaz, Gul; Zhao, Neng; Liu, Fang; Li, RongBai	2018	Development of High Yielding Glutinous Cytoplasmic Male Sterile Rice (Oryza sativa L.) Lines through CRISPR/Cas9 Based Mutagenesis of Wx and TGW6 and Proteomic Analysis of Anther	Development of high yielding and more palatable glutinous rice is an important goal in breeding and long-standing cultural interaction in Asia. In this study, the TGW6 and Wx, major genes conferring 1000 grain weight (GW) and amylose content (AC), were edited in a maintainer line by CRISPR/Cas9 technology. Four targets were assembled in pYLCRISPR/Cas9Pubi-H vector and T-0 mutant plants were obtai…		Agronomy-Basel	12		8	10.3390/agronomy8120290	China	CRISPR/SpCas9	DNA-stable	Oryza sativa	WxT1	SDN1	0.75	Yes	CRISPR-GE tool, CRISPR-P	3	2x2mm, 1x3mm	Yes	PCR + Sequencing	3	2x2mm, 1x3mm	0	High validity
143	3	Han, Yue; Luo, Dengjie; Usman, Babar; Nawaz, Gul; Zhao, Neng; Liu, Fang; Li, RongBai	2018	Development of High Yielding Glutinous Cytoplasmic Male Sterile Rice (Oryza sativa L.) Lines through CRISPR/Cas9 Based Mutagenesis of Wx and TGW6 and Proteomic Analysis of Anther	Development of high yielding and more palatable glutinous rice is an important goal in breeding and long-standing cultural interaction in Asia. In this study, the TGW6 and Wx, major genes conferring 1000 grain weight (GW) and amylose content (AC), were edited in a maintainer line by CRISPR/Cas9 technology. Four targets were assembled in pYLCRISPR/Cas9Pubi-H vector and T-0 mutant plants were obtai…		Agronomy-Basel	12		8	10.3390/agronomy8120290	China	CRISPR/SpCas9	DNA-stable	Oryza sativa	TGW6T1	SDN1	0.7	Yes	CRISPR-GE tool, CRISPR-P	3	1x3mm, 2x4mm	Yes	PCR + Sequencing	3	1x3mm, 2x4mm	0	High validity
143	4	Han, Yue; Luo, Dengjie; Usman, Babar; Nawaz, Gul; Zhao, Neng; Liu, Fang; Li, RongBai	2018	Development of High Yielding Glutinous Cytoplasmic Male Sterile Rice (Oryza sativa L.) Lines through CRISPR/Cas9 Based Mutagenesis of Wx and TGW6 and Proteomic Analysis of Anther	Development of high yielding and more palatable glutinous rice is an important goal in breeding and long-standing cultural interaction in Asia. In this study, the TGW6 and Wx, major genes conferring 1000 grain weight (GW) and amylose content (AC), were edited in a maintainer line by CRISPR/Cas9 technology. Four targets were assembled in pYLCRISPR/Cas9Pubi-H vector and T-0 mutant plants were obtai…		Agronomy-Basel	12		8	10.3390/agronomy8120290	China	CRISPR/SpCas9	DNA-stable	Oryza sativa	TGW6T2	SDN1	0.65	Yes	CRISPR-GE tool, CRISPR-P	3	2x3mm, 1x4mm	Yes	PCR + Sequencing	3	2x3mm, 1x4mm	0	High validity
144	1	Howells, R. M.; Craze, M.; Bowden, S.; Wallington, E. J.	2018	Efficient generation of stable, heritable gene edits in wheat using CRISPR/Cas9	Background: The use of CRISPR/Cas9 systems could prove to be a valuable tool in crop research, providing the ability to fully knockout gene function in complex genomes or to precisely adjust gene function by knockout of individual alleles. Results: We compare gene editing in hexaploid wheat (Triticum aestivum) with diploid barley (Hordeum vulgare), using a combination of single genome and tri-gen…	Cas9; CRISPR; genome editing; heritability; Hordeum vulgare; Knockout; Triticum aestivum	BMC Plant Biology	1		18	10.1186/s12870-018-1433-z	United Kingdom	CRISPR/SpCas9	DNA-stable	Triticum aestivum	PDS-Chromosome A	SDN1	0.5	Already known	-	-	-	Yes	PCR + Sequencing	2	2x2mm	0	Unclear validity	Unclear, whether a PAM follows the potential off-target sites
144	2	Howells, R. M.; Craze, M.; Bowden, S.; Wallington, E. J.	2018	Efficient generation of stable, heritable gene edits in wheat using CRISPR/Cas9	Background: The use of CRISPR/Cas9 systems could prove to be a valuable tool in crop research, providing the ability to fully knockout gene function in complex genomes or to precisely adjust gene function by knockout of individual alleles. Results: We compare gene editing in hexaploid wheat (Triticum aestivum) with diploid barley (Hordeum vulgare), using a combination of single genome and tri-gen…	Cas9; CRISPR; genome editing; heritability; Hordeum vulgare; Knockout; Triticum aestivum	BMC Plant Biology	1		18	10.1186/s12870-018-1433-z	United Kingdom	CRISPR/SpCas9	DNA-stable	Triticum aestivum	PDS-Chromosome B	SDN1	0.55	Already known	-	-	-	Yes	PCR + Sequencing	2	2x2mm	0	Low validity	No on-target mutation was induced
144	3	Howells, R. M.; Craze, M.; Bowden, S.; Wallington, E. J.	2018	Efficient generation of stable, heritable gene edits in wheat using CRISPR/Cas9	Background: The use of CRISPR/Cas9 systems could prove to be a valuable tool in crop research, providing the ability to fully knockout gene function in complex genomes or to precisely adjust gene function by knockout of individual alleles. Results: We compare gene editing in hexaploid wheat (Triticum aestivum) with diploid barley (Hordeum vulgare), using a combination of single genome and tri-gen…	Cas9; CRISPR; genome editing; heritability; Hordeum vulgare; Knockout; Triticum aestivum	BMC Plant Biology	1		18	10.1186/s12870-018-1433-z	United Kingdom	CRISPR/SpCas9	DNA-stable	Triticum aestivum	PDS-Chromosome D	SDN1	0.45	Already known	-	-	-	Yes	PCR + Sequencing	2	2x11mm	0	Unclear validity	Unclear, whether a PAM follows the potential off-target sites
145		Hu, N.; Xian, Z.; Li, N.; Liu, Y.; Huang, W.; Yan, F.; Su, D.; Chen, J.; Li, Z.	2019	Rapid and user-friendly open-source CRISPR/Cas9 system for single- or multi-site editing of tomato genome	CRISPR/Cas9-induced genome editing is a powerful tool for studying gene function in a variety of organisms, including plants. Using multi-sgRNAs to target one or more genes is helpful to improve the efficacy of gene editing and facilitate multi-gene editing. Here, we describe a CRISPR/Cas9 system which can be conveniently developed as a CRISPR kit. SgRNA expression cassettes can be rapidly genera…		Horticulture Research	1		6	10.1038/s41438-018-0082-6	China	CRISPR/SpCas9	DNA-stable	Solanum lycopersicum	GRAS8	SDN1	0.45	Yes	CRISPR-P	4 (3x no PAM)	1x4mm	Yes	Enzyme mismatch cleavage assay (T7 assay)	4 (3x no PAM)	1x4mm	0	Medium validity	Potential off-target sites were solely partly followed by a PAM
146		Hyun, Youbong; Vincent, Coral; Tilmes, Vicky; Bergonzi, Sara; Kiefer, Christiane; Richter, Rene; Martinez-Gallegos, Rafael; Severing, Edouard; Coupland, George	2019	A regulatory circuit conferring varied flowering response to cold in annual and perennial plants	The reproductive strategies of plants are highly variable. Short-lived annuals flower abundantly soon after germination, whereas longer-lived perennials postpone and spatially restrict flowering. We used CRISPR/Cas9 and interspecies gene transfer to understand divergence in reproductive patterns between annual and perennial crucifers. We show that in perennial Arabis alpina, flowering in response…		Science	6425	409-+	363	10.1126/science.aau8197	Germany	CRISPR/SpCas9	DNA-stable	Arabis alpina	SPL15	SDN1	0.5	Yes	Cas-OFFinder	55	2x4mm, 53x5mm	Yes	PCR + Sequencing	55	2x4mm, 53x5mm	0	High validity
147	1	Ji, X.; Si, X.; Zhang, Y.; Zhang, H.; Zhang, F.; Gao, C.	2018	Conferring DNA virus resistance with high specificity in plants using virus-inducible genome-editing system	The CRISPR/Cas9 system has recently been engineered to confer resistance to geminiviruses in plants. However, we show here that the usefulness of this antiviral strategy is undermined by off-target effects identified by deep sequencing in Arabidopsis. We construct two virus-inducible CRISPR/Cas9 vectors that efficiently inhibit beet severe curly top virus (BSCTV) accumulation in both transient as…	Cas9 system; CRISPR; Geminivirus; Off-target; Virus-inducible; Virus-resistance	Genome biology	1	197	19	10.1186/s13059-018-1580-4	China	CRISPR/SpCas9	DNA-stable	Arabidopsis thaliana	BSCTV	SDN1	0.3	Yes	Cas-OFFinder	10	3x3mm, 7x4mm	Yes	Targeted deep sequencing	10	3x3mm, 7x4mm	8 (overexpressed)	Low validity	sgRNA/Cas9 complex was overexpressed
147	2	Ji, X.; Si, X.; Zhang, Y.; Zhang, H.; Zhang, F.; Gao, C.	2018	Conferring DNA virus resistance with high specificity in plants using virus-inducible genome-editing system	The CRISPR/Cas9 system has recently been engineered to confer resistance to geminiviruses in plants. However, we show here that the usefulness of this antiviral strategy is undermined by off-target effects identified by deep sequencing in Arabidopsis. We construct two virus-inducible CRISPR/Cas9 vectors that efficiently inhibit beet severe curly top virus (BSCTV) accumulation in both transient as…	Cas9 system; CRISPR; Geminivirus; Off-target; Virus-inducible; Virus-resistance	Genome biology	1	197	19	10.1186/s13059-018-1580-4	China	CRISPR/SpCas9	DNA-stable	Arabidopsis thaliana	BSCTV	SDN1	0.3	Yes	Cas-OFFinder	10	3x3mm, 7x4mm	Yes	Targeted deep sequencing	10	3x3mm, 7x4mm	0	High validity
148	1	Lee, H. Y.; Chen, Z.; Zhang, C.; Yoon, G. M.	2019	Targeted Mutagenesis of the OsACS Locus Alters Phosphate Deficiency-Induced Adaptive Responses in Rice Seedlings	Phosphate (Pi) deficiency severely influences the growth and reproduction of plants. To cope with Pi-deficiency, plants initiate morphological and biochemical adaptive responses upon sensing low Pi in the soil and the plant hormone ethylene plays a crucial role during this process. However, how regulation of ethylene biosynthesis influences the Pi-induced adaptive responses remains unclear. Here,…	adaptive response; CRISPRCas; ethylene biosynthesis; OsACS; phosphate deficiency; rice	Journal of experimental botany				10.1093/jxb/erz074	USA	CRISPR/SpCas9	DNA-stable	Oryza sativa	ACS1	SDN1	0.6	Yes	CRISPR-P	3	2x3mm+1 bulge	Yes	PCR + Sequencing	3	2x3mm+1 bulge	0	High validity
148	2	Lee, H. Y.; Chen, Z.; Zhang, C.; Yoon, G. M.	2019	Targeted Mutagenesis of the OsACS Locus Alters Phosphate Deficiency-Induced Adaptive Responses in Rice Seedlings	Phosphate (Pi) deficiency severely influences the growth and reproduction of plants. To cope with Pi-deficiency, plants initiate morphological and biochemical adaptive responses upon sensing low Pi in the soil and the plant hormone ethylene plays a crucial role during this process. However, how regulation of ethylene biosynthesis influences the Pi-induced adaptive responses remains unclear. Here,…	adaptive response; CRISPRCas; ethylene biosynthesis; OsACS; phosphate deficiency; rice	Journal of experimental botany				10.1093/jxb/erz074	USA	CRISPR/SpCas9	DNA-stable	Oryza sativa	ACS2	SDN1	0.5	Yes	CRISPR-P	3	2x4mm; 1x5mm	Yes	PCR + Sequencing	3	2x4mm; 1x5mm	0	High validity
149	1	Lee, K.; Zhang, Y.; Kleinstiver, B. P.; Guo, J. A.; Aryee, M. J.; Miller, J.; Malzahn, A.; Zarecor, S.; Lawrence-Dill, C. J.; Joung, J. K.; Qi, Y.; Wang, K.	2019	Activities and specificities of CRISPR/Cas9 and Cas12a nucleases for targeted mutagenesis in maize	CRISPR/Cas9 and Cas12a (Cpf1) nucleases are two of the most powerful genome editing tools in plants. In this work, we compared their activities by targeting maize glossy2 gene coding region that has overlapping sequences recognized by both nucleases. We introduced constructs carrying SpCas9-guide RNA (gRNA) and LbCas12a-CRISPR RNA (crRNA) into maize inbred B104 embryos using Agrobacterium-mediate…	Cas12a (Cpf1); CIRCLE-seq; CRISPRCas; genome editing; Off-target; Zea mays	Plant Biotechnol J (Plant Biotechnology Journal)	2	362–372	17	10.1111/pbi.12982	USA	CRISPR/SpCas9	DNA-stable	Zea Mays	gl2-sgRNA1	SDN1	0.35	Yes	Cas-OFFinder, CIRCLE-seq	18 (not all are followed by a PAM)	7mm or fewer	Yes	TIDE	17 (2x no PAM)	1x2mm, 2x3mm, 5x4mm, 4x5mm, 1x6mm, 2x7mm	0	Medium validity	Potential off-target sites were solely partly followed by a PAM
149	2	Lee, K.; Zhang, Y.; Kleinstiver, B. P.; Guo, J. A.; Aryee, M. J.; Miller, J.; Malzahn, A.; Zarecor, S.; Lawrence-Dill, C. J.; Joung, J. K.; Qi, Y.; Wang, K.	2019	Activities and specificities of CRISPR/Cas9 and Cas12a nucleases for targeted mutagenesis in maize	CRISPR/Cas9 and Cas12a (Cpf1) nucleases are two of the most powerful genome editing tools in plants. In this work, we compared their activities by targeting maize glossy2 gene coding region that has overlapping sequences recognized by both nucleases. We introduced constructs carrying SpCas9-guide RNA (gRNA) and LbCas12a-CRISPR RNA (crRNA) into maize inbred B104 embryos using Agrobacterium-mediate…	Cas12a (Cpf1); CIRCLE-seq; CRISPRCas; genome editing; Off-target; Zea mays	Plant Biotechnol J (Plant Biotechnology Journal)	2	362–372	17	10.1111/pbi.12982	USA	CRISPR/SpCas9	DNA-stable	Zea Mays	gl2-sgRNA2	SDN1	0.6	Yes	Cas-OFFinder, CIRCLE-seq	67 (not all are followed by a PAM)	7mm or fewer	Yes	TIDE	20 (4x no PAM)	2x3mm, 5x4mm, 9x5mm	0	Medium validity	Potential off-target sites were solely partly followed by a PAM
150	1	Li, J.; Manghwar, H.; Sun, L.; Wang, P.; Wang, G.; Sheng, H.; Zhang, J.; Liu, H.; Qin, L.; Rui, H.; Li, B.; Lindsey, K.; Daniell, H.; Jin, S.; Zhang, X.	2018	Whole genome sequencing reveals rare off-target mutations and considerable inherent genetic or/and somaclonal variations in CRISPR/Cas9-edited cotton plants	The CRISPR/Cas9 system has been extensively applied for crop improvement. However, our understanding of Cas9 specificity is very limited in Cas9-edited plants. To identify on- and off-target mutation in an edited crop, we described whole genome sequencing (WGS) of 14 Cas9-edited cotton plants targeted to three genes, and three negative (Ne) control and three wild-type (WT) plants. In total, 4188–…	cotton; CRISPRCas9; Off-target; pre-existinginherent variation; somaclonal variation; whole genome sequencing	Plant Biotechnol J (Plant Biotechnology Journal)				10.1111/pbi.13020	China	CRISPR/SpCas9	DNA-stable	Gossypium hirsutum	AP2-sgRNA1	SDN1	0.43	Yes	CRISPR-P, Cas-OFFinder	651	2x0mm, 2x2mm, 6x3mm, 128x4mm, 515x5mm	Yes	Whole genome sequencing (WGS)	651	2x0mm, 2x2mm, 6x3mm, 128x4mm, 515x5mm	0	Medium validity	Potential off-target sites were solely partly followed by a PAM, Solely some potential off-taregt sites had at least one mismatch to the on-target site, information only partly provided
150	2	Li, J.; Manghwar, H.; Sun, L.; Wang, P.; Wang, G.; Sheng, H.; Zhang, J.; Liu, H.; Qin, L.; Rui, H.; Li, B.; Lindsey, K.; Daniell, H.; Jin, S.; Zhang, X.	2018	Whole genome sequencing reveals rare off-target mutations and considerable inherent genetic or/and somaclonal variations in CRISPR/Cas9-edited cotton plants	The CRISPR/Cas9 system has been extensively applied for crop improvement. However, our understanding of Cas9 specificity is very limited in Cas9-edited plants. To identify on- and off-target mutation in an edited crop, we described whole genome sequencing (WGS) of 14 Cas9-edited cotton plants targeted to three genes, and three negative (Ne) control and three wild-type (WT) plants. In total, 4188–…	cotton; CRISPRCas9; Off-target; pre-existinginherent variation; somaclonal variation; whole genome sequencing	Plant Biotechnol J (Plant Biotechnology Journal)				10.1111/pbi.13020	China	CRISPR/SpCas9	DNA-stable	Gossypium hirsutum	AP2-sgRNA2	SDN1	0.35	Yes	CRISPR-P, Cas-OFFinder	903	3x0mm, 7x3mm, 106x4mm, 786x5mm	Yes	Whole genome sequencing (WGS)	903	3x0mm, 7x3mm, 106x4mm, 786x5mm	0	Medium validity	Potential off-target sites were solely partly followed by a PAM, Solely some potential off-taregt sites had at least one mismatch to the on-target site, information only partly provided
150	3	Li, J.; Manghwar, H.; Sun, L.; Wang, P.; Wang, G.; Sheng, H.; Zhang, J.; Liu, H.; Qin, L.; Rui, H.; Li, B.; Lindsey, K.; Daniell, H.; Jin, S.; Zhang, X.	2018	Whole genome sequencing reveals rare off-target mutations and considerable inherent genetic or/and somaclonal variations in CRISPR/Cas9-edited cotton plants	The CRISPR/Cas9 system has been extensively applied for crop improvement. However, our understanding of Cas9 specificity is very limited in Cas9-edited plants. To identify on- and off-target mutation in an edited crop, we described whole genome sequencing (WGS) of 14 Cas9-edited cotton plants targeted to three genes, and three negative (Ne) control and three wild-type (WT) plants. In total, 4188–…	cotton; CRISPRCas9; Off-target; pre-existinginherent variation; somaclonal variation; whole genome sequencing	Plant Biotechnol J (Plant Biotechnology Journal)				10.1111/pbi.13020	China	CRISPR/SpCas9	DNA-stable	Gossypium hirsutum	MYB44-sgRNA1	SDN1	0.5	Yes	CRISPR-P, Cas-OFFinder	884	1x0mm, 1x1mm, 1x3mm, 121x4mm, 765x5mm	Yes	Whole genome sequencing (WGS)	884	1x0mm, 1x1mm, 1x3mm, 121x4mm, 765x5mm	0	Medium validity	Potential off-target sites were solely partly followed by a PAM, Solely some potential off-taregt sites had at least one mismatch to the on-target site, information only partly provided
150	4	Li, J.; Manghwar, H.; Sun, L.; Wang, P.; Wang, G.; Sheng, H.; Zhang, J.; Liu, H.; Qin, L.; Rui, H.; Li, B.; Lindsey, K.; Daniell, H.; Jin, S.; Zhang, X.	2018	Whole genome sequencing reveals rare off-target mutations and considerable inherent genetic or/and somaclonal variations in CRISPR/Cas9-edited cotton plants	The CRISPR/Cas9 system has been extensively applied for crop improvement. However, our understanding of Cas9 specificity is very limited in Cas9-edited plants. To identify on- and off-target mutation in an edited crop, we described whole genome sequencing (WGS) of 14 Cas9-edited cotton plants targeted to three genes, and three negative (Ne) control and three wild-type (WT) plants. In total, 4188–…	cotton; CRISPRCas9; Off-target; pre-existinginherent variation; somaclonal variation; whole genome sequencing	Plant Biotechnol J (Plant Biotechnology Journal)				10.1111/pbi.13020	China	CRISPR/SpCas9	DNA-stable	Gossypium hirsutum	MYB44-sgRNA2	SDN1	0.714	Yes	CRISPR-P, Cas-OFFinder	205	1x0mm, 1x2mm, 3x3mm, 35x4mm, 165x5mm	Yes	Whole genome sequencing (WGS)	205	1x0mm, 1x2mm, 3x3mm, 35x4mm, 165x5mm	2	Medium validity	Potential off-target sites were solely partly followed by a PAM, Solely some potential off-taregt sites had at least one mismatch to the on-target site, information only partly provided
150	5	Li, J.; Manghwar, H.; Sun, L.; Wang, P.; Wang, G.; Sheng, H.; Zhang, J.; Liu, H.; Qin, L.; Rui, H.; Li, B.; Lindsey, K.; Daniell, H.; Jin, S.; Zhang, X.	2018	Whole genome sequencing reveals rare off-target mutations and considerable inherent genetic or/and somaclonal variations in CRISPR/Cas9-edited cotton plants	The CRISPR/Cas9 system has been extensively applied for crop improvement. However, our understanding of Cas9 specificity is very limited in Cas9-edited plants. To identify on- and off-target mutation in an edited crop, we described whole genome sequencing (WGS) of 14 Cas9-edited cotton plants targeted to three genes, and three negative (Ne) control and three wild-type (WT) plants. In total, 4188–…	cotton; CRISPRCas9; Off-target; pre-existinginherent variation; somaclonal variation; whole genome sequencing	Plant Biotechnol J (Plant Biotechnology Journal)				10.1111/pbi.13020	China	CRISPR/SpCas9	DNA-stable	Gossypium hirsutum	ARC-sgRNA1	SDN1	0.5	Yes	CRISPR-P, Cas-OFFinder	461	2x0mm, 5x2mm, 2x3mm, 88x4mm, 364x5mm	Yes	Whole genome sequencing (WGS)	461	2x0mm, 5x2mm, 2x3mm, 88x4mm, 364x5mm	2	Medium validity	Potential off-target sites were solely partly followed by a PAM, Solely some potential off-taregt sites had at least one mismatch to the on-target site, information only partly provided
150	6	Li, J.; Manghwar, H.; Sun, L.; Wang, P.; Wang, G.; Sheng, H.; Zhang, J.; Liu, H.; Qin, L.; Rui, H.; Li, B.; Lindsey, K.; Daniell, H.; Jin, S.; Zhang, X.	2018	Whole genome sequencing reveals rare off-target mutations and considerable inherent genetic or/and somaclonal variations in CRISPR/Cas9-edited cotton plants	The CRISPR/Cas9 system has been extensively applied for crop improvement. However, our understanding of Cas9 specificity is very limited in Cas9-edited plants. To identify on- and off-target mutation in an edited crop, we described whole genome sequencing (WGS) of 14 Cas9-edited cotton plants targeted to three genes, and three negative (Ne) control and three wild-type (WT) plants. In total, 4188–…	cotton; CRISPRCas9; Off-target; pre-existinginherent variation; somaclonal variation; whole genome sequencing	Plant Biotechnol J (Plant Biotechnology Journal)				10.1111/pbi.13020	China	CRISPR/SpCas9	DNA-stable	Gossypium hirsutum	ARC-sgRNA2	SDN1	0.35	Yes	CRISPR-P, Cas-OFFinder	1297	2x0mm, 2x7mm, 17x3mm, 309x4mm, 967x5mm	Yes	Whole genome sequencing (WGS)	1302	2x0mm, 7x2mm, 17x3mm, 309x4mm, 967x5mm	0	Medium validity	Potential off-target sites were solely partly followed by a PAM, Solely some potential off-taregt sites had at least one mismatch to the on-target site, information only partly provided
151	1	Li, R.; Liu, C.; Zhao, R.; Wang, L.; Chen, L.; Yu, W.; Zhang, S.; Sheng, J.; Shen, L.	2019	CRISPR/Cas9-Mediated SlNPR1 mutagenesis reduces tomato plant drought tolerance	Background: NPR1, nonexpressor of pathogenesis-related gene 1, is a master regulator involved in plant defense response to pathogens, and its regulatory mechanism in the defense pathway has been relatively clear. However, information about the function of NPR1 in plant response to abiotic stress is still limited. Tomato is the fourth most economically crop worldwide and also one of the best-chara…	Cas9; CRISPR; Drought; ROS; SlNPR1; Stomatal closure; Tomato plant	BMC Plant Biology	1		19	10.1186/s12870-018-1627-4	China	CRISPR/SpCas9	DNA-stable	Solanum lycopersicum	NPR1-T1	SDN1	0.5	Yes	CRISPR-GE tool	3	3x4mm	Yes	PCR + Sequencing	3	3x4mm	0	High validity
151	2	Li, R.; Liu, C.; Zhao, R.; Wang, L.; Chen, L.; Yu, W.; Zhang, S.; Sheng, J.; Shen, L.	2019	CRISPR/Cas9-Mediated SlNPR1 mutagenesis reduces tomato plant drought tolerance	Background: NPR1, nonexpressor of pathogenesis-related gene 1, is a master regulator involved in plant defense response to pathogens, and its regulatory mechanism in the defense pathway has been relatively clear. However, information about the function of NPR1 in plant response to abiotic stress is still limited. Tomato is the fourth most economically crop worldwide and also one of the best-chara…	Cas9; CRISPR; Drought; ROS; SlNPR1; Stomatal closure; Tomato plant	BMC Plant Biology	1		19	10.1186/s12870-018-1627-4	China	CRISPR/SpCas9	DNA-stable	Solanum lycopersicum	NPR1-T2	SDN1	0.45	Yes	CRISPR-GE tool	3	3x4mm	Yes	PCR + Sequencing	3	3x4mm	0	High validity
152	1	Li, Rui; Zhang, Lixing; Wang, Liu; Chen, Lin; Zhao, Ruirui; Sheng, Jiping; Shen, Lin	2018	Reduction of Tomato-Plant Chilling Tolerance by CRISPR-Cas9-Mediated SICBF1 Mutagenesis	Chilling stress is the main constraint in tomato (Solanum lycopersicum) production, as this is a chilling-sensitive horticultural crop. The highly conserved C-repeat binding factors (CBFs) are cold-response-system components found in many species. In this study, we generated slcbfl mutants using the CRISPR-Cas9 system and investigated the role of SICBF1 in tomato-plant chilling tolerances. The sl…		Journal of agricultural and food chemistry	34	9042–9051	66	10.1021/acs.jafc.8b02177	China	CRISPR/SpCas9	DNA-stable	Solanum lycopersicum	CBF1-T1	SDN1	0.5	Yes	CRISPR-P	3	1x3mm, 2x4mm	Yes	PCR + Sequencing	3	1x3mm, 2x4mm	0	High validity
152	2	Li, Rui; Zhang, Lixing; Wang, Liu; Chen, Lin; Zhao, Ruirui; Sheng, Jiping; Shen, Lin	2018	Reduction of Tomato-Plant Chilling Tolerance by CRISPR-Cas9-Mediated SICBF1 Mutagenesis	Chilling stress is the main constraint in tomato (Solanum lycopersicum) production, as this is a chilling-sensitive horticultural crop. The highly conserved C-repeat binding factors (CBFs) are cold-response-system components found in many species. In this study, we generated slcbfl mutants using the CRISPR-Cas9 system and investigated the role of SICBF1 in tomato-plant chilling tolerances. The sl…		Journal of agricultural and food chemistry	34	9042–9051	66	10.1021/acs.jafc.8b02177	China	CRISPR/SpCas9	DNA-stable	Solanum lycopersicum	CBF1-T2	SDN1	0.45	Yes	CRISPR-P	3	1x2mm, 2x4mm	Yes	PCR + Sequencing	3	1x2mm, 2x4mm	0	High validity
153	1	Li, S.; Li, J.; Zhang, J.; Du, W.; Fu, J.; Sutar, S.; Zhao, Y.; Xia, L.	2018	Synthesis-dependent repair of Cpf1-induced double strand DNA breaks enables targeted gene replacement in rice	The recently developed CRISPR (clustered regularly interspaced short palindromic repeats)/Cpf1 system expands the range of genome editing and is emerging as an alternative powerful tool for both plant functional genomics and crop improvement. Cpf1-CRISPR RNA (crRNA) produces double strand DNA breaks (DSBs) with long 5'-protruding ends, which may facilitate the pairing and insertion of repair temp…	Cpf1; gene replacement; Homology-directed DNA repair (HDR); Ribozyme; Rice (Oryza sativa L); Synthesis-dependent strand annealing (SDSA)	Journal of experimental botany	20	4715–4721	69	10.1093/jxb/ery245	China, USA	CRISPR/Cpf1	DNA-stable	Oryza sativa	ALS1	SDN3	0.57	Yes	Cas-OFFinder	3	1x5mm, 2x6mm	Yes	PCR + Sequencing	3	1x5mm, 2x6mm	0	High validity
153	2	Li, S.; Li, J.; Zhang, J.; Du, W.; Fu, J.; Sutar, S.; Zhao, Y.; Xia, L.	2018	Synthesis-dependent repair of Cpf1-induced double strand DNA breaks enables targeted gene replacement in rice	The recently developed CRISPR (clustered regularly interspaced short palindromic repeats)/Cpf1 system expands the range of genome editing and is emerging as an alternative powerful tool for both plant functional genomics and crop improvement. Cpf1-CRISPR RNA (crRNA) produces double strand DNA breaks (DSBs) with long 5'-protruding ends, which may facilitate the pairing and insertion of repair temp…	Cpf1; gene replacement; Homology-directed DNA repair (HDR); Ribozyme; Rice (Oryza sativa L); Synthesis-dependent strand annealing (SDSA)	Journal of experimental botany	20	4715–4721	69	10.1093/jxb/ery245	China, USA	CRISPR/Cpf1	DNA-stable	Oryza sativa	ALS2	SDN3	0.4347	Yes	Cas-OFFinder	2	1x5mm, 1x6mm	Yes	PCR + Sequencing	2	1x5mm, 1x6mm	0	High validity
154	1	Li, T.; Yang, X.; Yu, Y.; Si, X.; Zhai, X.; Zhang, H.; Dong, W.; Gao, C.; Xu, C.	2018	Domestication of wild tomato is accelerated by genome editing	Crop improvement by inbreeding often results in fitness penalties and loss of genetic diversity. We introduced desirable traits into four stress-tolerant wild-tomato accessions by using multiplex CRISPR–Cas9 editing of coding sequences, cis-regulatory regions or upstream open reading frames of genes associated with morphology, flower and fruit production, and ascorbic acid synthesis. Cas9-free pr…		Nature biotechnology	12	1160–1163	36	10.1038/nbt.4273	China	CRISPR/SpCas9	DNA-stable	Solanum pimpinellifolium	SP-gRNA-1	SDN1	0.45	Yes	CRISPR-P	6	1x3mm, 5x4mm	Yes	Enzyme mismatch cleavage assay (T7 assay), PCR + Sequencing	6	1x3mm, 5x4mm	0	High validity
154	2	Li, T.; Yang, X.; Yu, Y.; Si, X.; Zhai, X.; Zhang, H.; Dong, W.; Gao, C.; Xu, C.	2018	Domestication of wild tomato is accelerated by genome editing	Crop improvement by inbreeding often results in fitness penalties and loss of genetic diversity. We introduced desirable traits into four stress-tolerant wild-tomato accessions by using multiplex CRISPR–Cas9 editing of coding sequences, cis-regulatory regions or upstream open reading frames of genes associated with morphology, flower and fruit production, and ascorbic acid synthesis. Cas9-free pr…		Nature biotechnology	12	1160–1163	36	10.1038/nbt.4273	China	CRISPR/SpCas9	DNA-stable	Solanum pimpinellifolium	SP5G-gRNA-2	SDN1	0.5	Yes	CRISPR-P	6	6x4mm	Yes	Enzyme mismatch cleavage assay (T7 assay), PCR + Sequencing	6	6x4mm	0	High validity
154	3	Li, T.; Yang, X.; Yu, Y.; Si, X.; Zhai, X.; Zhang, H.; Dong, W.; Gao, C.; Xu, C.	2018	Domestication of wild tomato is accelerated by genome editing	Crop improvement by inbreeding often results in fitness penalties and loss of genetic diversity. We introduced desirable traits into four stress-tolerant wild-tomato accessions by using multiplex CRISPR–Cas9 editing of coding sequences, cis-regulatory regions or upstream open reading frames of genes associated with morphology, flower and fruit production, and ascorbic acid synthesis. Cas9-free pr…		Nature biotechnology	12	1160–1163	36	10.1038/nbt.4273	China	CRISPR/SpCas9	DNA-stable	Solanum pimpinellifolium	CLV3-gRNA-3	SDN1	0.2	Yes	CRISPR-P	6	3x3mm, 3x4mm	Yes	Enzyme mismatch cleavage assay (T7 assay), PCR + Sequencing	6	3x3mm, 3x4mm	0	High validity
154	4	Li, T.; Yang, X.; Yu, Y.; Si, X.; Zhai, X.; Zhang, H.; Dong, W.; Gao, C.; Xu, C.	2018	Domestication of wild tomato is accelerated by genome editing	Crop improvement by inbreeding often results in fitness penalties and loss of genetic diversity. We introduced desirable traits into four stress-tolerant wild-tomato accessions by using multiplex CRISPR–Cas9 editing of coding sequences, cis-regulatory regions or upstream open reading frames of genes associated with morphology, flower and fruit production, and ascorbic acid synthesis. Cas9-free pr…		Nature biotechnology	12	1160–1163	36	10.1038/nbt.4273	China	CRISPR/SpCas9	DNA-stable	Solanum pimpinellifolium	CLV3-gRNA-4	SDN1	0.3	Yes	CRISPR-P	6	6x4mm	Yes	Enzyme mismatch cleavage assay (T7 assay), PCR + Sequencing	6	6x4mm	0	High validity
154	5	Li, T.; Yang, X.; Yu, Y.; Si, X.; Zhai, X.; Zhang, H.; Dong, W.; Gao, C.; Xu, C.	2018	Domestication of wild tomato is accelerated by genome editing	Crop improvement by inbreeding often results in fitness penalties and loss of genetic diversity. We introduced desirable traits into four stress-tolerant wild-tomato accessions by using multiplex CRISPR–Cas9 editing of coding sequences, cis-regulatory regions or upstream open reading frames of genes associated with morphology, flower and fruit production, and ascorbic acid synthesis. Cas9-free pr…		Nature biotechnology	12	1160–1163	36	10.1038/nbt.4273	China	CRISPR/SpCas9	DNA-stable	Solanum pimpinellifolium	WUS-gRNA-5	SDN1	0.3	Yes	CRISPR-P	6	1x2mm, 2x3mm, 3x4mm	Yes	Enzyme mismatch cleavage assay (T7 assay), PCR + Sequencing	6	1x2mm, 2x3mm, 3x4mm	0	High validity
154	6	Li, T.; Yang, X.; Yu, Y.; Si, X.; Zhai, X.; Zhang, H.; Dong, W.; Gao, C.; Xu, C.	2018	Domestication of wild tomato is accelerated by genome editing	Crop improvement by inbreeding often results in fitness penalties and loss of genetic diversity. We introduced desirable traits into four stress-tolerant wild-tomato accessions by using multiplex CRISPR–Cas9 editing of coding sequences, cis-regulatory regions or upstream open reading frames of genes associated with morphology, flower and fruit production, and ascorbic acid synthesis. Cas9-free pr…		Nature biotechnology	12	1160–1163	36	10.1038/nbt.4273	China	CRISPR/SpCas9	DNA-stable	Solanum pimpinellifolium	WUS-gRNA-6	SDN1	0.3	Yes	CRISPR-P	6	1x2mm, 2x3mm, 3x4mm	Yes	Enzyme mismatch cleavage assay (T7 assay), PCR + Sequencing	6	1x2mm, 2x3mm, 3x4mm	0	High validity
155	1	Ma, C.; Zhu, C.; Zheng, M.; Liu, M.; Zhang, D.; Liu, B.; Li, Q.; Si, J.; Ren, X.; Song, H.	2019	CRISPR/Cas9-mediated multiple gene editing in Brassica oleracea var. capitata using the endogenous tRNA-processing system	Cabbage (Brassica oleracea var. capitata) is a biennial plant with strong self-incompatibility and an obligate requirement for prolonged vernalization by exposure to low temperatures to induce flowering. These characteristics significantly increase the difficulty of exploiting novel germplasm induced by physical or chemical mutagens. In this study, we report a CRISPR/Cas9 gene-editing system base…		Horticulture Research	1		6	10.1038/s41438-018-0107-1	China	CRISPR/SpCas9	DNA-stable	Brassica oleracea	PDS-Site C	SDN1	0.45	Already known	-	-	-	Yes	PCR + Sequencing	1	1x1mm	1	High validity
155	2	Ma, C.; Zhu, C.; Zheng, M.; Liu, M.; Zhang, D.; Liu, B.; Li, Q.; Si, J.; Ren, X.; Song, H.	2019	CRISPR/Cas9-mediated multiple gene editing in Brassica oleracea var. capitata using the endogenous tRNA-processing system	Cabbage (Brassica oleracea var. capitata) is a biennial plant with strong self-incompatibility and an obligate requirement for prolonged vernalization by exposure to low temperatures to induce flowering. These characteristics significantly increase the difficulty of exploiting novel germplasm induced by physical or chemical mutagens. In this study, we report a CRISPR/Cas9 gene-editing system base…		Horticulture Research	1		6	10.1038/s41438-018-0107-1	China	CRISPR/SpCas9	DNA-stable	Brassica oleracea	PDS-Site D	SDN1	0.45	Already known	-	-	-	Yes	PCR + Sequencing	1	1x1mm	1	High validity
155	3	Ma, C.; Zhu, C.; Zheng, M.; Liu, M.; Zhang, D.; Liu, B.; Li, Q.; Si, J.; Ren, X.; Song, H.	2019	CRISPR/Cas9-mediated multiple gene editing in Brassica oleracea var. capitata using the endogenous tRNA-processing system	Cabbage (Brassica oleracea var. capitata) is a biennial plant with strong self-incompatibility and an obligate requirement for prolonged vernalization by exposure to low temperatures to induce flowering. These characteristics significantly increase the difficulty of exploiting novel germplasm induced by physical or chemical mutagens. In this study, we report a CRISPR/Cas9 gene-editing system base…		Horticulture Research	1		6	10.1038/s41438-018-0107-1	China	CRISPR/SpCas9	DNA-stable	Brassica oleracea	SRK3-Site A	SDN1	0.6	Already known	-	-	-	Yes	PCR + Sequencing	1	1x2mm	0	High validity
155	4	Ma, C.; Zhu, C.; Zheng, M.; Liu, M.; Zhang, D.; Liu, B.; Li, Q.; Si, J.; Ren, X.; Song, H.	2019	CRISPR/Cas9-mediated multiple gene editing in Brassica oleracea var. capitata using the endogenous tRNA-processing system	Cabbage (Brassica oleracea var. capitata) is a biennial plant with strong self-incompatibility and an obligate requirement for prolonged vernalization by exposure to low temperatures to induce flowering. These characteristics significantly increase the difficulty of exploiting novel germplasm induced by physical or chemical mutagens. In this study, we report a CRISPR/Cas9 gene-editing system base…		Horticulture Research	1		6	10.1038/s41438-018-0107-1	China	CRISPR/SpCas9	DNA-stable	Brassica oleracea	SRK3-Site B	SDN1	0.45	Already known	-	-	-	Yes	PCR + Sequencing	1	1x2mm	0	High validity
155	5	Ma, C.; Zhu, C.; Zheng, M.; Liu, M.; Zhang, D.; Liu, B.; Li, Q.; Si, J.; Ren, X.; Song, H.	2019	CRISPR/Cas9-mediated multiple gene editing in Brassica oleracea var. capitata using the endogenous tRNA-processing system	Cabbage (Brassica oleracea var. capitata) is a biennial plant with strong self-incompatibility and an obligate requirement for prolonged vernalization by exposure to low temperatures to induce flowering. These characteristics significantly increase the difficulty of exploiting novel germplasm induced by physical or chemical mutagens. In this study, we report a CRISPR/Cas9 gene-editing system base…		Horticulture Research	1		6	10.1038/s41438-018-0107-1	China	CRISPR/SpCas9	DNA-stable	Brassica oleracea	SRK3-Site C	SDN1	0.45	Already known	-	-	-	Yes	PCR + Sequencing	1	1x5mm	0	High validity
156		Martín-Pizarro, C.; Triviño, J. C.; Posé, D.	2019	Functional analysis of the TM6 MADS-box gene in the octoploid strawberry by CRISPR/Cas9-directed mutagenesis	The B-class of MADS-box transcription factors has been studied in many plant species, but remains functionally uncharacterized in Rosaceae. APETALA3 (AP3), a member of this class, controls petal and stamen identities in Arabidopsis. In this study, we identified two members of the AP3 lineage in cultivated strawberry, Fragaria × ananassa, namely FaAP3 and FaTM6. FaTM6, and not FaAP3, showed an exp…	ananassa; AP3; CRISPRCas9; flower development; Fragaria; Fragaria vesca; genome editing; MADS-box transcription factor; octoploid; strawberry; TM6	Journal of experimental botany	3	949–961	70	10.1093/jxb/ery400	Spain	CRISPR/SpCas9	DNA-stable	Fragaria vesca	TM6	SDN1	0.45	Yes	CRISPOR	5	5x4mm	Yes	PCR + Sequencing	2	2x4mm	0	High validity
157	1	Muhr, M.; Paulat, M.; Awwanah, M.; Brinkkötter, M.; Teichmann, T.	2018	CRISPR/Cas9-mediated knockout of Populus BRANCHED1 and BRANCHED2 orthologs reveals a major function in bud outgrowth control	The TCP-type transcription factors BRANCHED1 and BRANCHED2 shape plant architecture by suppressing bud outgrowth, with BRANCHED2 only playing a minor role in Arabidopsis. Here, we investigated the function of orthologs of these genes in the model tree Populus. We used CRISPR/Cas9 to generate loss-of-function mutants of previously identified Populus BRANCHED1-1 and BRANCHED2-1 candidate genes. BRA…	Branching; BRC1; BRC2; Ectopic leaves; Poplar; Populus × canescens	Tree Physiology	10	1588–1597	38	10.1093/treephys/tpy088	Germany	CRISPR/SpCas9	DNA-stable	Populus canescense	BRC1-1-sgRNAT2	SDN1	0.4	Yes	AspenDB Probe Search tool	1	3mm	Yes	PCR + Sequencing	1	3mm	0	High validity
157	2	Muhr, M.; Paulat, M.; Awwanah, M.; Brinkkötter, M.; Teichmann, T.	2018	CRISPR/Cas9-mediated knockout of Populus BRANCHED1 and BRANCHED2 orthologs reveals a major function in bud outgrowth control	The TCP-type transcription factors BRANCHED1 and BRANCHED2 shape plant architecture by suppressing bud outgrowth, with BRANCHED2 only playing a minor role in Arabidopsis. Here, we investigated the function of orthologs of these genes in the model tree Populus. We used CRISPR/Cas9 to generate loss-of-function mutants of previously identified Populus BRANCHED1-1 and BRANCHED2-1 candidate genes. BRA…	Branching; BRC1; BRC2; Ectopic leaves; Poplar; Populus × canescens	Tree Physiology	10	1588–1597	38	10.1093/treephys/tpy088	Germany	CRISPR/SpCas9	DNA-stable	Populus canescense	BRC2-1-sgRNAT2	SDN1	0.45	Yes	AspenDB Probe Search tool	3	3x4mm	Yes	PCR + Sequencing	3	3x4mm	0	High validity
157	3	Muhr, M.; Paulat, M.; Awwanah, M.; Brinkkötter, M.; Teichmann, T.	2018	CRISPR/Cas9-mediated knockout of Populus BRANCHED1 and BRANCHED2 orthologs reveals a major function in bud outgrowth control	The TCP-type transcription factors BRANCHED1 and BRANCHED2 shape plant architecture by suppressing bud outgrowth, with BRANCHED2 only playing a minor role in Arabidopsis. Here, we investigated the function of orthologs of these genes in the model tree Populus. We used CRISPR/Cas9 to generate loss-of-function mutants of previously identified Populus BRANCHED1-1 and BRANCHED2-1 candidate genes. BRA…	Branching; BRC1; BRC2; Ectopic leaves; Poplar; Populus × canescens	Tree Physiology	10	1588–1597	38	10.1093/treephys/tpy088	Germany	CRISPR/SpCas9	DNA-stable	Populus canescense	BRC1-1-sgRNAT1	SDN1	0.4	Yes	AspenDB Probe Search tool	3	1x2mm, 2x4mm	Yes	PCR + Sequencing	3	1x2mm, 2x4mm	0	High validity
158	1	Okada, A.; Arndell, T.; Borisjuk, N.; Sharma, N.; Watson-Haigh, N. S.; Tucker, E. J.; Baumann, U.; Langridge, P.; Whitford, R.	2019	CRISPR/Cas9-mediated knockout of Ms1 enables the rapid generation of male-sterile hexaploid wheat lines for use in hybrid seed production	The development and adoption of hybrid seed technology has led to dramatic increases in agricultural productivity. However, it has been a challenge to develop a commercially viable platform for the production of hybrid wheat (Triticum aestivum) seed due to wheat's strong inbreeding habit. Recently, a novel platform for commercial hybrid seed production was described. This hybridisation platform u…	CRISPRCas9; genome editing; hybrid wheat; Male sterility; Ms1; Triticum aestivum	Plant Biotechnol J (Plant Biotechnology Journal)				10.1111/pbi.13106	Australia	CRISPR/SpCas9	DNA-stable	Triticum aestivum	Ms1-B1-LTPG1-1	SDN1	0.75	Already known	-	-	-	Yes	PCR + Sequencing	2	1x1mm, 1x2mm	0	Low validity	No on-target mutation was induced
158	2	Okada, A.; Arndell, T.; Borisjuk, N.; Sharma, N.; Watson-Haigh, N. S.; Tucker, E. J.; Baumann, U.; Langridge, P.; Whitford, R.	2019	CRISPR/Cas9-mediated knockout of Ms1 enables the rapid generation of male-sterile hexaploid wheat lines for use in hybrid seed production	The development and adoption of hybrid seed technology has led to dramatic increases in agricultural productivity. However, it has been a challenge to develop a commercially viable platform for the production of hybrid wheat (Triticum aestivum) seed due to wheat's strong inbreeding habit. Recently, a novel platform for commercial hybrid seed production was described. This hybridisation platform u…	CRISPRCas9; genome editing; hybrid wheat; Male sterility; Ms1; Triticum aestivum	Plant Biotechnol J (Plant Biotechnology Journal)				10.1111/pbi.13106	Australia	CRISPR/SpCas9	DNA-stable	Triticum aestivum	Ms1-B1-LTPG1-4	SDN1	0.8	Already known	-	-	-	Yes	PCR + Sequencing	2	1x1mm, 1x4mm	0	Low validity	No on-target mutation was induced
158	3	Okada, A.; Arndell, T.; Borisjuk, N.; Sharma, N.; Watson-Haigh, N. S.; Tucker, E. J.; Baumann, U.; Langridge, P.; Whitford, R.	2019	CRISPR/Cas9-mediated knockout of Ms1 enables the rapid generation of male-sterile hexaploid wheat lines for use in hybrid seed production	The development and adoption of hybrid seed technology has led to dramatic increases in agricultural productivity. However, it has been a challenge to develop a commercially viable platform for the production of hybrid wheat (Triticum aestivum) seed due to wheat's strong inbreeding habit. Recently, a novel platform for commercial hybrid seed production was described. This hybridisation platform u…	CRISPRCas9; genome editing; hybrid wheat; Male sterility; Ms1; Triticum aestivum	Plant Biotechnol J (Plant Biotechnology Journal)				10.1111/pbi.13106	Australia	CRISPR/SpCas9	DNA-stable	Triticum aestivum	Ms1-B1-LTPG1-2	SDN1	0.8	Already known	-	-	-	Yes	PCR + Sequencing	2	2x2mm	0	High validity
159		Pérez, L.; Soto, E.; Farré, G.; Juanos, J.; Villorbina, G.; Bassie, L.; Medina, V.; Serrato, A. J.; Sahrawy, M.; Rojas, J. A.; Romagosa, I.; Muñoz, P.; Zhu, C.; Christou, P.	2019	CRISPR/Cas9 mutations in the rice Waxy/GBSSI gene induce allele-specific and zygosity-dependent feedback effects on endosperm starch biosynthesis	Key message: Induced mutations in the waxy locus in rice endosperm did not abolish GBSS activity completely. Compensatory mechanisms in endosperm and leaves caused a major reprogramming of the starch biosynthetic machinery. Abstract: The mutation of genes in the starch biosynthesis pathway has a profound effect on starch quality and quantity and is an important target for plant breeders. Mutation…	AGPase; genome editing; Granule-bound starch synthase; Starch quality	Plant cell reports	3	417–433	38	10.1007/s00299-019-02388-z	Spain	CRISPR/SpCas9	DNA-stable	Oryza sativa	Wx	SDN1	0.75	Yes	E-CRISP	3	No information	Yes	PCR + Sequencing	3	No information	0	Low validity	Missing information about potential off-target sites
160	1	Pérez, L.; Soto, E.; Villorbina, G.; Bassie, L.; Medina, V.; Muñoz, P.; Capell, T.; Zhu, C.; Christou, P.; Farré, G.	2018	CRISPR/Cas9-induced monoallelic mutations in the cytosolic AGPase large subunit gene APL2 induce the ectopic expression of APL2 and the corresponding small subunit gene APS2b in rice leaves	The first committed step in the endosperm starch biosynthetic pathway is catalyzed by the cytosolic glucose-1-phosphate adenylyl transferase (AGPase) comprising large and small subunits encoded by the OsAPL2 and OsAPS2b genes, respectively. OsAPL2 is expressed solely in the endosperm so we hypothesized that mutating this gene would block starch biosynthesis in the endosperm without affecting the …	AGPase large subunit gene; CRISPRCas9; Ectopic expression; Monoallelic mutations; rice	Transgenic research	5	423–439	27	10.1007/s11248-018-0089-7	Spain	CRISPR/SpCas9	DNA-stable	Oryza sativa	APL2-T1	SDN1	0.5	Yes	E-CRISP	1	No information	Yes	PCR + Sequencing	1	No information	0	Low validity	Missing information about potential off-target sites
160	2	Pérez, L.; Soto, E.; Villorbina, G.; Bassie, L.; Medina, V.; Muñoz, P.; Capell, T.; Zhu, C.; Christou, P.; Farré, G.	2018	CRISPR/Cas9-induced monoallelic mutations in the cytosolic AGPase large subunit gene APL2 induce the ectopic expression of APL2 and the corresponding small subunit gene APS2b in rice leaves	The first committed step in the endosperm starch biosynthetic pathway is catalyzed by the cytosolic glucose-1-phosphate adenylyl transferase (AGPase) comprising large and small subunits encoded by the OsAPL2 and OsAPS2b genes, respectively. OsAPL2 is expressed solely in the endosperm so we hypothesized that mutating this gene would block starch biosynthesis in the endosperm without affecting the …	AGPase large subunit gene; CRISPRCas9; Ectopic expression; Monoallelic mutations; rice	Transgenic research	5	423–439	27	10.1007/s11248-018-0089-7	Spain	CRISPR/Nickase	DNA-stable	Oryza sativa	APL2-T2	SDN1	0.25	Yes	E-CRISP	1	No information	Yes	PCR + Sequencing	1	No information	0	Low validity	Missing information about potential off-target sites
160	3	Pérez, L.; Soto, E.; Villorbina, G.; Bassie, L.; Medina, V.; Muñoz, P.; Capell, T.; Zhu, C.; Christou, P.; Farré, G.	2018	CRISPR/Cas9-induced monoallelic mutations in the cytosolic AGPase large subunit gene APL2 induce the ectopic expression of APL2 and the corresponding small subunit gene APS2b in rice leaves	The first committed step in the endosperm starch biosynthetic pathway is catalyzed by the cytosolic glucose-1-phosphate adenylyl transferase (AGPase) comprising large and small subunits encoded by the OsAPL2 and OsAPS2b genes, respectively. OsAPL2 is expressed solely in the endosperm so we hypothesized that mutating this gene would block starch biosynthesis in the endosperm without affecting the …	AGPase large subunit gene; CRISPRCas9; Ectopic expression; Monoallelic mutations; rice	Transgenic research	5	423–439	27	10.1007/s11248-018-0089-7	Spain	CRISPR/Nickase	DNA-stable	Oryza sativa	APL2-T3	SDN1	0.6	Yes	E-CRISP	1	No information	Yes	PCR + Sequencing	1	No information	0	Low validity	Missing information about potential off-target sites
161	1	Raitskin, O.; Schudoma, C.; West, A.; Patron, N. J.	2019	Comparison of efficiency and specificity of CRISPR-associated (Cas) nucleases in plants: An expanded toolkit for precision genome engineering	Molecular tools adapted from bacterial CRISPR (Clustered Regulatory Interspaced Short Palindromic Repeats) systems for adaptive immunity have become widely used for plant genome engineering, both to investigate gene functions and to engineer desirable traits. A number of different Cas (CRISPR-associated) nucleases are now used but, as most studies performed to date have engineered different targe…		PloS one	2		14	10.1371/journal.pone.0211598	United Kingdom	CRISPR/eSaCas9	DNA-transient	Arabidopsis thaliana	AT5G04160	SDN1	0.38	Yes	Bedtools intersect	1	1mm	Yes	PCR + Sequencing, Illumina	1	1mm	0	High validity
161	2	Raitskin, O.; Schudoma, C.; West, A.; Patron, N. J.	2019	Comparison of efficiency and specificity of CRISPR-associated (Cas) nucleases in plants: An expanded toolkit for precision genome engineering	Molecular tools adapted from bacterial CRISPR (Clustered Regulatory Interspaced Short Palindromic Repeats) systems for adaptive immunity have become widely used for plant genome engineering, both to investigate gene functions and to engineer desirable traits. A number of different Cas (CRISPR-associated) nucleases are now used but, as most studies performed to date have engineered different targe…		PloS one	2		14	10.1371/journal.pone.0211598	United Kingdom	CRISPR/eSaCas9	DNA-transient	Arabidopsis thaliana	AT1G62600	SDN1	0.52	Yes	Bedtools intersect	1	1mm	Yes	PCR + Sequencing, Illumina	1	1mm	1	High validity
161	3	Raitskin, O.; Schudoma, C.; West, A.; Patron, N. J.	2019	Comparison of efficiency and specificity of CRISPR-associated (Cas) nucleases in plants: An expanded toolkit for precision genome engineering	Molecular tools adapted from bacterial CRISPR (Clustered Regulatory Interspaced Short Palindromic Repeats) systems for adaptive immunity have become widely used for plant genome engineering, both to investigate gene functions and to engineer desirable traits. A number of different Cas (CRISPR-associated) nucleases are now used but, as most studies performed to date have engineered different targe…		PloS one	2		14	10.1371/journal.pone.0211598	United Kingdom	CRISPR/eSaCas9	DNA-transient	Arabidopsis thaliana	AT1G73460	SDN1	0.48	Yes	Bedtools intersect	1	1mm	Yes	PCR + Sequencing, Illumina	1	1mm	0	Low validity	No on-target mutation was induced
161	4	Raitskin, O.; Schudoma, C.; West, A.; Patron, N. J.	2019	Comparison of efficiency and specificity of CRISPR-associated (Cas) nucleases in plants: An expanded toolkit for precision genome engineering	Molecular tools adapted from bacterial CRISPR (Clustered Regulatory Interspaced Short Palindromic Repeats) systems for adaptive immunity have become widely used for plant genome engineering, both to investigate gene functions and to engineer desirable traits. A number of different Cas (CRISPR-associated) nucleases are now used but, as most studies performed to date have engineered different targe…		PloS one	2		14	10.1371/journal.pone.0211598	United Kingdom	CRISPR/SaCas9	DNA-transient	Arabidopsis thaliana	AT1G14910	SDN1	0.43	Yes	Bedtools intersect	1	1mm	Yes	PCR + Sequencing, Illumina	1	1mm	1	High validity
161	5	Raitskin, O.; Schudoma, C.; West, A.; Patron, N. J.	2019	Comparison of efficiency and specificity of CRISPR-associated (Cas) nucleases in plants: An expanded toolkit for precision genome engineering	Molecular tools adapted from bacterial CRISPR (Clustered Regulatory Interspaced Short Palindromic Repeats) systems for adaptive immunity have become widely used for plant genome engineering, both to investigate gene functions and to engineer desirable traits. A number of different Cas (CRISPR-associated) nucleases are now used but, as most studies performed to date have engineered different targe…		PloS one	2		14	10.1371/journal.pone.0211598	United Kingdom	CRISPR/eSaCas9	DNA-transient	Arabidopsis thaliana	AT1G14910	SDN1	0.43	Yes	Bedtools intersect	1	1mm	Yes	PCR + Sequencing, Illumina	1	1mm	0	High validity
161	6	Raitskin, O.; Schudoma, C.; West, A.; Patron, N. J.	2019	Comparison of efficiency and specificity of CRISPR-associated (Cas) nucleases in plants: An expanded toolkit for precision genome engineering	Molecular tools adapted from bacterial CRISPR (Clustered Regulatory Interspaced Short Palindromic Repeats) systems for adaptive immunity have become widely used for plant genome engineering, both to investigate gene functions and to engineer desirable traits. A number of different Cas (CRISPR-associated) nucleases are now used but, as most studies performed to date have engineered different targe…		PloS one	2		14	10.1371/journal.pone.0211598	United Kingdom	CRISPR/eSpCas9 (1.0)	DNA-transient	Arabidopsis thaliana	AT5G58420	SDN1	0.45	Yes	Bedtools intersect	1	1mm	Yes	PCR + Sequencing, Illumina	1	1mm	0	High validity
161	7	Raitskin, O.; Schudoma, C.; West, A.; Patron, N. J.	2019	Comparison of efficiency and specificity of CRISPR-associated (Cas) nucleases in plants: An expanded toolkit for precision genome engineering	Molecular tools adapted from bacterial CRISPR (Clustered Regulatory Interspaced Short Palindromic Repeats) systems for adaptive immunity have become widely used for plant genome engineering, both to investigate gene functions and to engineer desirable traits. A number of different Cas (CRISPR-associated) nucleases are now used but, as most studies performed to date have engineered different targe…		PloS one	2		14	10.1371/journal.pone.0211598	United Kingdom	CRISPR/eSpCas9 (1.0)	DNA-transient	Arabidopsis thaliana	AT2G32730	SDN1	0.45	Yes	Bedtools intersect	1	1mm	Yes	PCR + Sequencing, Illumina	1	1mm	1	High validity
161	8	Raitskin, O.; Schudoma, C.; West, A.; Patron, N. J.	2019	Comparison of efficiency and specificity of CRISPR-associated (Cas) nucleases in plants: An expanded toolkit for precision genome engineering	Molecular tools adapted from bacterial CRISPR (Clustered Regulatory Interspaced Short Palindromic Repeats) systems for adaptive immunity have become widely used for plant genome engineering, both to investigate gene functions and to engineer desirable traits. A number of different Cas (CRISPR-associated) nucleases are now used but, as most studies performed to date have engineered different targe…		PloS one	2		14	10.1371/journal.pone.0211598	United Kingdom	CRISPR/eSpCas9 (1.0)	DNA-transient	Arabidopsis thaliana	AT3G14720	SDN1	0.5	Yes	Bedtools intersect	1	1mm	Yes	PCR + Sequencing, Illumina	1	1mm	1	High validity
161	9	Raitskin, O.; Schudoma, C.; West, A.; Patron, N. J.	2019	Comparison of efficiency and specificity of CRISPR-associated (Cas) nucleases in plants: An expanded toolkit for precision genome engineering	Molecular tools adapted from bacterial CRISPR (Clustered Regulatory Interspaced Short Palindromic Repeats) systems for adaptive immunity have become widely used for plant genome engineering, both to investigate gene functions and to engineer desirable traits. A number of different Cas (CRISPR-associated) nucleases are now used but, as most studies performed to date have engineered different targe…		PloS one	2		14	10.1371/journal.pone.0211598	United Kingdom	CRISPR/eSpCas9 (1.0)	DNA-transient	Arabidopsis thaliana	AT5G10620	SDN1	0.5	Yes	Bedtools intersect	1	1mm	Yes	PCR + Sequencing, Illumina	1	1mm	1	High validity
161	10	Raitskin, O.; Schudoma, C.; West, A.; Patron, N. J.	2019	Comparison of efficiency and specificity of CRISPR-associated (Cas) nucleases in plants: An expanded toolkit for precision genome engineering	Molecular tools adapted from bacterial CRISPR (Clustered Regulatory Interspaced Short Palindromic Repeats) systems for adaptive immunity have become widely used for plant genome engineering, both to investigate gene functions and to engineer desirable traits. A number of different Cas (CRISPR-associated) nucleases are now used but, as most studies performed to date have engineered different targe…		PloS one	2		14	10.1371/journal.pone.0211598	United Kingdom	CRISPR/eSpCas9 (1.0)	DNA-transient	Arabidopsis thaliana	AT5G19360	SDN1	0.5	Yes	Bedtools intersect	1	1mm	Yes	PCR + Sequencing, Illumina	1	1mm	1	Low validity	No on-target mutation was induced
161	11	Raitskin, O.; Schudoma, C.; West, A.; Patron, N. J.	2019	Comparison of efficiency and specificity of CRISPR-associated (Cas) nucleases in plants: An expanded toolkit for precision genome engineering	Molecular tools adapted from bacterial CRISPR (Clustered Regulatory Interspaced Short Palindromic Repeats) systems for adaptive immunity have become widely used for plant genome engineering, both to investigate gene functions and to engineer desirable traits. A number of different Cas (CRISPR-associated) nucleases are now used but, as most studies performed to date have engineered different targe…		PloS one	2		14	10.1371/journal.pone.0211598	United Kingdom	CRISPR/eSpCas9 (1.0)	DNA-transient	Arabidopsis thaliana	AT5G04770	SDN1	0.65	Yes	Bedtools intersect	1	1mm	Yes	PCR + Sequencing, Illumina	1	1mm	0	Low validity	No on-target mutation was induced
161	12	Raitskin, O.; Schudoma, C.; West, A.; Patron, N. J.	2019	Comparison of efficiency and specificity of CRISPR-associated (Cas) nucleases in plants: An expanded toolkit for precision genome engineering	Molecular tools adapted from bacterial CRISPR (Clustered Regulatory Interspaced Short Palindromic Repeats) systems for adaptive immunity have become widely used for plant genome engineering, both to investigate gene functions and to engineer desirable traits. A number of different Cas (CRISPR-associated) nucleases are now used but, as most studies performed to date have engineered different targe…		PloS one	2		14	10.1371/journal.pone.0211598	United Kingdom	CRISPR/eSpCas9 (1.0)	DNA-transient	Arabidopsis thaliana	AT3G54020	SDN1	0.55	Yes	Bedtools intersect	1	1mm	Yes	PCR + Sequencing, Illumina	1	1mm	0	Low validity	No on-target mutation was induced
161	13	Raitskin, O.; Schudoma, C.; West, A.; Patron, N. J.	2019	Comparison of efficiency and specificity of CRISPR-associated (Cas) nucleases in plants: An expanded toolkit for precision genome engineering	Molecular tools adapted from bacterial CRISPR (Clustered Regulatory Interspaced Short Palindromic Repeats) systems for adaptive immunity have become widely used for plant genome engineering, both to investigate gene functions and to engineer desirable traits. A number of different Cas (CRISPR-associated) nucleases are now used but, as most studies performed to date have engineered different targe…		PloS one	2		14	10.1371/journal.pone.0211598	United Kingdom	CRISPR/eSpCas9 (1.0)	DNA-transient	Arabidopsis thaliana	AT2G68260	SDN1	0.65	Yes	Bedtools intersect	1	1mm	Yes	PCR + Sequencing, Illumina	1	1mm	0	Low validity	No on-target mutation was induced
161	14	Raitskin, O.; Schudoma, C.; West, A.; Patron, N. J.	2019	Comparison of efficiency and specificity of CRISPR-associated (Cas) nucleases in plants: An expanded toolkit for precision genome engineering	Molecular tools adapted from bacterial CRISPR (Clustered Regulatory Interspaced Short Palindromic Repeats) systems for adaptive immunity have become widely used for plant genome engineering, both to investigate gene functions and to engineer desirable traits. A number of different Cas (CRISPR-associated) nucleases are now used but, as most studies performed to date have engineered different targe…		PloS one	2		14	10.1371/journal.pone.0211598	United Kingdom	CRISPR/eSpCas9 (1.1)	DNA-transient	Arabidopsis thaliana	AT5G58420	SDN1	0.45	Yes	Bedtools intersect	1	1mm	Yes	PCR + Sequencing, Illumina	1	1mm	1	High validity
161	15	Raitskin, O.; Schudoma, C.; West, A.; Patron, N. J.	2019	Comparison of efficiency and specificity of CRISPR-associated (Cas) nucleases in plants: An expanded toolkit for precision genome engineering	Molecular tools adapted from bacterial CRISPR (Clustered Regulatory Interspaced Short Palindromic Repeats) systems for adaptive immunity have become widely used for plant genome engineering, both to investigate gene functions and to engineer desirable traits. A number of different Cas (CRISPR-associated) nucleases are now used but, as most studies performed to date have engineered different targe…		PloS one	2		14	10.1371/journal.pone.0211598	United Kingdom	CRISPR/eSpCas9 (1.1)	DNA-transient	Arabidopsis thaliana	AT2G32730	SDN1	0.45	Yes	Bedtools intersect	1	1mm	Yes	PCR + Sequencing, Illumina	1	1mm	1	High validity
161	16	Raitskin, O.; Schudoma, C.; West, A.; Patron, N. J.	2019	Comparison of efficiency and specificity of CRISPR-associated (Cas) nucleases in plants: An expanded toolkit for precision genome engineering	Molecular tools adapted from bacterial CRISPR (Clustered Regulatory Interspaced Short Palindromic Repeats) systems for adaptive immunity have become widely used for plant genome engineering, both to investigate gene functions and to engineer desirable traits. A number of different Cas (CRISPR-associated) nucleases are now used but, as most studies performed to date have engineered different targe…		PloS one	2		14	10.1371/journal.pone.0211598	United Kingdom	CRISPR/eSpCas9 (1.1)	DNA-transient	Arabidopsis thaliana	AT3G14720	SDN1	0.5	Yes	Bedtools intersect	1	1mm	Yes	PCR + Sequencing, Illumina	1	1mm	0	Low validity	No on-target mutation was induced
161	17	Raitskin, O.; Schudoma, C.; West, A.; Patron, N. J.	2019	Comparison of efficiency and specificity of CRISPR-associated (Cas) nucleases in plants: An expanded toolkit for precision genome engineering	Molecular tools adapted from bacterial CRISPR (Clustered Regulatory Interspaced Short Palindromic Repeats) systems for adaptive immunity have become widely used for plant genome engineering, both to investigate gene functions and to engineer desirable traits. A number of different Cas (CRISPR-associated) nucleases are now used but, as most studies performed to date have engineered different targe…		PloS one	2		14	10.1371/journal.pone.0211598	United Kingdom	CRISPR/eSpCas9 (1.1)	DNA-transient	Arabidopsis thaliana	AT5G10620	SDN1	0.5	Yes	Bedtools intersect	1	1mm	Yes	PCR + Sequencing, Illumina	1	1mm	0	Low validity	No on-target mutation was induced
161	18	Raitskin, O.; Schudoma, C.; West, A.; Patron, N. J.	2019	Comparison of efficiency and specificity of CRISPR-associated (Cas) nucleases in plants: An expanded toolkit for precision genome engineering	Molecular tools adapted from bacterial CRISPR (Clustered Regulatory Interspaced Short Palindromic Repeats) systems for adaptive immunity have become widely used for plant genome engineering, both to investigate gene functions and to engineer desirable traits. A number of different Cas (CRISPR-associated) nucleases are now used but, as most studies performed to date have engineered different targe…		PloS one	2		14	10.1371/journal.pone.0211598	United Kingdom	CRISPR/eSpCas9 (1.1)	DNA-transient	Arabidopsis thaliana	AT5G19360	SDN1	0.5	Yes	Bedtools intersect	1	1mm	Yes	PCR + Sequencing, Illumina	1	1mm	1	High validity
161	19	Raitskin, O.; Schudoma, C.; West, A.; Patron, N. J.	2019	Comparison of efficiency and specificity of CRISPR-associated (Cas) nucleases in plants: An expanded toolkit for precision genome engineering	Molecular tools adapted from bacterial CRISPR (Clustered Regulatory Interspaced Short Palindromic Repeats) systems for adaptive immunity have become widely used for plant genome engineering, both to investigate gene functions and to engineer desirable traits. A number of different Cas (CRISPR-associated) nucleases are now used but, as most studies performed to date have engineered different targe…		PloS one	2		14	10.1371/journal.pone.0211598	United Kingdom	CRISPR/eSpCas9 (1.1)	DNA-transient	Arabidopsis thaliana	AT5G04770	SDN1	0.65	Yes	Bedtools intersect	1	1mm	Yes	PCR + Sequencing, Illumina	1	1mm	0	Low validity	No on-target mutation was induced
161	20	Raitskin, O.; Schudoma, C.; West, A.; Patron, N. J.	2019	Comparison of efficiency and specificity of CRISPR-associated (Cas) nucleases in plants: An expanded toolkit for precision genome engineering	Molecular tools adapted from bacterial CRISPR (Clustered Regulatory Interspaced Short Palindromic Repeats) systems for adaptive immunity have become widely used for plant genome engineering, both to investigate gene functions and to engineer desirable traits. A number of different Cas (CRISPR-associated) nucleases are now used but, as most studies performed to date have engineered different targe…		PloS one	2		14	10.1371/journal.pone.0211598	United Kingdom	CRISPR/eSpCas9 (1.1)	DNA-transient	Arabidopsis thaliana	AT3G54020	SDN1	0.55	Yes	Bedtools intersect	1	1mm	Yes	PCR + Sequencing, Illumina	1	1mm	0	Low validity	No on-target mutation was induced
161	21	Raitskin, O.; Schudoma, C.; West, A.; Patron, N. J.	2019	Comparison of efficiency and specificity of CRISPR-associated (Cas) nucleases in plants: An expanded toolkit for precision genome engineering	Molecular tools adapted from bacterial CRISPR (Clustered Regulatory Interspaced Short Palindromic Repeats) systems for adaptive immunity have become widely used for plant genome engineering, both to investigate gene functions and to engineer desirable traits. A number of different Cas (CRISPR-associated) nucleases are now used but, as most studies performed to date have engineered different targe…		PloS one	2		14	10.1371/journal.pone.0211598	United Kingdom	CRISPR/eSpCas9 (1.1)	DNA-transient	Arabidopsis thaliana	AT2G68260	SDN1	0.65	Yes	Bedtools intersect	1	1mm	Yes	PCR + Sequencing, Illumina	1	1mm	0	Low validity	No on-target mutation was induced
161	22	Raitskin, O.; Schudoma, C.; West, A.; Patron, N. J.	2019	Comparison of efficiency and specificity of CRISPR-associated (Cas) nucleases in plants: An expanded toolkit for precision genome engineering	Molecular tools adapted from bacterial CRISPR (Clustered Regulatory Interspaced Short Palindromic Repeats) systems for adaptive immunity have become widely used for plant genome engineering, both to investigate gene functions and to engineer desirable traits. A number of different Cas (CRISPR-associated) nucleases are now used but, as most studies performed to date have engineered different targe…		PloS one	2		14	10.1371/journal.pone.0211598	United Kingdom	CRISPR/SaCas9	DNA-transient	Arabidopsis thaliana	AT5G04160	SDN1	0.38	Yes	Bedtools intersect	1	1mm	Yes	PCR + Sequencing, Illumina	1	1mm	1	High validity
161	23	Raitskin, O.; Schudoma, C.; West, A.; Patron, N. J.	2019	Comparison of efficiency and specificity of CRISPR-associated (Cas) nucleases in plants: An expanded toolkit for precision genome engineering	Molecular tools adapted from bacterial CRISPR (Clustered Regulatory Interspaced Short Palindromic Repeats) systems for adaptive immunity have become widely used for plant genome engineering, both to investigate gene functions and to engineer desirable traits. A number of different Cas (CRISPR-associated) nucleases are now used but, as most studies performed to date have engineered different targe…		PloS one	2		14	10.1371/journal.pone.0211598	United Kingdom	CRISPR/SaCas9	DNA-transient	Arabidopsis thaliana	AT1G62600	SDN1	0.52	Yes	Bedtools intersect	1	1mm	Yes	PCR + Sequencing, Illumina	1	1mm	1	High validity
161	24	Raitskin, O.; Schudoma, C.; West, A.; Patron, N. J.	2019	Comparison of efficiency and specificity of CRISPR-associated (Cas) nucleases in plants: An expanded toolkit for precision genome engineering	Molecular tools adapted from bacterial CRISPR (Clustered Regulatory Interspaced Short Palindromic Repeats) systems for adaptive immunity have become widely used for plant genome engineering, both to investigate gene functions and to engineer desirable traits. A number of different Cas (CRISPR-associated) nucleases are now used but, as most studies performed to date have engineered different targe…		PloS one	2		14	10.1371/journal.pone.0211598	United Kingdom	CRISPR/SaCas9	DNA-transient	Arabidopsis thaliana	AT1G73460	SDN1	0.48	Yes	Bedtools intersect	1	1mm	Yes	PCR + Sequencing, Illumina	1	1mm	1	High validity
161	25	Raitskin, O.; Schudoma, C.; West, A.; Patron, N. J.	2019	Comparison of efficiency and specificity of CRISPR-associated (Cas) nucleases in plants: An expanded toolkit for precision genome engineering	Molecular tools adapted from bacterial CRISPR (Clustered Regulatory Interspaced Short Palindromic Repeats) systems for adaptive immunity have become widely used for plant genome engineering, both to investigate gene functions and to engineer desirable traits. A number of different Cas (CRISPR-associated) nucleases are now used but, as most studies performed to date have engineered different targe…		PloS one	2		14	10.1371/journal.pone.0211598	United Kingdom	CRISPR/SpCas9	DNA-transient	Arabidopsis thaliana	AT5G58420	SDN1	0.45	Yes	Bedtools intersect	1	1mm	Yes	PCR + Sequencing, Illumina	1	1mm	1	High validity
161	26	Raitskin, O.; Schudoma, C.; West, A.; Patron, N. J.	2019	Comparison of efficiency and specificity of CRISPR-associated (Cas) nucleases in plants: An expanded toolkit for precision genome engineering	Molecular tools adapted from bacterial CRISPR (Clustered Regulatory Interspaced Short Palindromic Repeats) systems for adaptive immunity have become widely used for plant genome engineering, both to investigate gene functions and to engineer desirable traits. A number of different Cas (CRISPR-associated) nucleases are now used but, as most studies performed to date have engineered different targe…		PloS one	2		14	10.1371/journal.pone.0211598	United Kingdom	CRISPR/SpCas9	DNA-transient	Arabidopsis thaliana	AT2G32730	SDN1	0.45	Yes	Bedtools intersect	1	1mm	Yes	PCR + Sequencing, Illumina	1	1mm	1	High validity
161	27	Raitskin, O.; Schudoma, C.; West, A.; Patron, N. J.	2019	Comparison of efficiency and specificity of CRISPR-associated (Cas) nucleases in plants: An expanded toolkit for precision genome engineering	Molecular tools adapted from bacterial CRISPR (Clustered Regulatory Interspaced Short Palindromic Repeats) systems for adaptive immunity have become widely used for plant genome engineering, both to investigate gene functions and to engineer desirable traits. A number of different Cas (CRISPR-associated) nucleases are now used but, as most studies performed to date have engineered different targe…		PloS one	2		14	10.1371/journal.pone.0211598	United Kingdom	CRISPR/SpCas9	DNA-transient	Arabidopsis thaliana	AT3G14720	SDN1	0.5	Yes	Bedtools intersect	1	1mm	Yes	PCR + Sequencing, Illumina	1	1mm	1	High validity
161	28	Raitskin, O.; Schudoma, C.; West, A.; Patron, N. J.	2019	Comparison of efficiency and specificity of CRISPR-associated (Cas) nucleases in plants: An expanded toolkit for precision genome engineering	Molecular tools adapted from bacterial CRISPR (Clustered Regulatory Interspaced Short Palindromic Repeats) systems for adaptive immunity have become widely used for plant genome engineering, both to investigate gene functions and to engineer desirable traits. A number of different Cas (CRISPR-associated) nucleases are now used but, as most studies performed to date have engineered different targe…		PloS one	2		14	10.1371/journal.pone.0211598	United Kingdom	CRISPR/SpCas9	DNA-transient	Arabidopsis thaliana	AT5G10620	SDN1	0.5	Yes	Bedtools intersect	1	1mm	Yes	PCR + Sequencing, Illumina	1	1mm	1	High validity
161	29	Raitskin, O.; Schudoma, C.; West, A.; Patron, N. J.	2019	Comparison of efficiency and specificity of CRISPR-associated (Cas) nucleases in plants: An expanded toolkit for precision genome engineering	Molecular tools adapted from bacterial CRISPR (Clustered Regulatory Interspaced Short Palindromic Repeats) systems for adaptive immunity have become widely used for plant genome engineering, both to investigate gene functions and to engineer desirable traits. A number of different Cas (CRISPR-associated) nucleases are now used but, as most studies performed to date have engineered different targe…		PloS one	2		14	10.1371/journal.pone.0211598	United Kingdom	CRISPR/SpCas9	DNA-transient	Arabidopsis thaliana	AT5G19360	SDN1	0.5	Yes	Bedtools intersect	1	1mm	Yes	PCR + Sequencing, Illumina	1	1mm	1	High validity
161	30	Raitskin, O.; Schudoma, C.; West, A.; Patron, N. J.	2019	Comparison of efficiency and specificity of CRISPR-associated (Cas) nucleases in plants: An expanded toolkit for precision genome engineering	Molecular tools adapted from bacterial CRISPR (Clustered Regulatory Interspaced Short Palindromic Repeats) systems for adaptive immunity have become widely used for plant genome engineering, both to investigate gene functions and to engineer desirable traits. A number of different Cas (CRISPR-associated) nucleases are now used but, as most studies performed to date have engineered different targe…		PloS one	2		14	10.1371/journal.pone.0211598	United Kingdom	CRISPR/SpCas9	DNA-transient	Arabidopsis thaliana	AT5G04770	SDN1	0.65	Yes	Bedtools intersect	1	1mm	Yes	PCR + Sequencing, Illumina	1	1mm	1	High validity
161	31	Raitskin, O.; Schudoma, C.; West, A.; Patron, N. J.	2019	Comparison of efficiency and specificity of CRISPR-associated (Cas) nucleases in plants: An expanded toolkit for precision genome engineering	Molecular tools adapted from bacterial CRISPR (Clustered Regulatory Interspaced Short Palindromic Repeats) systems for adaptive immunity have become widely used for plant genome engineering, both to investigate gene functions and to engineer desirable traits. A number of different Cas (CRISPR-associated) nucleases are now used but, as most studies performed to date have engineered different targe…		PloS one	2		14	10.1371/journal.pone.0211598	United Kingdom	CRISPR/SpCas9	DNA-transient	Arabidopsis thaliana	AT3G54020	SDN1	0.55	Yes	Bedtools intersect	1	1mm	Yes	PCR + Sequencing, Illumina	1	1mm	1	High validity
161	32	Raitskin, O.; Schudoma, C.; West, A.; Patron, N. J.	2019	Comparison of efficiency and specificity of CRISPR-associated (Cas) nucleases in plants: An expanded toolkit for precision genome engineering	Molecular tools adapted from bacterial CRISPR (Clustered Regulatory Interspaced Short Palindromic Repeats) systems for adaptive immunity have become widely used for plant genome engineering, both to investigate gene functions and to engineer desirable traits. A number of different Cas (CRISPR-associated) nucleases are now used but, as most studies performed to date have engineered different targe…		PloS one	2		14	10.1371/journal.pone.0211598	United Kingdom	CRISPR/SpCas9	DNA-transient	Arabidopsis thaliana	AT2G68260	SDN1	0.65	Yes	Bedtools intersect	1	1mm	Yes	PCR + Sequencing, Illumina	1	1mm	1	High validity
161	33	Raitskin, O.; Schudoma, C.; West, A.; Patron, N. J.	2019	Comparison of efficiency and specificity of CRISPR-associated (Cas) nucleases in plants: An expanded toolkit for precision genome engineering	Molecular tools adapted from bacterial CRISPR (Clustered Regulatory Interspaced Short Palindromic Repeats) systems for adaptive immunity have become widely used for plant genome engineering, both to investigate gene functions and to engineer desirable traits. A number of different Cas (CRISPR-associated) nucleases are now used but, as most studies performed to date have engineered different targe…		PloS one	2		14	10.1371/journal.pone.0211598	United Kingdom	CRISPR/xCas9 3.7	DNA-transient	Arabidopsis thaliana	AT5G58420	SDN1	0.45	Yes	Bedtools intersect	1	1mm	Yes	PCR + Sequencing, Illumina	1	1mm	0	Low validity	No on-target mutation was induced
161	34	Raitskin, O.; Schudoma, C.; West, A.; Patron, N. J.	2019	Comparison of efficiency and specificity of CRISPR-associated (Cas) nucleases in plants: An expanded toolkit for precision genome engineering	Molecular tools adapted from bacterial CRISPR (Clustered Regulatory Interspaced Short Palindromic Repeats) systems for adaptive immunity have become widely used for plant genome engineering, both to investigate gene functions and to engineer desirable traits. A number of different Cas (CRISPR-associated) nucleases are now used but, as most studies performed to date have engineered different targe…		PloS one	2		14	10.1371/journal.pone.0211598	United Kingdom	CRISPR/xCas9 3.7	DNA-transient	Arabidopsis thaliana	AT2G32730	SDN1	0.45	Yes	Bedtools intersect	1	1mm	Yes	PCR + Sequencing, Illumina	1	1mm	0	Low validity	No on-target mutation was induced
161	35	Raitskin, O.; Schudoma, C.; West, A.; Patron, N. J.	2019	Comparison of efficiency and specificity of CRISPR-associated (Cas) nucleases in plants: An expanded toolkit for precision genome engineering	Molecular tools adapted from bacterial CRISPR (Clustered Regulatory Interspaced Short Palindromic Repeats) systems for adaptive immunity have become widely used for plant genome engineering, both to investigate gene functions and to engineer desirable traits. A number of different Cas (CRISPR-associated) nucleases are now used but, as most studies performed to date have engineered different targe…		PloS one	2		14	10.1371/journal.pone.0211598	United Kingdom	CRISPR/xCas9 3.7	DNA-transient	Arabidopsis thaliana	AT3G14720	SDN1	0.5	Yes	Bedtools intersect	1	1mm	Yes	PCR + Sequencing, Illumina	1	1mm	0	High validity
161	36	Raitskin, O.; Schudoma, C.; West, A.; Patron, N. J.	2019	Comparison of efficiency and specificity of CRISPR-associated (Cas) nucleases in plants: An expanded toolkit for precision genome engineering	Molecular tools adapted from bacterial CRISPR (Clustered Regulatory Interspaced Short Palindromic Repeats) systems for adaptive immunity have become widely used for plant genome engineering, both to investigate gene functions and to engineer desirable traits. A number of different Cas (CRISPR-associated) nucleases are now used but, as most studies performed to date have engineered different targe…		PloS one	2		14	10.1371/journal.pone.0211598	United Kingdom	CRISPR/xCas9 3.7	DNA-transient	Arabidopsis thaliana	AT5G10620	SDN1	0.5	Yes	Bedtools intersect	1	1mm	Yes	PCR + Sequencing, Illumina	1	1mm	1	High validity
161	37	Raitskin, O.; Schudoma, C.; West, A.; Patron, N. J.	2019	Comparison of efficiency and specificity of CRISPR-associated (Cas) nucleases in plants: An expanded toolkit for precision genome engineering	Molecular tools adapted from bacterial CRISPR (Clustered Regulatory Interspaced Short Palindromic Repeats) systems for adaptive immunity have become widely used for plant genome engineering, both to investigate gene functions and to engineer desirable traits. A number of different Cas (CRISPR-associated) nucleases are now used but, as most studies performed to date have engineered different targe…		PloS one	2		14	10.1371/journal.pone.0211598	United Kingdom	CRISPR/xCas9 3.7	DNA-transient	Arabidopsis thaliana	AT5G19360	SDN1	0.5	Yes	Bedtools intersect	1	1mm	Yes	PCR + Sequencing, Illumina	1	1mm	1	High validity
161	38	Raitskin, O.; Schudoma, C.; West, A.; Patron, N. J.	2019	Comparison of efficiency and specificity of CRISPR-associated (Cas) nucleases in plants: An expanded toolkit for precision genome engineering	Molecular tools adapted from bacterial CRISPR (Clustered Regulatory Interspaced Short Palindromic Repeats) systems for adaptive immunity have become widely used for plant genome engineering, both to investigate gene functions and to engineer desirable traits. A number of different Cas (CRISPR-associated) nucleases are now used but, as most studies performed to date have engineered different targe…		PloS one	2		14	10.1371/journal.pone.0211598	United Kingdom	CRISPR/xCas9 3.7	DNA-transient	Arabidopsis thaliana	AT5G04770	SDN1	0.65	Yes	Bedtools intersect	1	1mm	Yes	PCR + Sequencing, Illumina	1	1mm	0	Low validity	No on-target mutation was induced
161	39	Raitskin, O.; Schudoma, C.; West, A.; Patron, N. J.	2019	Comparison of efficiency and specificity of CRISPR-associated (Cas) nucleases in plants: An expanded toolkit for precision genome engineering	Molecular tools adapted from bacterial CRISPR (Clustered Regulatory Interspaced Short Palindromic Repeats) systems for adaptive immunity have become widely used for plant genome engineering, both to investigate gene functions and to engineer desirable traits. A number of different Cas (CRISPR-associated) nucleases are now used but, as most studies performed to date have engineered different targe…		PloS one	2		14	10.1371/journal.pone.0211598	United Kingdom	CRISPR/xCas9 3.7	DNA-transient	Arabidopsis thaliana	AT3G54020	SDN1	0.55	Yes	Bedtools intersect	1	1mm	Yes	PCR + Sequencing, Illumina	1	1mm	0	Low validity	No on-target mutation was induced
161	40	Raitskin, O.; Schudoma, C.; West, A.; Patron, N. J.	2019	Comparison of efficiency and specificity of CRISPR-associated (Cas) nucleases in plants: An expanded toolkit for precision genome engineering	Molecular tools adapted from bacterial CRISPR (Clustered Regulatory Interspaced Short Palindromic Repeats) systems for adaptive immunity have become widely used for plant genome engineering, both to investigate gene functions and to engineer desirable traits. A number of different Cas (CRISPR-associated) nucleases are now used but, as most studies performed to date have engineered different targe…		PloS one	2		14	10.1371/journal.pone.0211598	United Kingdom	CRISPR/xCas9 3.7	DNA-transient	Arabidopsis thaliana	AT2G68260	SDN1	0.65	Yes	Bedtools intersect	1	1mm	Yes	PCR + Sequencing, Illumina	1	1mm	0	Low validity	No on-target mutation was induced
161	41	Raitskin, O.; Schudoma, C.; West, A.; Patron, N. J.	2019	Comparison of efficiency and specificity of CRISPR-associated (Cas) nucleases in plants: An expanded toolkit for precision genome engineering	Molecular tools adapted from bacterial CRISPR (Clustered Regulatory Interspaced Short Palindromic Repeats) systems for adaptive immunity have become widely used for plant genome engineering, both to investigate gene functions and to engineer desirable traits. A number of different Cas (CRISPR-associated) nucleases are now used but, as most studies performed to date have engineered different targe…		PloS one	2		14	10.1371/journal.pone.0211598	United Kingdom	CRISPR/SpCas9	DNA-transient	Nicotiana benthamiana	PDS	SDN1	0.45	Already known	-	-	-	Yes	PCR + Sequencing, Illumina	4	4x1mm	3	High validity
161	42	Raitskin, O.; Schudoma, C.; West, A.; Patron, N. J.	2019	Comparison of efficiency and specificity of CRISPR-associated (Cas) nucleases in plants: An expanded toolkit for precision genome engineering	Molecular tools adapted from bacterial CRISPR (Clustered Regulatory Interspaced Short Palindromic Repeats) systems for adaptive immunity have become widely used for plant genome engineering, both to investigate gene functions and to engineer desirable traits. A number of different Cas (CRISPR-associated) nucleases are now used but, as most studies performed to date have engineered different targe…		PloS one	2		14	10.1371/journal.pone.0211598	United Kingdom	CRISPR/SpCas9-DE	DNA-transient	Nicotiana benthamiana	PDS	SDN1	0.45	Already known	-	-	-	Yes	PCR + Sequencing, Illumina	4	4x1mm	4	High validity
161	43	Raitskin, O.; Schudoma, C.; West, A.; Patron, N. J.	2019	Comparison of efficiency and specificity of CRISPR-associated (Cas) nucleases in plants: An expanded toolkit for precision genome engineering	Molecular tools adapted from bacterial CRISPR (Clustered Regulatory Interspaced Short Palindromic Repeats) systems for adaptive immunity have become widely used for plant genome engineering, both to investigate gene functions and to engineer desirable traits. A number of different Cas (CRISPR-associated) nucleases are now used but, as most studies performed to date have engineered different targe…		PloS one	2		14	10.1371/journal.pone.0211598	United Kingdom	CRISPR/SpCas9-KA	DNA-transient	Nicotiana benthamiana	PDS	SDN1	0.45	Already known	-	-	-	Yes	PCR + Sequencing, Illumina	4	4x1mm	4	High validity
161	44	Raitskin, O.; Schudoma, C.; West, A.; Patron, N. J.	2019	Comparison of efficiency and specificity of CRISPR-associated (Cas) nucleases in plants: An expanded toolkit for precision genome engineering	Molecular tools adapted from bacterial CRISPR (Clustered Regulatory Interspaced Short Palindromic Repeats) systems for adaptive immunity have become widely used for plant genome engineering, both to investigate gene functions and to engineer desirable traits. A number of different Cas (CRISPR-associated) nucleases are now used but, as most studies performed to date have engineered different targe…		PloS one	2		14	10.1371/journal.pone.0211598	United Kingdom	CRISPR/eSpCas9 (1.0)	DNA-transient	Nicotiana benthamiana	PDS	SDN1	0.45	Already known	-	-	-	Yes	PCR + Sequencing, Illumina	4	4x1mm	3	High validity
161	45	Raitskin, O.; Schudoma, C.; West, A.; Patron, N. J.	2019	Comparison of efficiency and specificity of CRISPR-associated (Cas) nucleases in plants: An expanded toolkit for precision genome engineering	Molecular tools adapted from bacterial CRISPR (Clustered Regulatory Interspaced Short Palindromic Repeats) systems for adaptive immunity have become widely used for plant genome engineering, both to investigate gene functions and to engineer desirable traits. A number of different Cas (CRISPR-associated) nucleases are now used but, as most studies performed to date have engineered different targe…		PloS one	2		14	10.1371/journal.pone.0211598	United Kingdom	CRISPR/eSpCas9 (1.1)	DNA-transient	Nicotiana benthamiana	PDS	SDN1	0.45	Already known	-	-	-	Yes	PCR + Sequencing, Illumina	4	4x1mm	1	High validity
162		Russo, Monia Teresa; Aiese Cigliano, Riccardo; Sanseverino, Walter; Ferrante, Maria Immacolata	2018	Assessment of genomic changes in a CRISPR/Cas9 Phaeodactylum tricornutum mutant through whole genome resequencing	The clustered regularly interspaced short palindromic repeat (CRISPR)/Cas9 system, co-opted from a bacterial defense natural mechanism, is the cutting edge technology to carry out genome editing in a revolutionary fashion. It has been shown to work in many different model organisms, from human to microbes, including two diatom species, Phaeodactylum tricornutum and Thalassiosira pseudonana. Trans…		Peerj			6	10.7717/peerj.5507	Italy	CRISPR/SpCas9	DNA-stable	Phaeodactylum tricornutum	Phatr3_J46193	SDN1	0.5	Yes	Cas-OFFinder	98	No information	Yes	Whole genome sequencing (WGS)	98	No information	0	Low validity	Missing information about potential off-target sites
163		Stukenberg, Daniel; Zauner, Stefan; Dell'Aquila, Gianluca; Maier, Uwe G.	2018	Optimizing CRISPR/Cas9 for the Diatom Phaeodactylum tricornutum	CRISPR/Cas9 is a powerful tool for genome editing. We constructed an easy-to-handle expression vector for application in the model organism Phaeodactylum tricornutum and tested its capabilities in order to apply CRISPR/Cas9 technology for our purpose. In our experiments, we targeted two different genes, screened for mutations and analyzed mutated diatoms in a three-step process. In the end, we id…		Frontiers in plant science			9	10.3389/fpls.2018.00740	Germany	CRISPR/SpCas9	DNA-stable	Phaeodactylum tricornutum	VTC2	SDN1	0.588	Yes	Benchling	2	2x3mm	Yes	PCR + Sequencing	2	2x3mm	0	High validity
164		Sun, B.; Zheng, A.; Jiang, M.; Xue, S.; Yuan, Q.; Jiang, L.; Chen, Q.; Li, M.; Wang, Y.; Zhang, Y.; Luo, Y.; Wang, X.; Zhang, F.; Tang, H.	2018	CRISPR/Cas9-mediated mutagenesis of homologous genes in Chinese kale	The clustered regulatory interspaced short palindromic repeat-associated protein 9 (CRISPR/Cas9) system has developed into a powerful gene-editing tool that has been successfully applied to various plant species. However, studies on the application of the CRISPR/Cas9 system to cultivated Brassica vegetables are limited. Here, we reported CRISPR/Cas9-mediated genome editing in Chinese kale (Brassi…		Scientific reports	1		8	10.1038/s41598-018-34884-9	China	CRISPR/SpCas9	DNA-stable	Brassica oleracea	PDS	SDN1	0.4	Yes	CRISPR-P	3	1x3mm, 2x4mm	Yes	PCR + Sequencing	3	1x3mm, 2x4mm	0	High validity
165	1	Takeda, Y.; Suzuki, S.; Tobimatsu, Y.; Osakabe, K.; Osakabe, Y.; Ragamustari, S. K.; Sakamoto, M.; Umezawa, T.	2019	Lignin characterization of rice CONIFERALDEHYDE 5-HYDROXYLASE loss-of-function mutants generated with the CRISPR/Cas9 system	The aromatic composition of lignin is an important trait that greatly affects the usability of lignocellulosic biomass. We previously identified a rice (Oryza sativa) gene encoding coniferaldehyde 5-hydroxylase (OsCAld5H1), which was effective in modulating syringyl (S)/guaiacyl (G) lignin composition ratio in rice, a model grass species. Previously characterized OsCAld5H1-knockdown rice lines, w…	DFRC; genome editing; grass; lignocellulose; NMR; Oryza sativa; p-coumarate; SG ratio	Plant Journal	3	543–554	97	10.1111/tpj.14141	Japan	CRISPR/SpCas9	DNA-stable	Oryza sativa	CAld5H1-sgRNA-a	SDN1	0.7	Yes	CRISPR-P	5	5x4mm	Yes	RE-PCR assay	5	5x4mm	0	High validity
165	2	Takeda, Y.; Suzuki, S.; Tobimatsu, Y.; Osakabe, K.; Osakabe, Y.; Ragamustari, S. K.; Sakamoto, M.; Umezawa, T.	2019	Lignin characterization of rice CONIFERALDEHYDE 5-HYDROXYLASE loss-of-function mutants generated with the CRISPR/Cas9 system	The aromatic composition of lignin is an important trait that greatly affects the usability of lignocellulosic biomass. We previously identified a rice (Oryza sativa) gene encoding coniferaldehyde 5-hydroxylase (OsCAld5H1), which was effective in modulating syringyl (S)/guaiacyl (G) lignin composition ratio in rice, a model grass species. Previously characterized OsCAld5H1-knockdown rice lines, w…	DFRC; genome editing; grass; lignocellulose; NMR; Oryza sativa; p-coumarate; SG ratio	Plant Journal	3	543–554	97	10.1111/tpj.14141	Japan	CRISPR/SpCas9	DNA-stable	Oryza sativa	CAld5H1-sgRNA-c	SDN1	0.6	Yes	CRISPR-P	5	5x4mm	Yes	RE-PCR assay	5	5x4mm	0	High validity
166	1	Takeda, Y.; Tobimatsu, Y.; Karlen, S. D.; Koshiba, T.; Suzuki, S.; Yamamura, M.; Murakami, S.; Mukai, M.; Hattori, T.; Osakabe, K.; Ralph, J.; Sakamoto, M.; Umezawa, T.	2018	Downregulation of p-COUMAROYL ESTER 3-HYDROXYLASE in rice leads to altered cell wall structures and improves biomass saccharification	p-Coumaroyl ester 3-hydroxylase (C3′H) is a key enzyme involved in the biosynthesis of lignin, a phenylpropanoid polymer that is the major constituent of secondary cell walls in vascular plants. Although the crucial role of C3′H in lignification and its manipulation to upgrade lignocellulose have been investigated in eudicots, limited information is available in monocotyledonous grass species, de…	Cas9; CRISPR; DFRC; ferulate; grass; lignin; NMR; Oryza sativa; p-coumarate; RNAi; saccharification	Plant Journal	5	796–811	95	10.1111/tpj.13988	Japan	CRISPR/SpCas9	DNA-stable	Oryza sativa	C3H1-a	SDN1	0.6	Yes	CRISPR-P	4	3x3mm, 1x4mm	Yes	PCR + Sequencing	4	3x3mm, 1x4mm	0	High validity
166	2	Takeda, Y.; Tobimatsu, Y.; Karlen, S. D.; Koshiba, T.; Suzuki, S.; Yamamura, M.; Murakami, S.; Mukai, M.; Hattori, T.; Osakabe, K.; Ralph, J.; Sakamoto, M.; Umezawa, T.	2018	Downregulation of p-COUMAROYL ESTER 3-HYDROXYLASE in rice leads to altered cell wall structures and improves biomass saccharification	p-Coumaroyl ester 3-hydroxylase (C3′H) is a key enzyme involved in the biosynthesis of lignin, a phenylpropanoid polymer that is the major constituent of secondary cell walls in vascular plants. Although the crucial role of C3′H in lignification and its manipulation to upgrade lignocellulose have been investigated in eudicots, limited information is available in monocotyledonous grass species, de…	Cas9; CRISPR; DFRC; ferulate; grass; lignin; NMR; Oryza sativa; p-coumarate; RNAi; saccharification	Plant Journal	5	796–811	95	10.1111/tpj.13988	Japan	CRISPR/SpCas9	DNA-stable	Oryza sativa	C3H1-b	SDN1	0.7	Yes	CRISPR-P	1	1x4mm	Yes	PCR + Sequencing	1	1x4mm	0	High validity
167	1	Tang, T.; Yu, X.; Yang, H.; Gao, Q.; Ji, H.; Wang, Y.; Yan, G.; Peng, Y.; Luo, H.; Liu, K.; Li, X.; Ma, C.; Kang, C.; Dai, C.	2018	Development and validation of an effective CRISPR/Cas9 vector for efficiently isolating positive transformants and transgene-free mutants in a wide range of plant species	The CRISPR/Cas9 technique is a highly valuable tool in creating new materials for both basic and applied researches. Previously, we succeeded in effectively generating mutations in Brassica napus using an available CRISPR/Cas9 vector pKSE401, while isolation of Cas9-free mutants is laborious and inefficient. Here, we inserted a fluorescence tag (sGFP) driven by the constitutive 35S promoter into …	Arabidopsis; B. napus; CRISPRCas9; genome editing; soybean; strawberry; Visual screening	Frontiers in plant science			871	10.3389/fpls.2018.01533	China	CRISPR/SpCas9	DNA-stable	Arabidopsis thaliana	RPK-sgRNA2	SDN1	0.5	Yes	CRISPR-P	2	2x4mm	Yes	PCR + Sequencing	2	2x4mm	0	High validity
167	2	Tang, T.; Yu, X.; Yang, H.; Gao, Q.; Ji, H.; Wang, Y.; Yan, G.; Peng, Y.; Luo, H.; Liu, K.; Li, X.; Ma, C.; Kang, C.; Dai, C.	2018	Development and validation of an effective CRISPR/Cas9 vector for efficiently isolating positive transformants and transgene-free mutants in a wide range of plant species	The CRISPR/Cas9 technique is a highly valuable tool in creating new materials for both basic and applied researches. Previously, we succeeded in effectively generating mutations in Brassica napus using an available CRISPR/Cas9 vector pKSE401, while isolation of Cas9-free mutants is laborious and inefficient. Here, we inserted a fluorescence tag (sGFP) driven by the constitutive 35S promoter into …	Arabidopsis; B. napus; CRISPRCas9; genome editing; soybean; strawberry; Visual screening	Frontiers in plant science			871	10.3389/fpls.2018.01533	China	CRISPR/SpCas9	DNA-stable	Brassica napus	ARF2-sgRNA1	SDN1	0.5	Yes	CRISPR-P	3	3x4mm	Yes	PCR + Sequencing	3	3x4mm	0	High validity
167	3	Tang, T.; Yu, X.; Yang, H.; Gao, Q.; Ji, H.; Wang, Y.; Yan, G.; Peng, Y.; Luo, H.; Liu, K.; Li, X.; Ma, C.; Kang, C.; Dai, C.	2018	Development and validation of an effective CRISPR/Cas9 vector for efficiently isolating positive transformants and transgene-free mutants in a wide range of plant species	The CRISPR/Cas9 technique is a highly valuable tool in creating new materials for both basic and applied researches. Previously, we succeeded in effectively generating mutations in Brassica napus using an available CRISPR/Cas9 vector pKSE401, while isolation of Cas9-free mutants is laborious and inefficient. Here, we inserted a fluorescence tag (sGFP) driven by the constitutive 35S promoter into …	Arabidopsis; B. napus; CRISPRCas9; genome editing; soybean; strawberry; Visual screening	Frontiers in plant science			871	10.3389/fpls.2018.01533	China	CRISPR/SpCas9	DNA-stable	Brassica napus	ARF2-sgRNA2	SDN1	0.5	Yes	CRISPR-P	3	2x2mm, 1x3mm	Yes	PCR + Sequencing	3	2x2mm, 1x3mm	0	High validity
168	1	Tang, X.; Liu, G.; Zhou, J.; Ren, Q.; You, Q.; Tian, L.; Xin, X.; Zhong, Z.; Liu, B.; Zheng, X.; Zhang, D.; Malzahn, A.; Gong, Z.; Qi, Y.; Zhang, T.; Zhang, Y.	2018	A large-scale whole-genome sequencing analysis reveals highly specific genome editing by both Cas9 and Cpf1 (Cas12a) nucleases in rice	Background: Targeting specificity has been a barrier to applying genome editing systems in functional genomics, precise medicine and plant breeding. In plants, only limited studies have used whole-genome sequencing (WGS) to test off-target effects of Cas9. The cause of numerous discovered mutations is still controversial. Furthermore, WGS-based off-target analysis of Cpf1 (Cas12a) has not been re…		Genome biology	1		19	10.1186/s13059-018-1458-5	China	CRISPR/SpCas9	DNA-stable	Oryza sativa	A:Dep1-sgRNA01	SDN1	0.4	Yes	CRISPOR, Cas-OFFinder	29	29x >=4	Yes	Whole genome sequencing (WGS)	29	29x >=4	0	Medium validity	Information about potential off-target sites were solely partly provided
168	2	Tang, X.; Liu, G.; Zhou, J.; Ren, Q.; You, Q.; Tian, L.; Xin, X.; Zhong, Z.; Liu, B.; Zheng, X.; Zhang, D.; Malzahn, A.; Gong, Z.; Qi, Y.; Zhang, T.; Zhang, Y.	2018	A large-scale whole-genome sequencing analysis reveals highly specific genome editing by both Cas9 and Cpf1 (Cas12a) nucleases in rice	Background: Targeting specificity has been a barrier to applying genome editing systems in functional genomics, precise medicine and plant breeding. In plants, only limited studies have used whole-genome sequencing (WGS) to test off-target effects of Cas9. The cause of numerous discovered mutations is still controversial. Furthermore, WGS-based off-target analysis of Cpf1 (Cas12a) has not been re…		Genome biology	1		19	10.1186/s13059-018-1458-5	China	CRISPR/SpCas9	DNA-stable	Oryza sativa	B:SPL14-sgRNA04	SDN1	0.6	Yes	CRISPOR, Cas-OFFinder	27	27x >=4	Yes	Whole genome sequencing (WGS)	27	27x >=4	0	Medium validity	Information about potential off-target sites were solely partly provided
168	3	Tang, X.; Liu, G.; Zhou, J.; Ren, Q.; You, Q.; Tian, L.; Xin, X.; Zhong, Z.; Liu, B.; Zheng, X.; Zhang, D.; Malzahn, A.; Gong, Z.; Qi, Y.; Zhang, T.; Zhang, Y.	2018	A large-scale whole-genome sequencing analysis reveals highly specific genome editing by both Cas9 and Cpf1 (Cas12a) nucleases in rice	Background: Targeting specificity has been a barrier to applying genome editing systems in functional genomics, precise medicine and plant breeding. In plants, only limited studies have used whole-genome sequencing (WGS) to test off-target effects of Cas9. The cause of numerous discovered mutations is still controversial. Furthermore, WGS-based off-target analysis of Cpf1 (Cas12a) has not been re…		Genome biology	1		19	10.1186/s13059-018-1458-5	China	CRISPR/SpCas9	DNA-stable	Oryza sativa	C:TB1-sgRNA03	SDN1	0.75	Yes	CRISPOR, Cas-OFFinder	34	34x >=4	Yes	Whole genome sequencing (WGS)	34	34x >=4	0	Medium validity	Information about potential off-target sites were solely partly provided
168	4	Tang, X.; Liu, G.; Zhou, J.; Ren, Q.; You, Q.; Tian, L.; Xin, X.; Zhong, Z.; Liu, B.; Zheng, X.; Zhang, D.; Malzahn, A.; Gong, Z.; Qi, Y.; Zhang, T.; Zhang, Y.	2018	A large-scale whole-genome sequencing analysis reveals highly specific genome editing by both Cas9 and Cpf1 (Cas12a) nucleases in rice	Background: Targeting specificity has been a barrier to applying genome editing systems in functional genomics, precise medicine and plant breeding. In plants, only limited studies have used whole-genome sequencing (WGS) to test off-target effects of Cas9. The cause of numerous discovered mutations is still controversial. Furthermore, WGS-based off-target analysis of Cpf1 (Cas12a) has not been re…		Genome biology	1		19	10.1186/s13059-018-1458-5	China	CRISPR/SpCas9	DNA-stable	Oryza sativa	D:LAC-sgRNA01	SDN1	0.7	Yes	CRISPOR, Cas-OFFinder	29	29x >=4	Yes	Whole genome sequencing (WGS)	29	29x >=4	0	Medium validity	Information about potential off-target sites were solely partly provided
168	5	Tang, X.; Liu, G.; Zhou, J.; Ren, Q.; You, Q.; Tian, L.; Xin, X.; Zhong, Z.; Liu, B.; Zheng, X.; Zhang, D.; Malzahn, A.; Gong, Z.; Qi, Y.; Zhang, T.; Zhang, Y.	2018	A large-scale whole-genome sequencing analysis reveals highly specific genome editing by both Cas9 and Cpf1 (Cas12a) nucleases in rice	Background: Targeting specificity has been a barrier to applying genome editing systems in functional genomics, precise medicine and plant breeding. In plants, only limited studies have used whole-genome sequencing (WGS) to test off-target effects of Cas9. The cause of numerous discovered mutations is still controversial. Furthermore, WGS-based off-target analysis of Cpf1 (Cas12a) has not been re…		Genome biology	1		19	10.1186/s13059-018-1458-5	China	CRISPR/SpCas9	DNA-stable	Oryza sativa	E:LAC-sgRNA02	SDN1	0.75	Yes	CRISPOR, Cas-OFFinder	18	18x >=4	Yes	Whole genome sequencing (WGS)	18	18x >=4	0	Medium validity	Information about potential off-target sites were solely partly provided
168	6	Tang, X.; Liu, G.; Zhou, J.; Ren, Q.; You, Q.; Tian, L.; Xin, X.; Zhong, Z.; Liu, B.; Zheng, X.; Zhang, D.; Malzahn, A.; Gong, Z.; Qi, Y.; Zhang, T.; Zhang, Y.	2018	A large-scale whole-genome sequencing analysis reveals highly specific genome editing by both Cas9 and Cpf1 (Cas12a) nucleases in rice	Background: Targeting specificity has been a barrier to applying genome editing systems in functional genomics, precise medicine and plant breeding. In plants, only limited studies have used whole-genome sequencing (WGS) to test off-target effects of Cas9. The cause of numerous discovered mutations is still controversial. Furthermore, WGS-based off-target analysis of Cpf1 (Cas12a) has not been re…		Genome biology	1		19	10.1186/s13059-018-1458-5	China	CRISPR/SpCas9	DNA-stable	Oryza sativa	F:LAC-sgRNA03	SDN1	0.7	Yes	CRISPOR, Cas-OFFinder	15	15x >=4	Yes	Whole genome sequencing (WGS)	15	15x >=4	0	Medium validity	Information about potential off-target sites were solely partly provided
168	7	Tang, X.; Liu, G.; Zhou, J.; Ren, Q.; You, Q.; Tian, L.; Xin, X.; Zhong, Z.; Liu, B.; Zheng, X.; Zhang, D.; Malzahn, A.; Gong, Z.; Qi, Y.; Zhang, T.; Zhang, Y.	2018	A large-scale whole-genome sequencing analysis reveals highly specific genome editing by both Cas9 and Cpf1 (Cas12a) nucleases in rice	Background: Targeting specificity has been a barrier to applying genome editing systems in functional genomics, precise medicine and plant breeding. In plants, only limited studies have used whole-genome sequencing (WGS) to test off-target effects of Cas9. The cause of numerous discovered mutations is still controversial. Furthermore, WGS-based off-target analysis of Cpf1 (Cas12a) has not been re…		Genome biology	1		19	10.1186/s13059-018-1458-5	China	CRISPR/SpCas9	DNA-stable	Oryza sativa	G: LAC-sgRNA05	SDN1	0.8	Yes	CRISPOR, Cas-OFFinder	33	33x >=4	Yes	Whole genome sequencing (WGS)	33	33x >=4	0	Medium validity	Information about potential off-target sites were solely partly provided
168	8	Tang, X.; Liu, G.; Zhou, J.; Ren, Q.; You, Q.; Tian, L.; Xin, X.; Zhong, Z.; Liu, B.; Zheng, X.; Zhang, D.; Malzahn, A.; Gong, Z.; Qi, Y.; Zhang, T.; Zhang, Y.	2018	A large-scale whole-genome sequencing analysis reveals highly specific genome editing by both Cas9 and Cpf1 (Cas12a) nucleases in rice	Background: Targeting specificity has been a barrier to applying genome editing systems in functional genomics, precise medicine and plant breeding. In plants, only limited studies have used whole-genome sequencing (WGS) to test off-target effects of Cas9. The cause of numerous discovered mutations is still controversial. Furthermore, WGS-based off-target analysis of Cpf1 (Cas12a) has not been re…		Genome biology	1		19	10.1186/s13059-018-1458-5	China	CRISPR/SpCas9	DNA-stable	Oryza sativa	H: miR398a-sgRNA01	SDN1	0.45	Yes	CRISPOR, Cas-OFFinder	16	16x >=4	Yes	Whole genome sequencing (WGS)	16	16x >=4	0	Medium validity	Information about potential off-target sites were solely partly provided
168	9	Tang, X.; Liu, G.; Zhou, J.; Ren, Q.; You, Q.; Tian, L.; Xin, X.; Zhong, Z.; Liu, B.; Zheng, X.; Zhang, D.; Malzahn, A.; Gong, Z.; Qi, Y.; Zhang, T.; Zhang, Y.	2018	A large-scale whole-genome sequencing analysis reveals highly specific genome editing by both Cas9 and Cpf1 (Cas12a) nucleases in rice	Background: Targeting specificity has been a barrier to applying genome editing systems in functional genomics, precise medicine and plant breeding. In plants, only limited studies have used whole-genome sequencing (WGS) to test off-target effects of Cas9. The cause of numerous discovered mutations is still controversial. Furthermore, WGS-based off-target analysis of Cpf1 (Cas12a) has not been re…		Genome biology	1		19	10.1186/s13059-018-1458-5	China	CRISPR/SpCas9	DNA-stable	Oryza sativa	J1: 02circ25329-sgRNA01	SDN1	0.65	Yes	CRISPOR, Cas-OFFinder	20	7x1mm, 3x2mm, 1x3mm, 9x<=4mm	Yes	Whole genome sequencing (WGS)	20	7x1mm, 3x2mm, 1x3mm, 9x<=4mm	11	Medium validity	Information about potential off-target sites were solely partly provided
168	10	Tang, X.; Liu, G.; Zhou, J.; Ren, Q.; You, Q.; Tian, L.; Xin, X.; Zhong, Z.; Liu, B.; Zheng, X.; Zhang, D.; Malzahn, A.; Gong, Z.; Qi, Y.; Zhang, T.; Zhang, Y.	2018	A large-scale whole-genome sequencing analysis reveals highly specific genome editing by both Cas9 and Cpf1 (Cas12a) nucleases in rice	Background: Targeting specificity has been a barrier to applying genome editing systems in functional genomics, precise medicine and plant breeding. In plants, only limited studies have used whole-genome sequencing (WGS) to test off-target effects of Cas9. The cause of numerous discovered mutations is still controversial. Furthermore, WGS-based off-target analysis of Cpf1 (Cas12a) has not been re…		Genome biology	1		19	10.1186/s13059-018-1458-5	China	CRISPR/SpCas9	DNA-stable	Oryza sativa	J2: 02circ25329-sgRNA02	SDN1	0.65	Yes	CRISPOR, Cas-OFFinder	23	23x >=4	Yes	Whole genome sequencing (WGS)	23	23x >=4	0	Medium validity	Information about potential off-target sites were solely partly provided
168	11	Tang, X.; Liu, G.; Zhou, J.; Ren, Q.; You, Q.; Tian, L.; Xin, X.; Zhong, Z.; Liu, B.; Zheng, X.; Zhang, D.; Malzahn, A.; Gong, Z.; Qi, Y.; Zhang, T.; Zhang, Y.	2018	A large-scale whole-genome sequencing analysis reveals highly specific genome editing by both Cas9 and Cpf1 (Cas12a) nucleases in rice	Background: Targeting specificity has been a barrier to applying genome editing systems in functional genomics, precise medicine and plant breeding. In plants, only limited studies have used whole-genome sequencing (WGS) to test off-target effects of Cas9. The cause of numerous discovered mutations is still controversial. Furthermore, WGS-based off-target analysis of Cpf1 (Cas12a) has not been re…		Genome biology	1		19	10.1186/s13059-018-1458-5	China	CRISPR/SpCas9	DNA-stable	Oryza sativa	K1: 03circ00204-sgRNA01	SDN1	0.55	Yes	CRISPOR, Cas-OFFinder	11	11x >=4	Yes	Whole genome sequencing (WGS)	11	11x >=4	0	Medium validity	Information about potential off-target sites were solely partly provided
168	12	Tang, X.; Liu, G.; Zhou, J.; Ren, Q.; You, Q.; Tian, L.; Xin, X.; Zhong, Z.; Liu, B.; Zheng, X.; Zhang, D.; Malzahn, A.; Gong, Z.; Qi, Y.; Zhang, T.; Zhang, Y.	2018	A large-scale whole-genome sequencing analysis reveals highly specific genome editing by both Cas9 and Cpf1 (Cas12a) nucleases in rice	Background: Targeting specificity has been a barrier to applying genome editing systems in functional genomics, precise medicine and plant breeding. In plants, only limited studies have used whole-genome sequencing (WGS) to test off-target effects of Cas9. The cause of numerous discovered mutations is still controversial. Furthermore, WGS-based off-target analysis of Cpf1 (Cas12a) has not been re…		Genome biology	1		19	10.1186/s13059-018-1458-5	China	CRISPR/SpCas9	DNA-stable	Oryza sativa	K2: 03circ00204-sgRNA02	SDN1	0.45	Yes	CRISPOR, Cas-OFFinder	11	11x >=4	Yes	Whole genome sequencing (WGS)	11	11x >=4	0	Medium validity	Information about potential off-target sites were solely partly provided
168	13	Tang, X.; Liu, G.; Zhou, J.; Ren, Q.; You, Q.; Tian, L.; Xin, X.; Zhong, Z.; Liu, B.; Zheng, X.; Zhang, D.; Malzahn, A.; Gong, Z.; Qi, Y.; Zhang, T.; Zhang, Y.	2018	A large-scale whole-genome sequencing analysis reveals highly specific genome editing by both Cas9 and Cpf1 (Cas12a) nucleases in rice	Background: Targeting specificity has been a barrier to applying genome editing systems in functional genomics, precise medicine and plant breeding. In plants, only limited studies have used whole-genome sequencing (WGS) to test off-target effects of Cas9. The cause of numerous discovered mutations is still controversial. Furthermore, WGS-based off-target analysis of Cpf1 (Cas12a) has not been re…		Genome biology	1		19	10.1186/s13059-018-1458-5	China	CRISPR/Cpf1	DNA-stable	Oryza sativa	A: PDS-crRNA02	SDN1	0.304	Yes	CRISPOR, Cas-OFFinder	10	10x >=4	Yes	Whole genome sequencing (WGS)	10	10x >=4	0	Medium validity	Information about potential off-target sites were solely partly provided
168	14	Tang, X.; Liu, G.; Zhou, J.; Ren, Q.; You, Q.; Tian, L.; Xin, X.; Zhong, Z.; Liu, B.; Zheng, X.; Zhang, D.; Malzahn, A.; Gong, Z.; Qi, Y.; Zhang, T.; Zhang, Y.	2018	A large-scale whole-genome sequencing analysis reveals highly specific genome editing by both Cas9 and Cpf1 (Cas12a) nucleases in rice	Background: Targeting specificity has been a barrier to applying genome editing systems in functional genomics, precise medicine and plant breeding. In plants, only limited studies have used whole-genome sequencing (WGS) to test off-target effects of Cas9. The cause of numerous discovered mutations is still controversial. Furthermore, WGS-based off-target analysis of Cpf1 (Cas12a) has not been re…		Genome biology	1		19	10.1186/s13059-018-1458-5	China	CRISPR/Cpf1	DNA-stable	Oryza sativa	B: DEP1-crRNA02	SDN1	0.478	Yes	CRISPOR, Cas-OFFinder	4	4x >=4	Yes	Whole genome sequencing (WGS)	4	4x >=4	0	Medium validity	Information about potential off-target sites were solely partly provided
168	15	Tang, X.; Liu, G.; Zhou, J.; Ren, Q.; You, Q.; Tian, L.; Xin, X.; Zhong, Z.; Liu, B.; Zheng, X.; Zhang, D.; Malzahn, A.; Gong, Z.; Qi, Y.; Zhang, T.; Zhang, Y.	2018	A large-scale whole-genome sequencing analysis reveals highly specific genome editing by both Cas9 and Cpf1 (Cas12a) nucleases in rice	Background: Targeting specificity has been a barrier to applying genome editing systems in functional genomics, precise medicine and plant breeding. In plants, only limited studies have used whole-genome sequencing (WGS) to test off-target effects of Cas9. The cause of numerous discovered mutations is still controversial. Furthermore, WGS-based off-target analysis of Cpf1 (Cas12a) has not been re…		Genome biology	1		19	10.1186/s13059-018-1458-5	China	CRISPR/Cpf1	DNA-stable	Oryza sativa	C: ROC5-crRNA02	SDN1	0.565	Yes	CRISPOR, Cas-OFFinder	6	6x >=4	Yes	Whole genome sequencing (WGS)	6	6x >=4	0	Medium validity	Information about potential off-target sites were solely partly provided
169	1	Tripathi, J. N.; Ntui, V. O.; Ron, M.; Muiruri, S. K.; Britt, A.; Tripathi, L.	2019	CRISPR/Cas9 editing of endogenous banana streak virus in the B genome of Musa spp. overcomes a major challenge in banana breeding	Presence of the integrated endogenous banana streak virus (eBSV) in the B genome of plantain (AAB) is a major challenge for breeding and dissemination of hybrids. As the eBSV activates into infectious viral particles under stress, the progenitor Musa balbisiana and its derivants, having at least one B genome, cannot be used as parents for crop improvement. Here, we report a strategy to inactivate…		Communications biology (Commun Biol)		46	2	10.1038/s42003-019-0288-7	Kenya	CRISPR/SpCas9	DNA-stable	Musa balbisiana	eBSV-sgRNA3	SDN1	0.684	Yes	BLAST	59 (Not all are followed by a PAM, but no detailed information)	No information	Yes	PCR + Sequencing	2 (1x no PAM)	2mm	0	Low validity	Potential off-target sites were not followed by a PAM
[truncated: 27 more rows]
