# Supplementary material for: Which Factors Affect the Occurrence of Off-Target Effects Caused by the Use of CRISPR/Cas: A Systematic Review in Plants
Source: Front Plant Sci. 2020 Nov 23;11:574959. doi: 10.3389/fpls.2020.574959 (PMC7719684; doi:10.3389/fpls.2020.574959)
Supplement: Supplementary file 4 [file Table_4.XLSX]

## Sheet: READ ME
Additional file 4
Detailed information of all high and medium/high studies regarding potential off-target sequences
Tab	Description
"On-target sequences"	A list of all on-target sequences rated high and medium/high
"Studies rated high and medium/high"	A list of all potential off-target sequences and further information
The following information are extracted out of the full text:
Article number
Study number
DOI
CRISPR + Nuclease variant
Delivery method
Off-target sequence
Number of mismatches
Position of the mismatches proximal to the PAM
PAM sequence
Bulges (Yes/ No)
Off-target effect identified (Yes/No)
GC-content of the protospacer

## Sheet: On-target sequences
Article number	Study number	Author	Year	Title	DOI	25	24	23	22	21	20	19	18	17	16	15	14	13	12	11	10	9	8	7	6	5	4	3	2	1	PAM	Spalte1	Spalte2	Spalte3	Spalte4	Spalte5
3	2	Baysal, Can; Bortesi, Luisa; Zhu, Changfu; Farré, Gemma; Schillberg, Stefan; Christou, Paul	2016	CRISPR/Cas9 activity in the rice OsBEIIb gene does not induce off-target effects in the closely related paralog OsBEIIa	10.1007/s11032-016-0533-4						G	A	T	G	G	G	T	T	G	A	A	C	G	G	T	T	T	T	G	A	TGG
4	1	Cai, Yupeng; Chen, Li; Liu, Xiujie; Guo, Chen; Sun, Shi; Wu, Cunxiang; Jiang, Bingjun; Han, Tianfu; Hou, Wensheng	2017	CRISPR/Cas9-mediated targeted mutagenesis of GmFT2a delays flowering time in soya bean	10.1111/pbi.12758						C	A	C	C	G	A	T	A	T	T	T	A	C	C	C	T	T	G	G	T	TGG
4	2	Cai, Yupeng; Chen, Li; Liu, Xiujie; Guo, Chen; Sun, Shi; Wu, Cunxiang; Jiang, Bingjun; Han, Tianfu; Hou, Wensheng	2017	CRISPR/Cas9-mediated targeted mutagenesis of GmFT2a delays flowering time in soya bean	10.1111/pbi.12758						G	T	A	G	G	G	A	T	C	C	T	C	T	C	G	T	T	G	T	T	GGG
4	3	Cai, Yupeng; Chen, Li; Liu, Xiujie; Guo, Chen; Sun, Shi; Wu, Cunxiang; Jiang, Bingjun; Han, Tianfu; Hou, Wensheng	2017	CRISPR/Cas9-mediated targeted mutagenesis of GmFT2a delays flowering time in soya bean	10.1111/pbi.12758						C	A	C	A	A	G	T	T	G	T	C	A	A	C	C	A	A	C	C	A	AGG
5		Chandrasekaran, Jeyabharathy; Brumin, Marina; Wolf, Dalia; Leibman, Diana; Klap, Chen; Pearlsman, Mali; Sherman, Amir; Arazi, Tzahi; Gal-On, Amit	2016	Development of broad virus resistance in non-transgenic cucumber using CRISPR/Cas9 technology	10.1111/mpp.12375						G	A	A	A	A	C	C	C	T	A	G	A	G	G	A	C	G	T	G	G	CGG
6	1	Chen, Xiugui; Lu, Xuke; Shu, Na; Wang, Shuai; Wang, Junjuan; Wang, Delong; Guo, Lixue; Ye, Wuwei	2017	Targeted mutagenesis in cotton (Gossypium hirsutum L.) using the CRISPR/Cas9 system	10.1038/srep44304						G	G	T	G	A	T	G	G	T	G	C	T	A	T	G	A	C	T	G	C	AGG
6	2	Chen, Xiugui; Lu, Xuke; Shu, Na; Wang, Shuai; Wang, Junjuan; Wang, Delong; Guo, Lixue; Ye, Wuwei	2017	Targeted mutagenesis in cotton (Gossypium hirsutum L.) using the CRISPR/Cas9 system	10.1038/srep44304						T	C	A	G	T	T	C	T	T	T	C	T	G	G	A	T	T	C	C	T	TGG
7	1	Collonnier, Cécile; Epert, Aline; Mara, Kostlend; Maclot, François; Guyon-Debast, Anouchka; Charlot, Florence; White, Charles; Schaefer, Didier G.; Nogué, Fabien	2017	CRISPR-Cas9-mediated efficient directed mutagenesis and RAD51-dependent and RAD51-independent gene targeting in the moss Physcomitrella patens	10.1111/pbi.12596						G	A	A	G	A	G	T	A	T	A	G	T	C	T	A	G	A	G	T	A	TGG
7	2	Collonnier, Cécile; Epert, Aline; Mara, Kostlend; Maclot, François; Guyon-Debast, Anouchka; Charlot, Florence; White, Charles; Schaefer, Didier G.; Nogué, Fabien	2017	CRISPR-Cas9-mediated efficient directed mutagenesis and RAD51-dependent and RAD51-independent gene targeting in the moss Physcomitrella patens	10.1111/pbi.12596						T	G	A	G	C	G	T	T	A	C	C	G	G	G	A	C	C	A	G	A	AGG
8	1	Endo, Akira; Masafumi, Mikami; Kaya, Hidetaka; Toki, Seiichi	2016	Efficient targeted mutagenesis of rice and tobacco genomes using Cpf1 from Francisella novicida	10.1038/srep38169		G	C	A	C	C	G	T	A	A	G	G	A	A	A	C	T	A	G	T	C	G	A	T	C	ATT
8	2	Endo, Akira; Masafumi, Mikami; Kaya, Hidetaka; Toki, Seiichi	2016	Efficient targeted mutagenesis of rice and tobacco genomes using Cpf1 from Francisella novicida	10.1038/srep38169		T	A	C	C	T	C	G	A	G	G	G	G	T	T	A	C	C	G	G	A	A	C	C	C	CTT
8	3	Endo, Akira; Masafumi, Mikami; Kaya, Hidetaka; Toki, Seiichi	2016	Efficient targeted mutagenesis of rice and tobacco genomes using Cpf1 from Francisella novicida	10.1038/srep38169		T	T	A	A	T	T	G	T	A	T	A	C	T	G	T	G	T	C	G	T	A	A	C	G	GTT
9		Endo, Masaki; Mikami, Masafumi; Toki, Seiichi	2015	Multigene knockout utilizing off-target mutations of the CRISPR/Cas9 system in rice	10.1093/pcp/pcu154						A	G	G	T	C	G	G	G	G	A	G	G	G	G	A	C	G	T	A	C	GGG
10	2	Feng, Chao; Yuan, Jing; Wang, Rui; Liu, Yang; Birchler, James A.; Han, Fangpu	2016	Efficient Targeted Genome Modification in Maize Using CRISPR/Cas9 System	10.1016/j.jgg.2015.10.002						A	C	G	A	G	A	G	C	T	G	C	A	G	G	C	G	G	C	C	A	TGG
11	2	Feng, Zhengyan; Mao, Yanfei; Xu, Nanfei; Zhang, Botao; Wei, Pengliang; Yang, Dong-Lei; Wang, Zhen; Zhang, Zhengjing; Zheng, Rui; Yang, Lan; Zeng, Liang; Liu, Xiaodong; Zhu, Jian-Kang	2014	Multigeneration analysis reveals the inheritance, specificity, and patterns of CRISPR/Cas-induced gene modifications in Arabidopsis	10.1073/pnas.1400822111						G	A	T	G	A	G	C	T	T	C	T	A	G	C	T	G	T	T	C	T	TGG
12		Gao, Junping; Wang, Genhong; Ma, Sanyuan; Xie, Xiaodong; Wu, Xiangwei; Zhang, Xingtan; Wu, Yuqian; Zhao, Ping; Xia, Qingyou	2015	CRISPR/Cas9-mediated targeted mutagenesis in Nicotiana tabacum	10.1007/s11103-014-0263-0						G	T	G	G	A	A	T	C	A	T	C	A	A	A	C	C	A	G	G	A	AGG
13		Hahn, Florian; Mantegazza, Otho; Greiner, André; Hegemann, Peter; Eisenhut, Marion; Weber, Andreas P. M.	2017	An Efficient Visual Screen for CRISPR/Cas9 Activity in Arabidopsis thaliana	10.3389/fpls.2017.00039						G	G	A	A	A	A	G	T	T	G	T	A	G	A	C	T	G	A	G	A	TGG
14	1	Hu, Xixun; Wang, Chun; Fu, Yaping; Liu, Qing; Jiao, Xiaozhen; Wang, Kejian	2016	Expanding the Range of CRISPR/Cas9 Genome Editing in Rice	10.1016/j.molp.2016.03.003						C	G	A	T	G	C	C	A	A	G	A	A	G	A	G	C	T	G	C	A	NGA
14	2	Hu, Xixun; Wang, Chun; Fu, Yaping; Liu, Qing; Jiao, Xiaozhen; Wang, Kejian	2016	Expanding the Range of CRISPR/Cas9 Genome Editing in Rice	10.1016/j.molp.2016.03.003						C	A	T	C	G	C	C	C	T	C	T	A	C	C	T	C	T	G	C	A	NGA
16	1	Hyun, Youbong; Kim, Jungeun; Cho, Seung Woo; Choi, Yeonhee; Kim, Jin-Soo; Coupland, George	2015	Site-directed mutagenesis in Arabidopsis thaliana using dividing tissue-targeted RGEN of the CRISPR/Cas system to generate heritable null alleles	10.1007/s00425-014-2180-5						A	G	A	G	T	G	A	T	T	G	A	T	C	T	A	T	T	A	A	A	CGG
16	2	Hyun, Youbong; Kim, Jungeun; Cho, Seung Woo; Choi, Yeonhee; Kim, Jin-Soo; Coupland, George	2015	Site-directed mutagenesis in Arabidopsis thaliana using dividing tissue-targeted RGEN of the CRISPR/Cas system to generate heritable null alleles	10.1007/s00425-014-2180-5						A	A	G	C	C	A	A	G	A	G	T	T	G	A	G	A	T	T	G	G	TGG
17		Ishizaki, Takuma	2016	CRISPR/Cas9 in rice can induce new mutations in later generations, leading to chimerism and unpredicted segregation of the targeted mutation	10.1007/s11032-016-0591-7						G	T	T	G	G	T	C	T	T	T	G	C	T	C	C	T	G	C	A	G	AGG
18	1	Jacobs, Thomas B.; LaFayette, Peter R.; Schmitz, Robert J.; Parrott, Wayne A.	2015	Targeted genome modifications in soybean with CRISPR/Cas9	10.1186/s12896-015-0131-2						G	C	T	A	C	T	T	G	A	A	G	C	T	A	G	G	A	T	A	A	AGG
18	2	Jacobs, Thomas B.; LaFayette, Peter R.; Schmitz, Robert J.; Parrott, Wayne A.	2015	Targeted genome modifications in soybean with CRISPR/Cas9	10.1186/s12896-015-0131-2						G	G	C	A	T	G	G	T	G	C	G	G	T	C	T	A	T	G	A	G	TGG
18	3	Jacobs, Thomas B.; LaFayette, Peter R.; Schmitz, Robert J.; Parrott, Wayne A.	2015	Targeted genome modifications in soybean with CRISPR/Cas9	10.1186/s12896-015-0131-2						G	G	A	A	G	A	G	G	A	G	G	T	A	C	A	G	T	G	T	G	AGG
18	5	Jacobs, Thomas B.; LaFayette, Peter R.; Schmitz, Robert J.; Parrott, Wayne A.	2015	Targeted genome modifications in soybean with CRISPR/Cas9	10.1186/s12896-015-0131-2						G	A	T	T	G	G	G	A	T	A	G	G	A	A	A	G	G	A	A	A	AGG
19		Jia, Hongge; Orbovic, Vladimir; Jones, Jeffrey B.; Wang, Nian	2016	Modification of the PthA4 effector binding elements in Type I CsLOB1 promoter using Cas9/sgRNA to produce transgenic Duncan grapefruit alleviating XccΔpthA4:dCsLOB1.3 infection	10.1111/pbi.12495						G	A	A	A	C	A	A	A	G	T	T	C	A	A	G	G	C	A	A	A	AGG
21		Jia, Hongge; Zhang, Yunzeng; Orbović, Vladimir; Xu, Jin; White, Frank F.; Jones, Jeffrey B.; Wang, Nian	2017	Genome editing of the disease susceptibility gene CsLOB1 in citrus confers resistance to citrus canker	10.1111/pbi.12677						A	C	T	A	T	A	G	G	C	G	G	C	G	G	A	G	A	G	A	G	GGG
22		Jiang, Wen Zhi; Henry, Isabelle M.; Lynagh, Peter G.; Comai, Luca; Cahoon, Edgar B.; Weeks, Donald P.	2017	Significant enhancement of fatty acid composition in seeds of the allohexaploid, Camelina sativa, using CRISPR/Cas9 gene editing	10.1111/pbi.12663						G	A	G	C	G	T	T	T	G	A	A	A	C	A	C	T	G	C	G	G	AGG
23		Kaya, Hidetaka; Mikami, Masafumi; Endo, Akira; Endo, Masaki; Toki, Seiichi	2016	Highly specific targeted mutagenesis in plants using Staphylococcus aureus Cas9	10.1038/srep26871					G	C	C	C	A	A	G	C	A	A	C	C	C	T	A	A	C	C	T	G	A	GGGAGT
26	1	Li, Chao; Unver, Turgay; Zhang, Baohong	2017	A high-efficiency CRISPR/Cas9 system for targeted mutagenesis in Cotton (Gossypium hirsutum L.)	10.1038/srep43902						T	T	A	A	G	A	C	C	A	G	A	T	A	T	C	A	A	A	A	G	AGG
26	2	Li, Chao; Unver, Turgay; Zhang, Baohong	2017	A high-efficiency CRISPR/Cas9 system for targeted mutagenesis in Cotton (Gossypium hirsutum L.)	10.1038/srep43902						G	T	C	T	C	C	A	T	G	T	A	G	C	G	A	C	A	A	G	G	TGG
27	1	Li, Jun; Meng, Xiangbing; Zong, Yuan; Chen, Kunling; Zhang, Huawei; Liu, Jinxing; Li, Jiayang; Gao, Caixia	2016	Gene replacements and insertions in rice by intron targeting using CRISPR-Cas9	10.1038/nplants.2016.139						T	A	C	T	A	A	A	T	A	T	A	C	A	A	T	C	C	C	T	T	GGG
27	2	Li, Jun; Meng, Xiangbing; Zong, Yuan; Chen, Kunling; Zhang, Huawei; Liu, Jinxing; Li, Jiayang; Gao, Caixia	2016	Gene replacements and insertions in rice by intron targeting using CRISPR-Cas9	10.1038/nplants.2016.139						A	A	A	A	T	A	T	G	T	A	T	G	G	A	A	T	T	C	A	T	GGG
28	1	Li, Meiru; Li, Xiaoxia; Zhou, Zejiao; Wu, Pingzhi; Fang, Maichun; Pan, Xiaoping; Lin, Qiupeng; Luo, Wanbin; Wu, Guojiang; Li, Hongqing	2016	Reassessment of the Four Yield-related Genes Gn1a, DEP1, GS3, and IPA1 in Rice Using a CRISPR/Cas9 System	10.3389/fpls.2016.00377						G	A	T	C	T	T	G	A	A	G	C	A	G	C	T	G	T	A	C	A	GGG
28	2	Li, Meiru; Li, Xiaoxia; Zhou, Zejiao; Wu, Pingzhi; Fang, Maichun; Pan, Xiaoping; Lin, Qiupeng; Luo, Wanbin; Wu, Guojiang; Li, Hongqing	2016	Reassessment of the Four Yield-related Genes Gn1a, DEP1, GS3, and IPA1 in Rice Using a CRISPR/Cas9 System	10.3389/fpls.2016.00377						G	A	G	A	G	C	A	C	A	G	C	T	C	G	A	G	T	C	G	G	TGG
28	3	Li, Meiru; Li, Xiaoxia; Zhou, Zejiao; Wu, Pingzhi; Fang, Maichun; Pan, Xiaoping; Lin, Qiupeng; Luo, Wanbin; Wu, Guojiang; Li, Hongqing	2016	Reassessment of the Four Yield-related Genes Gn1a, DEP1, GS3, and IPA1 in Rice Using a CRISPR/Cas9 System	10.3389/fpls.2016.00377						G	C	C	G	C	T	C	A	T	C	C	G	C	G	C	C	G	A	C	G	AGG
28	4	Li, Meiru; Li, Xiaoxia; Zhou, Zejiao; Wu, Pingzhi; Fang, Maichun; Pan, Xiaoping; Lin, Qiupeng; Luo, Wanbin; Wu, Guojiang; Li, Hongqing	2016	Reassessment of the Four Yield-related Genes Gn1a, DEP1, GS3, and IPA1 in Rice Using a CRISPR/Cas9 System	10.3389/fpls.2016.00377						G	A	C	G	C	G	C	T	C	C	A	C	C	G	C	G	A	G	A	T	CGG
29	1	Liang, Zhen; Chen, Kunling; Li, Tingdong; Zhang, Yi; Wang, Yanpeng; Zhao, Qian; Liu, Jinxing; Zhang, Huawei; Liu, Cuimin; Ran, Yidong; Gao, Caixia	2017	Efficient DNA-free genome editing of bread wheat using CRISPR/Cas9 ribonucleoprotein complexes	10.1038/ncomms14261						N	C	A	G	G	A	T	G	G	G	G	T	A	T	T	T	C	T	A	G	AGG
29	2	Liang, Zhen; Chen, Kunling; Li, Tingdong; Zhang, Yi; Wang, Yanpeng; Zhao, Qian; Liu, Jinxing; Zhang, Huawei; Liu, Cuimin; Ran, Yidong; Gao, Caixia	2017	Efficient DNA-free genome editing of bread wheat using CRISPR/Cas9 ribonucleoprotein complexes	10.1038/ncomms14261						N	C	A	G	G	A	T	G	G	G	G	T	A	T	T	T	C	T	A	G	AGG
29	3	Liang, Zhen; Chen, Kunling; Li, Tingdong; Zhang, Yi; Wang, Yanpeng; Zhao, Qian; Liu, Jinxing; Zhang, Huawei; Liu, Cuimin; Ran, Yidong; Gao, Caixia	2017	Efficient DNA-free genome editing of bread wheat using CRISPR/Cas9 ribonucleoprotein complexes	10.1038/ncomms14261						N	C	A	G	G	A	T	G	G	G	G	T	A	T	T	T	C	T	A	G	AGG
30	1	Lopez-Obando, Mauricio; Hoffmann, Beate; Géry, Carine; Guyon-Debast, Anouchka; Téoulé, Evelyne; Rameau, Catherine; Bonhomme, Sandrine; Nogué, Fabien	2016	Simple and Efficient Targeting of Multiple Genes Through CRISPR-Cas9 in Physcomitrella patens	10.1534/g3.116.033266						G	T	T	G	T	C	C	T	C	G	G	C	C	A	T	G	G	T	T	T	TGG
30	2	Lopez-Obando, Mauricio; Hoffmann, Beate; Géry, Carine; Guyon-Debast, Anouchka; Téoulé, Evelyne; Rameau, Catherine; Bonhomme, Sandrine; Nogué, Fabien	2016	Simple and Efficient Targeting of Multiple Genes Through CRISPR-Cas9 in Physcomitrella patens	10.1534/g3.116.033266						G	T	G	T	C	C	G	G	G	A	C	C	G	A	C	T	C	T	G	T	TGG
30	3	Lopez-Obando, Mauricio; Hoffmann, Beate; Géry, Carine; Guyon-Debast, Anouchka; Téoulé, Evelyne; Rameau, Catherine; Bonhomme, Sandrine; Nogué, Fabien	2016	Simple and Efficient Targeting of Multiple Genes Through CRISPR-Cas9 in Physcomitrella patens	10.1534/g3.116.033266						G	C	T	A	A	A	A	T	A	C	T	C	C	G	G	G	T	C	G	G	TGG
30	4	Lopez-Obando, Mauricio; Hoffmann, Beate; Géry, Carine; Guyon-Debast, Anouchka; Téoulé, Evelyne; Rameau, Catherine; Bonhomme, Sandrine; Nogué, Fabien	2016	Simple and Efficient Targeting of Multiple Genes Through CRISPR-Cas9 in Physcomitrella patens	10.1534/g3.116.033266						T	C	G	G	C	A	C	G	G	A	T	C	A	A	T	C	T	G	T	G	TGG
30	5	Lopez-Obando, Mauricio; Hoffmann, Beate; Géry, Carine; Guyon-Debast, Anouchka; Téoulé, Evelyne; Rameau, Catherine; Bonhomme, Sandrine; Nogué, Fabien	2016	Simple and Efficient Targeting of Multiple Genes Through CRISPR-Cas9 in Physcomitrella patens	10.1534/g3.116.033266						T	G	G	A	C	A	T	T	C	G	G	T	G	G	C	C	G	G	T	A	TGG
30	6	Lopez-Obando, Mauricio; Hoffmann, Beate; Géry, Carine; Guyon-Debast, Anouchka; Téoulé, Evelyne; Rameau, Catherine; Bonhomme, Sandrine; Nogué, Fabien	2016	Simple and Efficient Targeting of Multiple Genes Through CRISPR-Cas9 in Physcomitrella patens	10.1534/g3.116.033266						A	G	A	C	G	T	A	T	T	T	C	C	A	C	A	C	C	G	T	C	TGG
30	7	Lopez-Obando, Mauricio; Hoffmann, Beate; Géry, Carine; Guyon-Debast, Anouchka; Téoulé, Evelyne; Rameau, Catherine; Bonhomme, Sandrine; Nogué, Fabien	2016	Simple and Efficient Targeting of Multiple Genes Through CRISPR-Cas9 in Physcomitrella patens	10.1534/g3.116.033266						A	C	G	T	T	G	T	G	A	G	C	C	T	T	C	A	G	G	T	A	AGG
30	8	Lopez-Obando, Mauricio; Hoffmann, Beate; Géry, Carine; Guyon-Debast, Anouchka; Téoulé, Evelyne; Rameau, Catherine; Bonhomme, Sandrine; Nogué, Fabien	2016	Simple and Efficient Targeting of Multiple Genes Through CRISPR-Cas9 in Physcomitrella patens	10.1534/g3.116.033266						A	A	G	T	G	G	C	G	A	A	T	T	A	C	A	T	G	G	T	A	CGG
31		Meng, Yingying; Hou, Yaling; Wang, Hui; Ji, Ronghuan; Liu, Bin; Wen, Jiangqi; Niu, Lifang; Lin, Hao	2017	Targeted mutagenesis by CRISPR/Cas9 system in the model legume Medicago truncatula	10.1007/s00299-016-2069-9						C	T	G	G	A	G	G	C	A	A	G	A	G	A	C	G	T	T	C	T	AGG
33		Nekrasov, Vladimir; Staskawicz, Brian; Weigel, Detlef; Jones, Jonathan D. G.; Kamoun, Sophien	2013	Targeted mutagenesis in the model plant Nicotiana benthamiana using Cas9 RNA-guided endonuclease	10.1038/nbt.2655						G	C	C	G	T	T	A	A	T	T	T	G	A	G	A	G	T	C	C	A	AGG
34	1	Nomura, Toshihisa; Sakurai, Tetsuya; Osakabe, Yuriko; Osakabe, Keishi; Sakakibara, Hitoshi	2016	Efficient and Heritable Targeted Mutagenesis in Mosses Using the CRISPR/Cas9 System	10.1093/pcp/pcw173						G	A	T	T	C	C	G	C	A	T	C	A	C	G	C	T	C	G	A	G	GGG
34	2	Nomura, Toshihisa; Sakurai, Tetsuya; Osakabe, Yuriko; Osakabe, Keishi; Sakakibara, Hitoshi	2016	Efficient and Heritable Targeted Mutagenesis in Mosses Using the CRISPR/Cas9 System	10.1093/pcp/pcw173						A	A	T	A	G	T	C	A	A	C	A	G	C	A	A	A	G	G	C	C	TGG
35	1	Osakabe, Yuriko; Watanabe, Takahito; Sugano, Shigeo S.; Ueta, Risa; Ishihara, Ryosuke; Shinozaki, Kazuo; Osakabe, Keishi	2016	Optimization of CRISPR/Cas9 genome editing to modify abiotic stress responses in plants	10.1038/srep26685						N	N	G	G	A	C	T	A	T	G	T	T	C	T	T	A	A	T	C	A	TGG
35	2	Osakabe, Yuriko; Watanabe, Takahito; Sugano, Shigeo S.; Ueta, Risa; Ishihara, Ryosuke; Shinozaki, Kazuo; Osakabe, Keishi	2016	Optimization of CRISPR/Cas9 genome editing to modify abiotic stress responses in plants	10.1038/srep26685						N	N	G	T	G	C	C	G	A	A	A	C	C	A	T	T	C	G	T	A	GGG
36	1	Pan, Changtian; Ye, Lei; Qin, Li; Liu, Xue; He, Yanjun; Wang, Jie; Chen, Lifei; Lu, Gang	2016	CRISPR/Cas9-mediated efficient and heritable targeted mutagenesis in tomato plants in the first and later generations	10.1038/srep24765						T	A	A	C	G	A	T	C	G	A	T	T	G	C	A	A	T	G	G	A	AGG
36	2	Pan, Changtian; Ye, Lei; Qin, Li; Liu, Xue; He, Yanjun; Wang, Jie; Chen, Lifei; Lu, Gang	2016	CRISPR/Cas9-mediated efficient and heritable targeted mutagenesis in tomato plants in the first and later generations	10.1038/srep24765						A	A	T	G	G	G	G	A	T	G	G	G	T	C	C	G	C	C	T	T	CGG
36	3	Pan, Changtian; Ye, Lei; Qin, Li; Liu, Xue; He, Yanjun; Wang, Jie; Chen, Lifei; Lu, Gang	2016	CRISPR/Cas9-mediated efficient and heritable targeted mutagenesis in tomato plants in the first and later generations	10.1038/srep24765						G	T	G	A	G	G	A	A	G	A	A	G	C	T	C	T	T	G	C	A	AGG
37	2	Peterson, Brenda A.; Haak, David C.; Nishimura, Marc T.; Teixeira, Paulo J. P. L.; James, Sean R.; Dangl, Jeffery L.; Nimchuk, Zachary L.	2016	Genome-Wide Assessment of Efficiency and Specificity in CRISPR/Cas9 Mediated Multiple Site Targeting in Arabidopsis	10.1371/journal.pone.0162169						G	C	T	T	C	T	T	T	G	G	A	C	G	T	C	T	T	C	A	A	NGG
37	3	Peterson, Brenda A.; Haak, David C.; Nishimura, Marc T.; Teixeira, Paulo J. P. L.; James, Sean R.; Dangl, Jeffery L.; Nimchuk, Zachary L.	2016	Genome-Wide Assessment of Efficiency and Specificity in CRISPR/Cas9 Mediated Multiple Site Targeting in Arabidopsis	10.1371/journal.pone.0162169						G	G	A	G	A	A	A	G	G	A	G	G	C	G	G	G	C	G	T	T	NGG
37	4	Peterson, Brenda A.; Haak, David C.; Nishimura, Marc T.; Teixeira, Paulo J. P. L.; James, Sean R.; Dangl, Jeffery L.; Nimchuk, Zachary L.	2016	Genome-Wide Assessment of Efficiency and Specificity in CRISPR/Cas9 Mediated Multiple Site Targeting in Arabidopsis	10.1371/journal.pone.0162169						G	T	G	C	G	A	C	G	A	G	G	A	A	A	G	A	C	T	T	G	NGG
37	5	Peterson, Brenda A.; Haak, David C.; Nishimura, Marc T.; Teixeira, Paulo J. P. L.; James, Sean R.; Dangl, Jeffery L.; Nimchuk, Zachary L.	2016	Genome-Wide Assessment of Efficiency and Specificity in CRISPR/Cas9 Mediated Multiple Site Targeting in Arabidopsis	10.1371/journal.pone.0162169						G	G	C	T	A	G	T	G	C	A	C	A	A	A	G	A	A	A	G	A	NGG
37	6	Peterson, Brenda A.; Haak, David C.; Nishimura, Marc T.; Teixeira, Paulo J. P. L.; James, Sean R.; Dangl, Jeffery L.; Nimchuk, Zachary L.	2016	Genome-Wide Assessment of Efficiency and Specificity in CRISPR/Cas9 Mediated Multiple Site Targeting in Arabidopsis	10.1371/journal.pone.0162169						T	G	G	A	G	T	T	A	C	A	A	G	C	A	A	T	A	A	A	A	NGG
37	7	Peterson, Brenda A.; Haak, David C.; Nishimura, Marc T.; Teixeira, Paulo J. P. L.; James, Sean R.; Dangl, Jeffery L.; Nimchuk, Zachary L.	2016	Genome-Wide Assessment of Efficiency and Specificity in CRISPR/Cas9 Mediated Multiple Site Targeting in Arabidopsis	10.1371/journal.pone.0162169						G	T	G	A	T	G	A	A	A	A	A	G	A	T	G	A	T	A	C	G	NGG
37	8	Peterson, Brenda A.; Haak, David C.; Nishimura, Marc T.; Teixeira, Paulo J. P. L.; James, Sean R.; Dangl, Jeffery L.; Nimchuk, Zachary L.	2016	Genome-Wide Assessment of Efficiency and Specificity in CRISPR/Cas9 Mediated Multiple Site Targeting in Arabidopsis	10.1371/journal.pone.0162169						G	C	T	G	A	A	A	C	G	A	A	G	A	T	G	A	A	G	A	G	NGG
37	10	Peterson, Brenda A.; Haak, David C.; Nishimura, Marc T.; Teixeira, Paulo J. P. L.; James, Sean R.; Dangl, Jeffery L.; Nimchuk, Zachary L.	2016	Genome-Wide Assessment of Efficiency and Specificity in CRISPR/Cas9 Mediated Multiple Site Targeting in Arabidopsis	10.1371/journal.pone.0162169						G	A	A	G	A	C	A	A	G	C	A	A	T	A	A	A	G	C	T	G	NGG
37	11	Peterson, Brenda A.; Haak, David C.; Nishimura, Marc T.; Teixeira, Paulo J. P. L.; James, Sean R.; Dangl, Jeffery L.; Nimchuk, Zachary L.	2016	Genome-Wide Assessment of Efficiency and Specificity in CRISPR/Cas9 Mediated Multiple Site Targeting in Arabidopsis	10.1371/journal.pone.0162169						G	A	A	G	G	A	T	C	A	T	T	G	A	A	G	C	A	A	C	A	NGG
37	12	Peterson, Brenda A.; Haak, David C.; Nishimura, Marc T.; Teixeira, Paulo J. P. L.; James, Sean R.; Dangl, Jeffery L.; Nimchuk, Zachary L.	2016	Genome-Wide Assessment of Efficiency and Specificity in CRISPR/Cas9 Mediated Multiple Site Targeting in Arabidopsis	10.1371/journal.pone.0162169						G	G	A	T	A	A	T	C	T	G	C	A	A	A	T	A	A	G	A	G	NGG
38	1	Ren, Chong; Liu, Xianju; Zhang, Zhan; Wang, Yi; Duan, Wei; Li, Shaohua; Liang, Zhenchang	2016	CRISPR/Cas9-mediated efficient targeted mutagenesis in Chardonnay (Vitis vinifera L.)	10.1038/srep32289						G	G	G	G	A	A	A	G	G	A	G	G	C	A	A	C	T	C	T	G	AGG
38	2	Ren, Chong; Liu, Xianju; Zhang, Zhan; Wang, Yi; Duan, Wei; Li, Shaohua; Liang, Zhenchang	2016	CRISPR/Cas9-mediated efficient targeted mutagenesis in Chardonnay (Vitis vinifera L.)	10.1038/srep32289						T	C	C	T	A	A	C	T	T	T	A	A	C	A	T	C	A	T	G	G	AGG
39	1	Sauer, Noel J.; Narváez-Vásquez, Javier; Mozoruk, Jerry; Miller, Ryan B.; Warburg, Zachary J.; Woodward, Melody J.; Mihiret, Yohannes A.; Lincoln, Tracey A.; Segami, Rosa E.; Sanders, Steven L.; Walker, Keith A.; Beetham, Peter R.; Schöpke, Christian R.; Gocal, Greg F. W.	2017	Oligonucleotide-Mediated Genome Editing Provides Precision and Function to Engineered Nucleases and Antibiotics in Plants	10.1104/pp.15.01696						C	T	C	G	T	G	A	C	C	A	C	C	T	T	C	A	C	C	C	A	CGG
39	2	Sauer, Noel J.; Narváez-Vásquez, Javier; Mozoruk, Jerry; Miller, Ryan B.; Warburg, Zachary J.; Woodward, Melody J.; Mihiret, Yohannes A.; Lincoln, Tracey A.; Segami, Rosa E.; Sanders, Steven L.; Walker, Keith A.; Beetham, Peter R.; Schöpke, Christian R.; Gocal, Greg F. W.	2017	Oligonucleotide-Mediated Genome Editing Provides Precision and Function to Engineered Nucleases and Antibiotics in Plants	10.1104/pp.15.01696						G	C	T	G	T	T	A	C	A	G	C	A	G	C	T	G	T	C	A	G	CGG
40	1	Shan, Qiwei; Wang, Yanpeng; Li, Jun; Zhang, Yi; Chen, Kunling; Liang, Zhen; Zhang, Kang; Liu, Jinxing; Xi, Jianzhong Jeff; Qiu, Jin-Long; Gao, Caixia	2013	Targeted genome modification of crop plants using a CRISPR-Cas system	10.1038/nbt.2650						G	T	T	G	G	T	C	T	T	T	G	C	T	C	C	T	G	C	A	G	AGG
40	2	Shan, Qiwei; Wang, Yanpeng; Li, Jun; Zhang, Yi; Chen, Kunling; Liang, Zhen; Zhang, Kang; Liu, Jinxing; Xi, Jianzhong Jeff; Qiu, Jin-Long; Gao, Caixia	2013	Targeted genome modification of crop plants using a CRISPR-Cas system	10.1038/nbt.2650						G	G	C	G	G	C	G	G	C	C	A	T	G	G	C	C	A	T	C	A	CGG
43	1	Sun, Yongwei; Jiao, Guiai; Liu, Zupei; Zhang, Xin; Li, Jingying; Guo, Xiuping; Du, Wenming; Du, Jinlu; Francis, Frédéric; Zhao, Yunde; Xia, Lanqin	2017	Generation of High-Amylose Rice through CRISPR/Cas9-Mediated Targeted Mutagenesis of Starch Branching Enzymes	10.3389/fpls.2017.00298						G	G	G	A	A	G	G	A	G	C	G	G	A	G	C	G	G	G	C	G	CGG
43	2	Sun, Yongwei; Jiao, Guiai; Liu, Zupei; Zhang, Xin; Li, Jingying; Guo, Xiuping; Du, Wenming; Du, Jinlu; Francis, Frédéric; Zhao, Yunde; Xia, Lanqin	2017	Generation of High-Amylose Rice through CRISPR/Cas9-Mediated Targeted Mutagenesis of Starch Branching Enzymes	10.3389/fpls.2017.00298						C	T	T	A	A	T	T	C	A	T	C	A	T	C	T	A	A	G	G	C	TGG
44	1	Svitashev, Sergei; Schwartz, Christine; Lenderts, Brian; Young, Joshua K.; Mark Cigan, A.	2016	Genome editing in maize directed by CRISPR-Cas9 ribonucleoprotein complexes	10.1038/ncomms13274						G	G	C	C	G	A	G	G	T	C	G	A	C	T	A	C	C	G	G	C	CGG
44	2	Svitashev, Sergei; Schwartz, Christine; Lenderts, Brian; Young, Joshua K.; Mark Cigan, A.	2016	Genome editing in maize directed by CRISPR-Cas9 ribonucleoprotein complexes	10.1038/ncomms13274						G	G	C	C	G	A	G	G	T	C	G	A	C	T	A	C	C	G	G	C	CGG
45	1	Tang, Xu; Zheng, Xuelian; Qi, Yiping; Zhang, Dengwei; Cheng, Yan; Tang, Aiting; Voytas, Daniel F.; Zhang, Yong	2016	A Single Transcript CRISPR-Cas9 System for Efficient Genome Editing in Plants	10.1016/j.molp.2016.05.001						G	T	T	G	G	T	C	T	T	T	G	C	T	C	C	T	G	C	A	G	AGG
45	2	Tang, Xu; Zheng, Xuelian; Qi, Yiping; Zhang, Dengwei; Cheng, Yan; Tang, Aiting; Voytas, Daniel F.; Zhang, Yong	2016	A Single Transcript CRISPR-Cas9 System for Efficient Genome Editing in Plants	10.1016/j.molp.2016.05.001						C	T	T	G	A	G	C	T	T	C	A	A	C	A	T	A	A	G	C	T	TGG
47		Upadhyay, Santosh Kumar; Kumar, Jitesh; Alok, Anshu; Tuli, Rakesh	2013	RNA-guided genome editing for target gene mutations in wheat	10.1534/g3.113.008847						A	G	A	C	G	T	A	C	G	A	G	T	T	T	G	T	G	C	A	G	CGG
48		Veillet, Florian; Gaillard, Cécile; Coutos-Thévenot, Pierre; La Camera, Sylvain	2016	Targeting the AtCWIN1 Gene to Explore the Role of Invertases in Sucrose Transport in Roots and during Botrytis cinerea Infection	10.3389/fpls.2016.01899						C	G	C	A	G	T	C	G	A	T	A	G	A	G	C	A	C	C	C	G	TGG
49	1	Wang, Mugui; Mao, Yanfei; Lu, Yuming; Tao, Xiaoping; Zhu, Jian-Kang	2017	Multiplex Gene Editing in Rice Using the CRISPR-Cpf1 System	10.1016/j.molp.2017.03.001	C	G	G	T	T	T	C	T	T	G	C	C	C	T	A	C	C	C	C	T	T	A	C	C	T	TTT
49	2	Wang, Mugui; Mao, Yanfei; Lu, Yuming; Tao, Xiaoping; Zhu, Jian-Kang	2017	Multiplex Gene Editing in Rice Using the CRISPR-Cpf1 System	10.1016/j.molp.2017.03.001	G	G	G	T	C	C	G	A	C	G	G	A	T	T	G	A	C	A	G	G	A	A	G	G	T	TTT
49	3	Wang, Mugui; Mao, Yanfei; Lu, Yuming; Tao, Xiaoping; Zhu, Jian-Kang	2017	Multiplex Gene Editing in Rice Using the CRISPR-Cpf1 System	10.1016/j.molp.2017.03.001	T	T	C	G	C	A	C	C	T	A	C	T	C	C	G	C	G	A	G	A	A	C	G	C	T	TTT
49	4	Wang, Mugui; Mao, Yanfei; Lu, Yuming; Tao, Xiaoping; Zhu, Jian-Kang	2017	Multiplex Gene Editing in Rice Using the CRISPR-Cpf1 System	10.1016/j.molp.2017.03.001	G	C	C	A	G	T	C	C	A	C	C	A	A	C	T	G	C	A	G	C	T	C	C	A	T	TTT
49	5	Wang, Mugui; Mao, Yanfei; Lu, Yuming; Tao, Xiaoping; Zhu, Jian-Kang	2017	Multiplex Gene Editing in Rice Using the CRISPR-Cpf1 System	10.1016/j.molp.2017.03.001			G	A	A	A	A	T	C	T	G	A	A	C	A	T	G	A	G	T	G	G	C	T	C	GTTT
49	6	Wang, Mugui; Mao, Yanfei; Lu, Yuming; Tao, Xiaoping; Zhu, Jian-Kang	2017	Multiplex Gene Editing in Rice Using the CRISPR-Cpf1 System	10.1016/j.molp.2017.03.001			G	C	G	A	A	C	A	C	G	A	A	G	A	T	C	T	T	C	C	T	C	T	A	CTTT
49	7	Wang, Mugui; Mao, Yanfei; Lu, Yuming; Tao, Xiaoping; Zhu, Jian-Kang	2017	Multiplex Gene Editing in Rice Using the CRISPR-Cpf1 System	10.1016/j.molp.2017.03.001			T	T	T	C	A	T	G	C	A	T	G	A	G	T	G	A	G	T	G	G	C	G	T	GTTT
49	8	Wang, Mugui; Mao, Yanfei; Lu, Yuming; Tao, Xiaoping; Zhu, Jian-Kang	2017	Multiplex Gene Editing in Rice Using the CRISPR-Cpf1 System	10.1016/j.molp.2017.03.001			A	C	T	A	C	A	T	C	A	G	A	G	A	C	A	A	G	G	C	C	G	T	G	GTTT
51		Wang, Zhi-Ping; Xing, Hui-Li; Dong, Li; Zhang, Hai-Yan; Han, Chun-Yan; Wang, Xue-Chen; Chen, Qi-Jun	2015	Egg cell-specific promoter-controlled CRISPR/Cas9 efficiently generates homozygous mutants for multiple target genes in Arabidopsis in a single generation	10.1186/s13059-015-0715-0						G	G	A	A	G	T	G	A	G	T	A	G	C	A	T	C	G	A	A	T	GGG
52	1	Woo, Je Wook; Kim, Jungeun; Kwon, Soon Il; Corvalán, Claudia; Cho, Seung Woo; Kim, Hyeran; Kim, Sang-Gyu; Kim, Sang-Tae; Choe, Sunghwa; Kim, Jin-Soo	2015	DNA-free genome editing in plants with preassembled CRISPR-Cas9 ribonucleoproteins	10.1038/nbt.3389						T	T	T	G	A	A	A	G	A	T	G	G	A	A	G	C	G	C	G	G	TGG
52	2	Woo, Je Wook; Kim, Jungeun; Kwon, Soon Il; Corvalán, Claudia; Cho, Seung Woo; Kim, Hyeran; Kim, Sang-Gyu; Kim, Sang-Tae; Choe, Sunghwa; Kim, Jin-Soo	2015	DNA-free genome editing in plants with preassembled CRISPR-Cas9 ribonucleoproteins	10.1038/nbt.3389						T	G	A	A	A	C	T	A	A	A	C	T	G	G	T	C	C	A	C	A	CGG
52	3	Woo, Je Wook; Kim, Jungeun; Kwon, Soon Il; Corvalán, Claudia; Cho, Seung Woo; Kim, Hyeran; Kim, Sang-Gyu; Kim, Sang-Tae; Choe, Sunghwa; Kim, Jin-Soo	2015	DNA-free genome editing in plants with preassembled CRISPR-Cas9 ribonucleoproteins	10.1038/nbt.3389						C	A	C	T	A	G	G	A	G	C	A	A	C	A	C	C	C	A	A	C	GGG
52	4	Woo, Je Wook; Kim, Jungeun; Kwon, Soon Il; Corvalán, Claudia; Cho, Seung Woo; Kim, Hyeran; Kim, Sang-Gyu; Kim, Sang-Tae; Choe, Sunghwa; Kim, Jin-Soo	2015	DNA-free genome editing in plants with preassembled CRISPR-Cas9 ribonucleoproteins	10.1038/nbt.3389						A	T	C	A	C	A	G	T	G	A	T	G	C	T	C	G	T	C	A	A	AGG
53		Xie, Kabin; Yang, Yinong	2013	RNA-guided genome editing in plants using a CRISPR-Cas system	10.1093/mp/sst119				G	T	C	T	A	C	A	T	C	G	C	C	A	C	G	G	A	G	C	T	C	A	TGG
54	1	Xu, Rong-Fang; Li, Hao; Qin, Rui-Ying; Li, Juan; Qiu, Chun-Hong; Yang, Ya-Chun; Ma, Hui; Li, Li; Wei, Peng-Cheng; Yang, Jian-Bo	2015	Generation of inheritable and "transgene clean" targeted genome-modified rice in later generations using the CRISPR/Cas9 system	10.1038/srep11491						G	C	G	A	G	G	T	C	C	G	C	G	C	C	A	T	G	G	T	G	CGG
54	2	Xu, Rong-Fang; Li, Hao; Qin, Rui-Ying; Li, Juan; Qiu, Chun-Hong; Yang, Ya-Chun; Ma, Hui; Li, Li; Wei, Peng-Cheng; Yang, Jian-Bo	2015	Generation of inheritable and "transgene clean" targeted genome-modified rice in later generations using the CRISPR/Cas9 system	10.1038/srep11491						A	G	G	T	G	G	T	G	G	T	C	A	A	C	A	G	C	T	A	C	TGG
54	3	Xu, Rong-Fang; Li, Hao; Qin, Rui-Ying; Li, Juan; Qiu, Chun-Hong; Yang, Ya-Chun; Ma, Hui; Li, Li; Wei, Peng-Cheng; Yang, Jian-Bo	2015	Generation of inheritable and "transgene clean" targeted genome-modified rice in later generations using the CRISPR/Cas9 system	10.1038/srep11491						C	A	C	C	G	A	G	A	T	G	A	G	C	T	C	C	C	G	A	A	TGG
54	4	Xu, Rong-Fang; Li, Hao; Qin, Rui-Ying; Li, Juan; Qiu, Chun-Hong; Yang, Ya-Chun; Ma, Hui; Li, Li; Wei, Peng-Cheng; Yang, Jian-Bo	2015	Generation of inheritable and "transgene clean" targeted genome-modified rice in later generations using the CRISPR/Cas9 system	10.1038/srep11491						G	G	A	G	G	A	G	A	C	G	G	C	C	G	C	G	T	C	C	A	AGG
57		Zhang, Hai-Yan; Wang, Xing-Hui; Dong, Li; Wang, Zhi-Ping; Liu, Bing; Lv, Jie; Xing, Hui-Li; Han, Chun-Yan; Wang, Xue-Chen; Chen, Qi-Jun	2017	MISSA 2.0: An updated synthetic biology toolbox for assembly of orthogonal CRISPR/Cas systems	10.1038/srep41993						G	G	T	G	T	T	T	A	C	G	A	C	G	G	C	C	A	T	G	G	CGG
58	1	Zhang, Hui; Zhang, Jinshan; Wei, Pengliang; Zhang, Botao; Gou, Feng; Feng, Zhengyan; Mao, Yanfei; Yang, Lan; Zhang, Heng; Xu, Nanfei; Zhu, Jian-Kang	2014	The CRISPR/Cas9 system produces specific and homozygous targeted gene editing in rice in one generation	10.1111/pbi.12200						G	G	A	A	T	T	A	G	C	G	G	C	G	G	C	G	G	C	G	A	GGG
58	2	Zhang, Hui; Zhang, Jinshan; Wei, Pengliang; Zhang, Botao; Gou, Feng; Feng, Zhengyan; Mao, Yanfei; Yang, Lan; Zhang, Heng; Xu, Nanfei; Zhu, Jian-Kang	2014	The CRISPR/Cas9 system produces specific and homozygous targeted gene editing in rice in one generation	10.1111/pbi.12200						G	G	C	G	C	G	C	G	T	C	G	A	G	G	C	G	T	T	G	G	CGG
58	3	Zhang, Hui; Zhang, Jinshan; Wei, Pengliang; Zhang, Botao; Gou, Feng; Feng, Zhengyan; Mao, Yanfei; Yang, Lan; Zhang, Heng; Xu, Nanfei; Zhu, Jian-Kang	2014	The CRISPR/Cas9 system produces specific and homozygous targeted gene editing in rice in one generation	10.1111/pbi.12200						C	C	G	C	G	A	C	G	A	G	C	A	C	C	T	T	C	A	T	G	AGG
59	1	Zhang, Yi; Liang, Zhen; Zong, Yuan; Wang, Yanpeng; Liu, Jinxing; Chen, Kunling; Qiu, Jin-Long; Gao, Caixia	2016	Efficient and transgene-free genome editing in wheat through transient expression of CRISPR/Cas9 DNA or RNA	10.1038/ncomms12617						N	C	A	G	G	A	T	G	G	G	G	T	A	T	T	T	C	T	A	G	AGG
59	2	Zhang, Yi; Liang, Zhen; Zong, Yuan; Wang, Yanpeng; Liu, Jinxing; Chen, Kunling; Qiu, Jin-Long; Gao, Caixia	2016	Efficient and transgene-free genome editing in wheat through transient expression of CRISPR/Cas9 DNA or RNA	10.1038/ncomms12617						N	C	A	G	G	A	T	G	G	G	G	T	A	T	T	T	C	T	A	G	AGG
59	3	Zhang, Yi; Liang, Zhen; Zong, Yuan; Wang, Yanpeng; Liu, Jinxing; Chen, Kunling; Qiu, Jin-Long; Gao, Caixia	2016	Efficient and transgene-free genome editing in wheat through transient expression of CRISPR/Cas9 DNA or RNA	10.1038/ncomms12617						N	N	G	T	T	G	C	C	G	T	A	G	G	T	G	C	C	C	G	G	CGG
59	4	Zhang, Yi; Liang, Zhen; Zong, Yuan; Wang, Yanpeng; Liu, Jinxing; Chen, Kunling; Qiu, Jin-Long; Gao, Caixia	2016	Efficient and transgene-free genome editing in wheat through transient expression of CRISPR/Cas9 DNA or RNA	10.1038/ncomms12617						N	C	A	G	G	A	T	G	G	G	G	T	A	T	T	T	C	T	A	G	AGG
59	5	Zhang, Yi; Liang, Zhen; Zong, Yuan; Wang, Yanpeng; Liu, Jinxing; Chen, Kunling; Qiu, Jin-Long; Gao, Caixia	2016	Efficient and transgene-free genome editing in wheat through transient expression of CRISPR/Cas9 DNA or RNA	10.1038/ncomms12617						N	C	A	G	G	A	T	G	G	G	G	T	A	T	T	T	C	T	A	G	AGG
59	6	Zhang, Yi; Liang, Zhen; Zong, Yuan; Wang, Yanpeng; Liu, Jinxing; Chen, Kunling; Qiu, Jin-Long; Gao, Caixia	2016	Efficient and transgene-free genome editing in wheat through transient expression of CRISPR/Cas9 DNA or RNA	10.1038/ncomms12617						N	C	A	G	G	A	T	G	G	G	G	T	A	T	T	T	C	T	A	G	AGG
59	7	Zhang, Yi; Liang, Zhen; Zong, Yuan; Wang, Yanpeng; Liu, Jinxing; Chen, Kunling; Qiu, Jin-Long; Gao, Caixia	2016	Efficient and transgene-free genome editing in wheat through transient expression of CRISPR/Cas9 DNA or RNA	10.1038/ncomms12617						N	C	A	G	G	A	T	G	G	G	G	T	A	T	T	T	C	T	A	G	AGG
60		Zhang, Zhengjing; Mao, Yanfei; Ha, Si; Liu, Wenshan; Botella, Jose Ramon; Zhu, Jian-Kang	2016	A multiplex CRISPR/Cas9 platform for fast and efficient editing of multiple genes in Arabidopsis	10.1007/s00299-015-1900-z						N	A	G	T	T	G	G	T	A	T	G	T	G	T	G	G	A	A	C	T	CGG
61	1	Zhou, Hai; He, Ming; Li, Jing; Chen, Liang; Huang, Zhifeng; Zheng, Shaoyan; Zhu, Liya; Ni, Erdong; Jiang, Dagang; Zhao, Bingran; Zhuang, Chuxiong	2016	Development of Commercial Thermo-sensitive Genic Male Sterile Rice Accelerates Hybrid Rice Breeding Using the CRISPR/Cas9-mediated TMS5 Editing System	10.1038/srep37395						G	T	G	G	A	G	G	G	C	A	T	C	T	C	C	A	T	C	G	G	CGG
61	2	Zhou, Hai; He, Ming; Li, Jing; Chen, Liang; Huang, Zhifeng; Zheng, Shaoyan; Zhu, Liya; Ni, Erdong; Jiang, Dagang; Zhao, Bingran; Zhuang, Chuxiong	2016	Development of Commercial Thermo-sensitive Genic Male Sterile Rice Accelerates Hybrid Rice Breeding Using the CRISPR/Cas9-mediated TMS5 Editing System	10.1038/srep37395						A	A	G	C	T	C	A	A	G	C	C	A	G	A	G	T	A	T	C	T	TGG
62		Zhou, Huanbin; Liu, Bo; Weeks, Donald P.; Spalding, Martin H.; Yang, Bing	2014	Large chromosomal deletions and heritable small genetic changes induced by CRISPR/Cas9 in rice	10.1093/nar/gku806						G	C	C	T	G	T	C	C	C	T	G	C	A	G	C	A	T	C	C	C	TGG
64		Zhu, Jinjie; Song, Ning; Sun, Silong; Yang, Weilong; Zhao, Haiming; Song, Weibin; Lai, Jinsheng	2016	Efficiency and Inheritance of Targeted Mutagenesis in Maize Using CRISPR-Cas9	10.1016/j.jgg.2015.10.006						G	A	G	A	C	T	T	G	A	G	G	A	T	C	T	G	T	T	C	A	CGG
66		Braatz, Janina; Harloff, Hans-Joachim; Mascher, Martin; Stein, Nils; Himmelbach, Axel; Jung, Christian	2017	CRISPR-Cas9 Targeted Mutagenesis Leads to Simultaneous Modification of Different Homoeologous Gene Copies in Polyploid Oilseed Rape (Brassica napus)	10.1104/pp.17.00426						A	G	T	T	T	C	A	G	C	G	G	C	T	G	C	A	C	A	A	G	CGG
67		Chen, Lifei; Yang, Dandan; Zhang, Youwei; Wu, Limin; Zhang, Yaoyao; Ye, Lei; Pan, Changtian; He, Yanjun; Huang, Li; Ruan, Yong-Ling; Lu, Gang	2018	Evidence for a specific and critical role of mitogen-activated protein kinase 20 in uni-to-binucleate transition of microgametogenesis in tomato	10.1111/nph.15150						C	T	G	A	T	G	C	G	G	C	A	C	G	G	A	T	C	C	T	C	CGG
68	1	Deng, Lei; Wang, Hang; Sun, Chuanlong; Li, Qian; Jiang, Hongling; Du, Minmin; Li, Chang-Bao; Li, Chuanyou	2018	Efficient generation of pink-fruited tomatoes using CRISPR/Cas9 system	10.1016/j.jgg.2017.10.002						N	G	G	G	C	A	T	C	A	A	G	A	G	A	G	G	C	A	G	A	TGG
68	2	Deng, Lei; Wang, Hang; Sun, Chuanlong; Li, Qian; Jiang, Hongling; Du, Minmin; Li, Chang-Bao; Li, Chuanyou	2018	Efficient generation of pink-fruited tomatoes using CRISPR/Cas9 system	10.1016/j.jgg.2017.10.002						N	G	G	T	C	G	T	T	A	C	C	T	A	A	A	A	A	T	G	C	CGG
69	1	Elorriaga, Estefania; Klocko, Amy L.; Ma, Cathleen; Strauss, Steven H.	2018	Variation in Mutation Spectra Among CRISPR/Cas9 Mutagenized Poplars	10.3389/fpls.2018.00594						G	C	C	C	C	C	G	C	C	T	C	A	G	C	A	G	C	C	A	C	CGG
69	2	Elorriaga, Estefania; Klocko, Amy L.; Ma, Cathleen; Strauss, Steven H.	2018	Variation in Mutation Spectra Among CRISPR/Cas9 Mutagenized Poplars	10.3389/fpls.2018.00594						G	G	G	G	A	A	A	G	G	T	G	G	A	G	A	T	C	A	A	G	CGG
70	2	Feng, Chao; Su, Handong; Bai, Han; Wang, Rui; Liu, Yalin; Guo, Xianrui; Liu, Chang; Zhang, Jing; Yuan, Jing; Birchler, James A.; Han, Fangpu	2018	High-efficiency genome editing using a dmc1 promoter-controlled CRISPR/Cas9 system in maize	10.1111/pbi.12920						N	G	T	G	A	A	G	A	C	T	G	A	T	C	T	A	G	A	A	A	TGG
70	3	Feng, Chao; Su, Handong; Bai, Han; Wang, Rui; Liu, Yalin; Guo, Xianrui; Liu, Chang; Zhang, Jing; Yuan, Jing; Birchler, James A.; Han, Fangpu	2018	High-efficiency genome editing using a dmc1 promoter-controlled CRISPR/Cas9 system in maize	10.1111/pbi.12920						N	C	A	A	G	A	T	G	C	T	A	T	G	T	A	T	C	A	G	C	TGG
72		Gao, Junping; Zhang, Tong; Xu, Bingxin; Jia, Ling; Xiao, Bingguang; Liu, He; Liu, Lijing; Yan, Hao; Xia, Qingyou	2018	CRISPR/Cas9-Mediated Mutagenesis of Carotenoid Cleavage Dioxygenase 8 (CCD8) in Tobacco Affects Shoot and Root Architecture	10.3390/ijms19041062						G	T	T	C	G	C	C	A	A	G	A	A	A	G	A	T	G	G	G	A	AGG
74		Hu, Xixun; Meng, Xiangbing; Liu, Qing; Li, Jiayang; Wang, Kejian	2018	Increasing the efficiency of CRISPR-Cas9-VQR precise genome editing in rice	10.1111/pbi.12771						N	G	G	C	G	G	C	G	G	C	G	G	C	G	G	C	G	T	C	A	AGA
75		Huang, Yuan; Guo, Yiming; Liu, Yuting; Zhang, Feng; Wang, Zhikui; Wang, Hongyan; Wang, Feng; Li, Dongping; Mao, Dandan; Luan, Sheng; Liang, Manzhong; Chen, Liangbi	2018	9-cis-Epoxycarotenoid Dioxygenase 3 Regulates Plant Growth and Enhances Multi-Abiotic Stress Tolerance in Rice	10.3389/fpls.2018.00162						G	C	C	G	C	C	C	G	C	G	C	G	C	G	C	G	C	T	G	C	CGG
76		Kanazashi, Yuhei; Hirose, Aya; Takahashi, Ippei; Mikami, Masafumi; Endo, Masaki; Hirose, Sakiko; Toki, Seiichi; Kaga, Akito; Naito, Ken; Ishimoto, Masao; Abe, Jun; Yamada, Tetsuya	2018	Simultaneous site-directed mutagenesis of duplicated loci in soybean using a single guide RNA	10.1007/s00299-018-2251-3						G	G	T	G	G	C	G	G	A	G	C	C	T	T	G	G	G	C	G	G	AGG
78		Klimek-Chodacka, Magdalena; Oleszkiewicz, Tomasz; Lowder, Levi G.; Qi, Yiping; Baranski, Rafal	2018	Efficient CRISPR/Cas9-based genome editing in carrot cells	10.3389/fpls.2018.00162						N	A	G	T	A	G	T	C	C	C	G	G	G	C	A	C	T	A	A	T	CGG
79		LeBlanc, Chantal; Zhang, Fei; Mendez, Josefina; Lozano, Yamile; Chatpar, Krishna; Irish, Vivian F.; Jacob, Yannick	2018	Increased efficiency of targeted mutagenesis by CRISPR/Cas9 in plants using heat stress	10.1111/tpj.13782						A	C	T	G	C	G	A	G	G	A	A	A	T	C	T	A	C	T	G	G	TGG
80	1	Li, Chenlong; Chen, Chen; Chen, Huhui; Wang, Suikang; Chen, Xuemei; Cui, Yuhai	2018	Verification of DNA motifs in Arabidopsis using CRISPR/Cas9-mediated mutagenesis	10.1111/pbi.12886						T	G	G	A	T	C	T	C	A	A	A	A	C	A	G	A	G	C	A	G	AGG
80	2	Li, Chenlong; Chen, Chen; Chen, Huhui; Wang, Suikang; Chen, Xuemei; Cui, Yuhai	2018	Verification of DNA motifs in Arabidopsis using CRISPR/Cas9-mediated mutagenesis	10.1111/pbi.12886						T	C	A	C	G	G	A	G	C	A	A	A	C	C	C	A	T	C	G	A	TGG
80	3	Li, Chenlong; Chen, Chen; Chen, Huhui; Wang, Suikang; Chen, Xuemei; Cui, Yuhai	2018	Verification of DNA motifs in Arabidopsis using CRISPR/Cas9-mediated mutagenesis	10.1111/pbi.12886						G	A	A	C	C	T	G	A	T	A	A	A	A	T	C	A	A	G	A	A	AGG
81	1	Li, Jingying; Zhang, Xin; Sun, Yongwei; Zhang, Jiahui; Du, Wenming; Guo, Xiuping; Li, Shaoya; Zhao, Yunde; Xia, Lanqin	2018	Efficient allelic replacement in rice by gene editing: A case study of the NRT1.1B gene	10.1111/jipb.12650						C	A	G	G	T	C	G	G	C	G	G	C	G	G	A	G	T	C	G	C	CGG
81	2	Li, Jingying; Zhang, Xin; Sun, Yongwei; Zhang, Jiahui; Du, Wenming; Guo, Xiuping; Li, Shaoya; Zhao, Yunde; Xia, Lanqin	2018	Efficient allelic replacement in rice by gene editing: A case study of the NRT1.1B gene	10.1111/jipb.12650						T	G	A	G	G	A	G	G	A	T	G	G	A	G	G	C	G	A	T	G	AGG
82	1	Li, Ran; Fu, Daqi; Zhu, Benzhong; Luo, Yunbo; Zhu, Hongliang	2018	CRISPR/Cas9-mediated mutagenesis of lncRNA1459 alters tomato fruit ripening	10.1111/tpj.13872						G	C	C	T	T	G	C	A	A	C	T	C	C	T	G	T	C	G	A	A	TGG
83	1	Li, Rui; Li, Ran; Li, Xindi; Fu, Daqi; Zhu, Benzhong; Tian, Huiqin; Luo, Yunbo; Zhu, Hongliang	2018	Multiplexed CRISPR/Cas9-mediated metabolic engineering of γ-aminobutyric acid levels in Solanum lycopersicum	10.1111/pbi.12781						A	G	G	G	G	G	G	A	A	C	G	A	G	C	C	G	C	G	C	C	TGG
83	2	Li, Rui; Li, Ran; Li, Xindi; Fu, Daqi; Zhu, Benzhong; Tian, Huiqin; Luo, Yunbo; Zhu, Hongliang	2018	Multiplexed CRISPR/Cas9-mediated metabolic engineering of γ-aminobutyric acid levels in Solanum lycopersicum	10.1111/pbi.12781						G	C	A	T	C	C	T	G	T	T	G	C	A	T	G	C	G	C	A	G	TGG
83	3	Li, Rui; Li, Ran; Li, Xindi; Fu, Daqi; Zhu, Benzhong; Tian, Huiqin; Luo, Yunbo; Zhu, Hongliang	2018	Multiplexed CRISPR/Cas9-mediated metabolic engineering of γ-aminobutyric acid levels in Solanum lycopersicum	10.1111/pbi.12781						A	G	A	A	T	G	C	C	A	T	C	C	G	G	C	A	G	T	G	A	TGG
83	4	Li, Rui; Li, Ran; Li, Xindi; Fu, Daqi; Zhu, Benzhong; Tian, Huiqin; Luo, Yunbo; Zhu, Hongliang	2018	Multiplexed CRISPR/Cas9-mediated metabolic engineering of γ-aminobutyric acid levels in Solanum lycopersicum	10.1111/pbi.12781						G	A	T	G	C	A	A	A	C	C	G	T	A	G	G	C	A	G	A	A	AGG
83	5	Li, Rui; Li, Ran; Li, Xindi; Fu, Daqi; Zhu, Benzhong; Tian, Huiqin; Luo, Yunbo; Zhu, Hongliang	2018	Multiplexed CRISPR/Cas9-mediated metabolic engineering of γ-aminobutyric acid levels in Solanum lycopersicum	10.1111/pbi.12781						C	G	C	A	C	T	G	C	T	T	G	C	A	A	G	C	C	C	A	C	TGG
83	6	Li, Rui; Li, Ran; Li, Xindi; Fu, Daqi; Zhu, Benzhong; Tian, Huiqin; Luo, Yunbo; Zhu, Hongliang	2018	Multiplexed CRISPR/Cas9-mediated metabolic engineering of γ-aminobutyric acid levels in Solanum lycopersicum	10.1111/pbi.12781						G	G	A	C	T	C	T	T	G	C	C	A	G	C	A	A	T	G	C	T	AGG
83	7	Li, Rui; Li, Ran; Li, Xindi; Fu, Daqi; Zhu, Benzhong; Tian, Huiqin; Luo, Yunbo; Zhu, Hongliang	2018	Multiplexed CRISPR/Cas9-mediated metabolic engineering of γ-aminobutyric acid levels in Solanum lycopersicum	10.1111/pbi.12781						G	C	C	G	G	A	C	A	G	G	G	T	G	A	C	A	G	A	T	G	TGG
84	1	Li, Shaoya; Zhang, Xin; Wang, Wensheng; Guo, Xiuping; Wu, Zhichao; Du, Wenming; Zhao, Yunde; Xia, Lanqin	2018	Expanding the Scope of CRISPR/Cpf1-Mediated Genome Editing in Rice	10.1016/j.molp.2018.03.009			C	T	T	A	C	C	C	A	A	C	C	T	G	C	C	T	C	A	C	T	G	T	G	ACTT
84	2	Li, Shaoya; Zhang, Xin; Wang, Wensheng; Guo, Xiuping; Wu, Zhichao; Du, Wenming; Zhao, Yunde; Xia, Lanqin	2018	Expanding the Scope of CRISPR/Cpf1-Mediated Genome Editing in Rice	10.1016/j.molp.2018.03.009			C	T	C	C	A	G	C	C	G	T	T	C	C	A	A	G	T	G	T	C	A	G	G	CCCT
84	3	Li, Shaoya; Zhang, Xin; Wang, Wensheng; Guo, Xiuping; Wu, Zhichao; Du, Wenming; Zhao, Yunde; Xia, Lanqin	2018	Expanding the Scope of CRISPR/Cpf1-Mediated Genome Editing in Rice	10.1016/j.molp.2018.03.009			C	G	T	G	T	C	T	C	A	T	G	A	A	C	T	A	G	G	T	C	C	G	T	CCTT
84	4	Li, Shaoya; Zhang, Xin; Wang, Wensheng; Guo, Xiuping; Wu, Zhichao; Du, Wenming; Zhao, Yunde; Xia, Lanqin	2018	Expanding the Scope of CRISPR/Cpf1-Mediated Genome Editing in Rice	10.1016/j.molp.2018.03.009			A	C	C	A	G	A	A	A	A	T	C	C	A	A	C	T	C	C	T	A	C	G	A	ACTT
85	1	Li, Xindi; Wang, Yanning; Chen, Sha; Tian, Huiqin; Fu, Daqi; Zhu, Benzhong; Luo, Yunbo; Zhu, Hongliang	2018	Lycopene Is Enriched in Tomato Fruit by CRISPR/Cas9-Mediated Multiplex Genome Editing	10.3389/fpls.2018.00559						G	G	C	C	T	C	C	A	C	T	A	A	T	G	T	G	G	C	A	A	TGG
85	2	Li, Xindi; Wang, Yanning; Chen, Sha; Tian, Huiqin; Fu, Daqi; Zhu, Benzhong; Luo, Yunbo; Zhu, Hongliang	2018	Lycopene Is Enriched in Tomato Fruit by CRISPR/Cas9-Mediated Multiplex Genome Editing	10.3389/fpls.2018.00559						C	C	C	C	A	G	T	G	A	G	T	G	T	T	A	T	G	C	C	T	TGG
85	3	Li, Xindi; Wang, Yanning; Chen, Sha; Tian, Huiqin; Fu, Daqi; Zhu, Benzhong; Luo, Yunbo; Zhu, Hongliang	2018	Lycopene Is Enriched in Tomato Fruit by CRISPR/Cas9-Mediated Multiplex Genome Editing	10.3389/fpls.2018.00559						T	T	G	G	C	A	C	A	C	G	G	A	A	G	A	A	T	G	C	G	CGG
85	4	Li, Xindi; Wang, Yanning; Chen, Sha; Tian, Huiqin; Fu, Daqi; Zhu, Benzhong; Luo, Yunbo; Zhu, Hongliang	2018	Lycopene Is Enriched in Tomato Fruit by CRISPR/Cas9-Mediated Multiplex Genome Editing	10.3389/fpls.2018.00559						C	T	G	G	A	A	G	G	G	G	G	C	C	T	C	C	C	A	T	T	GGG
85	5	Li, Xindi; Wang, Yanning; Chen, Sha; Tian, Huiqin; Fu, Daqi; Zhu, Benzhong; Luo, Yunbo; Zhu, Hongliang	2018	Lycopene Is Enriched in Tomato Fruit by CRISPR/Cas9-Mediated Multiplex Genome Editing	10.3389/fpls.2018.00559						G	A	G	C	T	G	G	C	C	C	T	G	C	T	G	G	G	C	T	C	AGG
86		Liang, Yaping; Zeng, Xiuying; Peng, Xinxiang; Hou, Xuewen	2018	Arabidopsis glutamate:glyoxylate aminotransferase 1 (Ler) mutants generated by CRISPR/Cas9 and their characteristics	10.1007/s11248-017-0052-z						G	C	A	G	A	C	C	C	T	T	G	G	A	G	G	G	A	G	G	T	TGG
87		Macovei, Anca; Sevilla, Neah R.; Cantos, Christian; Jonson, Gilda B.; Slamet-Loedin, Inez; Čermák, Tomáš; Voytas, Daniel F.; Choi, Il-Ryong; Chadha-Mohanty, Prabhjit	2018	Novel alleles of rice eIF4G generated by CRISPR/Cas9-targeted mutagenesis confer resistance to Rice tungro spherical virus	10.1111/pbi.12927						G	T	T	C	T	G	T	T	C	C	C	T	A	A	T	T	T	G	G	C	CGG
88	1	Meng, Xiangbing; Hu, Xixun; Liu, Qing; Song, Xiaoguang; Gao, Caixia; Li, Jiayang; Wang, Kejian	2018	Robust genome editing of CRISPR-Cas9 at NAG PAMs in rice	10.1007/s11427-017-9247-9						A	T	T	G	G	A	C	C	A	A	G	G	T	G	G	T	G	G	T	G	NGG
88	2	Meng, Xiangbing; Hu, Xixun; Liu, Qing; Song, Xiaoguang; Gao, Caixia; Li, Jiayang; Wang, Kejian	2018	Robust genome editing of CRISPR-Cas9 at NAG PAMs in rice	10.1007/s11427-017-9247-9						N	G	G	G	A	A	A	A	G	A	A	T	C	A	A	C	C	T	T	G	GAG
88	3	Meng, Xiangbing; Hu, Xixun; Liu, Qing; Song, Xiaoguang; Gao, Caixia; Li, Jiayang; Wang, Kejian	2018	Robust genome editing of CRISPR-Cas9 at NAG PAMs in rice	10.1007/s11427-017-9247-9						N	G	G	C	G	C	G	C	G	G	G	G	A	G	C	T	C	G	A	G	AAG
88	4	Meng, Xiangbing; Hu, Xixun; Liu, Qing; Song, Xiaoguang; Gao, Caixia; Li, Jiayang; Wang, Kejian	2018	Robust genome editing of CRISPR-Cas9 at NAG PAMs in rice	10.1007/s11427-017-9247-9						N	G	A	T	G	T	G	T	C	A	G	T	G	C	T	C	G	A	G	A	CAG
88	5	Meng, Xiangbing; Hu, Xixun; Liu, Qing; Song, Xiaoguang; Gao, Caixia; Li, Jiayang; Wang, Kejian	2018	Robust genome editing of CRISPR-Cas9 at NAG PAMs in rice	10.1007/s11427-017-9247-9						N	C	G	C	G	G	A	C	T	T	T	C	T	T	C	C	T	G	C	A	GAG
89		Okuzaki, Ayako; Ogawa, Takumi; Koizuka, Chie; Kaneko, Kanako; Inaba, Mizue; Imamura, Jun; Koizuka, Nobuya	2018	CRISPR/Cas9-mediated genome editing of the fatty acid desaturase 2 gene in Brassica napus	10.1016/j.plaphy.2018.04.025						G	T	T	T	A	T	A	T	A	G	A	G	A	A	A	G	G	A	A	A	AGG
90		Peng, Aihong; Chen, Shanchun; Lei, Tiangang; Xu, Lanzhen; He, Yongrui; Wu, Liu; Yao, Lixiao; Zou, Xiuping	2017	Engineering canker-resistant plants through CRISPR/Cas9-targeted editing of the susceptibility gene CsLOB1 promoter in citrus	10.1111/pbi.12733						G	T	T	T	A	T	A	T	A	G	A	G	A	A	A	G	G	A	A	A	AGG
92	1	Sugano, Shigeo S.; Nishihama, Ryuichi; Shirakawa, Makoto; Takagi, Junpei; Matsuda, Yoriko; Ishida, Sakiko; Shimada, Tomoo; Hara-Nishimura, Ikuko; Osakabe, Keishi; Kohchi, Takayuki	2018	Efficient CRISPR/Cas9-based genome editing and its application to conditional genetic analysis in Marchantia polymorpha	10.1101/277350						G	A	T	A	G	T	C	T	T	T	G	T	G	A	G	A	G	A	A	T	GGG
92	2	Sugano, Shigeo S.; Nishihama, Ryuichi; Shirakawa, Makoto; Takagi, Junpei; Matsuda, Yoriko; Ishida, Sakiko; Shimada, Tomoo; Hara-Nishimura, Ikuko; Osakabe, Keishi; Kohchi, Takayuki	2018	Efficient CRISPR/Cas9-based genome editing and its application to conditional genetic analysis in Marchantia polymorpha	10.1101/277350						G	A	G	A	C	C	T	T	C	A	T	G	A	T	C	A	G	G	A	G	TGG
93	1	Wang, Pengcheng; Zhang, Jun; Sun, Lin; Ma, Yizan; Xu, Jiao; Liang, Sijia; Deng, Jinwu; Tan, Jiafu; Zhang, Qinghua; Tu, Lili; Daniell, Henry; Jin, Shuangxia; Zhang, Xianlong	2018	High efficient multisites genome editing in allotetraploid cotton ( Gossypium hirsutum ) using CRISPR/Cas9 system	10.1111/pbi.12755						C	A	T	A	G	G	C	C	C	A	C	C	G	A	T	T	T	G	C	T	TGG
93	2	Wang, Pengcheng; Zhang, Jun; Sun, Lin; Ma, Yizan; Xu, Jiao; Liang, Sijia; Deng, Jinwu; Tan, Jiafu; Zhang, Qinghua; Tu, Lili; Daniell, Henry; Jin, Shuangxia; Zhang, Xianlong	2018	High efficient multisites genome editing in allotetraploid cotton ( Gossypium hirsutum ) using CRISPR/Cas9 system	10.1111/pbi.12755						G	T	G	A	A	G	T	T	C	G	A	T	C	C	G	G	C	A	A	C	TGG
93	3	Wang, Pengcheng; Zhang, Jun; Sun, Lin; Ma, Yizan; Xu, Jiao; Liang, Sijia; Deng, Jinwu; Tan, Jiafu; Zhang, Qinghua; Tu, Lili; Daniell, Henry; Jin, Shuangxia; Zhang, Xianlong	2018	High efficient multisites genome editing in allotetraploid cotton ( Gossypium hirsutum ) using CRISPR/Cas9 system	10.1111/pbi.12755						A	A	A	G	C	T	C	C	C	A	C	A	G	G	T	G	G	T	A	T	AGG
93	4	Wang, Pengcheng; Zhang, Jun; Sun, Lin; Ma, Yizan; Xu, Jiao; Liang, Sijia; Deng, Jinwu; Tan, Jiafu; Zhang, Qinghua; Tu, Lili; Daniell, Henry; Jin, Shuangxia; Zhang, Xianlong	2018	High efficient multisites genome editing in allotetraploid cotton ( Gossypium hirsutum ) using CRISPR/Cas9 system	10.1111/pbi.12755						A	G	A	G	C	T	G	C	T	G	A	C	A	A	G	T	A	T	C	A	CGG
94	1	Wang, Xianhang; Tu, Mingxing; Wang, Dejun; Liu, Jianwei; Li, Yajuan; Li, Zhi; Wang, Yuejin; Wang, Xiping	2018	CRISPR/Cas9-mediated efficient targeted mutagenesis in grape in the first generation	10.1111/pbi.12832						A	C	A	T	G	A	C	G	C	C	C	G	T	G	A	A	T	C	C	T	TGG
94	2	Wang, Xianhang; Tu, Mingxing; Wang, Dejun; Liu, Jianwei; Li, Yajuan; Li, Zhi; Wang, Yuejin; Wang, Xiping	2018	CRISPR/Cas9-mediated efficient targeted mutagenesis in grape in the first generation	10.1111/pbi.12832						G	C	T	G	A	G	G	T	G	T	A	G	C	G	G	C	C	C	A	G	TGG
94	3	Wang, Xianhang; Tu, Mingxing; Wang, Dejun; Liu, Jianwei; Li, Yajuan; Li, Zhi; Wang, Yuejin; Wang, Xiping	2018	CRISPR/Cas9-mediated efficient targeted mutagenesis in grape in the first generation	10.1111/pbi.12832						C	C	A	C	A	G	G	C	C	G	C	C	G	C	A	G	C	A	G	G	CGG
94	4	Wang, Xianhang; Tu, Mingxing; Wang, Dejun; Liu, Jianwei; Li, Yajuan; Li, Zhi; Wang, Yuejin; Wang, Xiping	2018	CRISPR/Cas9-mediated efficient targeted mutagenesis in grape in the first generation	10.1111/pbi.12832						G	A	G	T	C	T	C	C	A	C	G	C	T	C	G	C	T	C	A	G	TGG
96	1	Yang, Hong; Wu, Jia-Jing; Tang, Ting; Liu, Ke-De; Dai, Cheng	2017	CRISPR/Cas9-mediated genome editing efficiently creates specific mutations at multiple loci using one sgRNA in Brassica napus	10.1038/s41598-017-07871-9						G	A	G	G	T	C	G	T	C	C	G	A	G	A	T	G	G	C	C	G	AGG
96	2	Yang, Hong; Wu, Jia-Jing; Tang, Ting; Liu, Ke-De; Dai, Cheng	2017	CRISPR/Cas9-mediated genome editing efficiently creates specific mutations at multiple loci using one sgRNA in Brassica napus	10.1038/s41598-017-07871-9						A	C	C	C	G	T	C	G	G	A	G	C	T	C	T	A	C	T	C	G	TGG
96	3	Yang, Hong; Wu, Jia-Jing; Tang, Ting; Liu, Ke-De; Dai, Cheng	2017	CRISPR/Cas9-mediated genome editing efficiently creates specific mutations at multiple loci using one sgRNA in Brassica napus	10.1038/s41598-017-07871-9						C	A	A	G	G	T	G	A	G	G	T	C	G	T	C	A	G	A	G	A	TGG
96	4	Yang, Hong; Wu, Jia-Jing; Tang, Ting; Liu, Ke-De; Dai, Cheng	2017	CRISPR/Cas9-mediated genome editing efficiently creates specific mutations at multiple loci using one sgRNA in Brassica napus	10.1038/s41598-017-07871-9						A	C	C	C	G	T	C	G	G	A	G	C	T	T	T	A	C	T	C	G	TGG
96	5	Yang, Hong; Wu, Jia-Jing; Tang, Ting; Liu, Ke-De; Dai, Cheng	2017	CRISPR/Cas9-mediated genome editing efficiently creates specific mutations at multiple loci using one sgRNA in Brassica napus	10.1038/s41598-017-07871-9						C	A	A	G	G	T	T	A	G	G	T	C	T	T	C	G	G	A	G	A	TGG
96	6	Yang, Hong; Wu, Jia-Jing; Tang, Ting; Liu, Ke-De; Dai, Cheng	2017	CRISPR/Cas9-mediated genome editing efficiently creates specific mutations at multiple loci using one sgRNA in Brassica napus	10.1038/s41598-017-07871-9						A	C	C	C	C	G	C	T	G	A	G	C	T	T	T	A	C	T	C	G	TGG
96	7	Yang, Hong; Wu, Jia-Jing; Tang, Ting; Liu, Ke-De; Dai, Cheng	2017	CRISPR/Cas9-mediated genome editing efficiently creates specific mutations at multiple loci using one sgRNA in Brassica napus	10.1038/s41598-017-07871-9						C	A	G	G	T	C	G	T	C	G	G	A	G	A	T	G	G	C	T	G	AGG
97	1	Yang, Xiaoyu; Chen, Lei; He, Junxian; Yu, Weichang	2017	Knocking out of carotenoid catabolic genes in rice fails to boost carotenoid accumulation, but reveals a mutation in strigolactone biosynthesis	10.1007/s00299-017-2172-6						C	G	C	C	G	C	C	G	C	G	C	T	G	C	T	C	A	C	C	A	AGG
97	2	Yang, Xiaoyu; Chen, Lei; He, Junxian; Yu, Weichang	2017	Knocking out of carotenoid catabolic genes in rice fails to boost carotenoid accumulation, but reveals a mutation in strigolactone biosynthesis	10.1007/s00299-017-2172-6						C	G	C	C	A	T	C	A	C	C	A	A	C	G	C	C	G	T	C	C	CGG
97	3	Yang, Xiaoyu; Chen, Lei; He, Junxian; Yu, Weichang	2017	Knocking out of carotenoid catabolic genes in rice fails to boost carotenoid accumulation, but reveals a mutation in strigolactone biosynthesis	10.1007/s00299-017-2172-6						G	C	T	C	C	A	C	A	G	A	G	C	C	C	C	A	G	C	T	A	TGG
97	4	Yang, Xiaoyu; Chen, Lei; He, Junxian; Yu, Weichang	2017	Knocking out of carotenoid catabolic genes in rice fails to boost carotenoid accumulation, but reveals a mutation in strigolactone biosynthesis	10.1007/s00299-017-2172-6						C	G	C	C	G	C	C	G	C	C	G	A	C	G	A	C	A	A	C	A	AGG
98	1	Yang, Yang; Zhu, Kaiyu; Li, Huailin; Han, Shaoqing; Meng, Qingwei; Khan, Shahid Ullah; Fan, Chuchuan; Xie, Kabin; Zhou, Yongming	2018	Precise editing of CLAVATA genes in Brassica napus L. regulates multilocular silique development	10.1111/pbi.12872						A	A	G	C	A	T	C	A	T	G	C	A	G	G	A	A	C	A	T	G	AGG
98	2	Yang, Yang; Zhu, Kaiyu; Li, Huailin; Han, Shaoqing; Meng, Qingwei; Khan, Shahid Ullah; Fan, Chuchuan; Xie, Kabin; Zhou, Yongming	2018	Precise editing of CLAVATA genes in Brassica napus L. regulates multilocular silique development	10.1111/pbi.12872						G	A	G	G	A	G	A	T	G	G	T	C	C	A	T	G	T	C	A	G	TGG
98	3	Yang, Yang; Zhu, Kaiyu; Li, Huailin; Han, Shaoqing; Meng, Qingwei; Khan, Shahid Ullah; Fan, Chuchuan; Xie, Kabin; Zhou, Yongming	2018	Precise editing of CLAVATA genes in Brassica napus L. regulates multilocular silique development	10.1111/pbi.12872						C	G	G	A	G	A	G	A	T	T	C	T	C	A	C	T	C	C	C	A	TGG
98	4	Yang, Yang; Zhu, Kaiyu; Li, Huailin; Han, Shaoqing; Meng, Qingwei; Khan, Shahid Ullah; Fan, Chuchuan; Xie, Kabin; Zhou, Yongming	2018	Precise editing of CLAVATA genes in Brassica napus L. regulates multilocular silique development	10.1111/pbi.12872						A	A	C	G	C	G	G	A	G	T	A	T	C	A	A	T	A	G	C	G	AGG
98	5	Yang, Yang; Zhu, Kaiyu; Li, Huailin; Han, Shaoqing; Meng, Qingwei; Khan, Shahid Ullah; Fan, Chuchuan; Xie, Kabin; Zhou, Yongming	2018	Precise editing of CLAVATA genes in Brassica napus L. regulates multilocular silique development	10.1111/pbi.12872						C	G	G	A	A	C	G	T	T	C	G	T	T	A	A	C	C	T	T	A	AGG
99		Yin, Xiaojia; Biswal, Akshaya K.; Dionora, Jacqueline; Perdigon, Kristel M.; Balahadia, Christian P.; Mazumdar, Shamik; Chater, Caspar; Lin, Hsiang-Chun; Coe, Robert A.; Kretzschmar, Tobias; Gray, Julie E.; Quick, Paul W.; Bandyopadhyay, Anindya	2017	CRISPR-Cas9 and CRISPR-Cpf1 mediated targeting of a stomatal developmental gene EPFL9 in rice	10.1007/s00299-017-2118-z						N	G	G	A	G	C	T	T	G	T	G	G	T	A	G	A	T	G	T	G	GGG
100		Yu, Qing-hui; Wang, Baike; Li, Ning; Tang, Yaping; Yang, Shengbao; Yang, Tao; Xu, Juan; Guo, Chunmiao; Yan, Peng; Wang, Qiang; Asmutola, Patiguli	2017	CRISPR/Cas9-induced Targeted Mutagenesis and Gene Replacement to Generate Long-shelf Life Tomato Lines	10.1038/s41598-017-12262-1						G	T	T	C	C	A	C	C	G	G	A	A	G	T	A	A	A	A	A	C	CGG
101	1	Zhang, Dingbo; Zhang, Huawei; Li, Tingdong; Chen, Kunling; Qiu, Jin-Long; Gao, Caixia	2017	Perfectly matched 20-nucleotide guide RNA sequences enable robust genome editing using high-fidelity SpCas9 nucleases	10.1186/s13059-017-1325-9						G	A	C	G	T	C	G	G	C	G	A	G	G	A	A	G	G	C	C	T	CGG
101	2	Zhang, Dingbo; Zhang, Huawei; Li, Tingdong; Chen, Kunling; Qiu, Jin-Long; Gao, Caixia	2017	Perfectly matched 20-nucleotide guide RNA sequences enable robust genome editing using high-fidelity SpCas9 nucleases	10.1186/s13059-017-1325-9						A	G	G	T	C	G	G	G	G	A	G	G	G	G	A	C	G	T	A	C	GGG
101	3	Zhang, Dingbo; Zhang, Huawei; Li, Tingdong; Chen, Kunling; Qiu, Jin-Long; Gao, Caixia	2017	Perfectly matched 20-nucleotide guide RNA sequences enable robust genome editing using high-fidelity SpCas9 nucleases	10.1186/s13059-017-1325-9						G	A	C	G	T	C	G	G	C	G	A	G	G	A	A	G	G	C	C	T	CGG
101	4	Zhang, Dingbo; Zhang, Huawei; Li, Tingdong; Chen, Kunling; Qiu, Jin-Long; Gao, Caixia	2017	Perfectly matched 20-nucleotide guide RNA sequences enable robust genome editing using high-fidelity SpCas9 nucleases	10.1186/s13059-017-1325-9						G	A	C	G	T	C	G	G	C	G	A	G	G	A	A	G	G	C	C	T	CGG
101	5	Zhang, Dingbo; Zhang, Huawei; Li, Tingdong; Chen, Kunling; Qiu, Jin-Long; Gao, Caixia	2017	Perfectly matched 20-nucleotide guide RNA sequences enable robust genome editing using high-fidelity SpCas9 nucleases	10.1186/s13059-017-1325-9						A	G	G	T	C	G	G	G	G	A	G	G	G	G	A	C	G	T	A	C	GGG
101	6	Zhang, Dingbo; Zhang, Huawei; Li, Tingdong; Chen, Kunling; Qiu, Jin-Long; Gao, Caixia	2017	Perfectly matched 20-nucleotide guide RNA sequences enable robust genome editing using high-fidelity SpCas9 nucleases	10.1186/s13059-017-1325-9						G	A	C	G	T	C	G	G	C	G	A	G	G	A	A	G	G	C	C	T	CGG
101	7	Zhang, Dingbo; Zhang, Huawei; Li, Tingdong; Chen, Kunling; Qiu, Jin-Long; Gao, Caixia	2017	Perfectly matched 20-nucleotide guide RNA sequences enable robust genome editing using high-fidelity SpCas9 nucleases	10.1186/s13059-017-1325-9						G	A	C	G	T	C	G	G	C	G	A	G	G	A	A	G	G	C	C	T	CGG
101	8	Zhang, Dingbo; Zhang, Huawei; Li, Tingdong; Chen, Kunling; Qiu, Jin-Long; Gao, Caixia	2017	Perfectly matched 20-nucleotide guide RNA sequences enable robust genome editing using high-fidelity SpCas9 nucleases	10.1186/s13059-017-1325-9						A	G	G	T	C	G	G	G	G	A	G	G	G	G	A	C	G	T	A	C	GGG
101	9	Zhang, Dingbo; Zhang, Huawei; Li, Tingdong; Chen, Kunling; Qiu, Jin-Long; Gao, Caixia	2017	Perfectly matched 20-nucleotide guide RNA sequences enable robust genome editing using high-fidelity SpCas9 nucleases	10.1186/s13059-017-1325-9						G	A	C	G	T	C	G	G	C	G	A	G	G	A	A	G	G	C	C	T	CGG
101	10	Zhang, Dingbo; Zhang, Huawei; Li, Tingdong; Chen, Kunling; Qiu, Jin-Long; Gao, Caixia	2017	Perfectly matched 20-nucleotide guide RNA sequences enable robust genome editing using high-fidelity SpCas9 nucleases	10.1186/s13059-017-1325-9						G	A	C	G	T	C	G	G	C	G	A	G	G	A	A	G	G	C	C	T	CGG
101	11	Zhang, Dingbo; Zhang, Huawei; Li, Tingdong; Chen, Kunling; Qiu, Jin-Long; Gao, Caixia	2017	Perfectly matched 20-nucleotide guide RNA sequences enable robust genome editing using high-fidelity SpCas9 nucleases	10.1186/s13059-017-1325-9						A	G	G	T	C	G	G	G	G	A	G	G	G	G	A	C	G	T	A	C	GGG
101	12	Zhang, Dingbo; Zhang, Huawei; Li, Tingdong; Chen, Kunling; Qiu, Jin-Long; Gao, Caixia	2017	Perfectly matched 20-nucleotide guide RNA sequences enable robust genome editing using high-fidelity SpCas9 nucleases	10.1186/s13059-017-1325-9						G	A	C	G	T	C	G	G	C	G	A	G	G	A	A	G	G	C	C	T	CGG
102	1	Zhang, Fei; LeBlanc, Chantal; Irish, Vivian F.; Jacob, Yannick	2017	Rapid and efficient CRISPR/Cas9 gene editing in Citrus using the YAO promoter	10.1007/s00299-017-2202-4						C	A	T	T	G	C	A	T	T	G	A	C	A	G	T	T	C	A	T	C	TAG
102	2	Zhang, Fei; LeBlanc, Chantal; Irish, Vivian F.; Jacob, Yannick	2017	Rapid and efficient CRISPR/Cas9 gene editing in Citrus using the YAO promoter	10.1007/s00299-017-2202-4						A	A	A	G	T	T	G	T	A	A	T	T	G	C	T	G	G	T	G	C	TGG
103		Zhang, Jinshan; Zhang, Hui; Botella, José Ramón; Zhu, Jian-Kang	2018	Generation of new glutinous rice by CRISPR/Cas9-targeted mutagenesis of the Waxy gene in elite rice varieties	10.1111/jipb.12620						G	G	C	A	T	G	A	A	C	G	T	C	G	T	G	T	T	C	G	T	CGG
104		Zhang, Qiang; Xing, Hui-Li; Wang, Zhi-Ping; Zhang, Hai-Yan; Yang, Fang; Wang, Xue-Chen; Chen, Qi-Jun	2018	Potential high-frequency off-target mutagenesis induced by CRISPR/Cas9 in Arabidopsis and its prevention	10.1007/s11103-018-0709-x						G	G	A	A	G	T	G	A	G	T	A	G	C	A	T	C	G	A	A	T	GGG
106		Zhang, Yunwei; Bai, Yang; Wu, Guangheng; Zou, Shenghao; Chen, Yongfang; Gao, Caixia; Tang, Dingzhong	2017	Simultaneous modification of three homoeologs of TaEDR1 by genome editing enhances powdery mildew resistance in wheat	10.1111/tpj.13599						T	T	G	T	C	A	T	A	A	T	A	A	A	G	A	C	C	A	G	G	TGG
107	1	Zhou, Jianping; Deng, Kejun; Cheng, Yan; Zhong, Zhaohui; Tian, Li; Tang, Xu; Tang, Aiting; Zheng, Xuelian; Zhang, Tao; Qi, Yiping; Zhang, Yong	2017	CRISPR-Cas9 Based Genome Editing Reveals New Insights into MicroRNA Function and Regulation in Rice	10.3389/fpls.2017.01598						C	C	C	C	T	G	C	A	C	T	G	C	C	T	C	T	T	C	C	C	TGG
107	2	Zhou, Jianping; Deng, Kejun; Cheng, Yan; Zhong, Zhaohui; Tian, Li; Tang, Xu; Tang, Aiting; Zheng, Xuelian; Zhang, Tao; Qi, Yiping; Zhang, Yong	2017	CRISPR-Cas9 Based Genome Editing Reveals New Insights into MicroRNA Function and Regulation in Rice	10.3389/fpls.2017.01598						G	A	A	G	G	G	G	C	A	T	G	C	A	G	A	G	G	A	G	C	AGG
107	3	Zhou, Jianping; Deng, Kejun; Cheng, Yan; Zhong, Zhaohui; Tian, Li; Tang, Xu; Tang, Aiting; Zheng, Xuelian; Zhang, Tao; Qi, Yiping; Zhang, Yong	2017	CRISPR-Cas9 Based Genome Editing Reveals New Insights into MicroRNA Function and Regulation in Rice	10.3389/fpls.2017.01598						G	C	A	G	T	G	G	A	A	G	G	G	G	C	A	T	G	C	A	G	AGG
107	4	Zhou, Jianping; Deng, Kejun; Cheng, Yan; Zhong, Zhaohui; Tian, Li; Tang, Xu; Tang, Aiting; Zheng, Xuelian; Zhang, Tao; Qi, Yiping; Zhang, Yong	2017	CRISPR-Cas9 Based Genome Editing Reveals New Insights into MicroRNA Function and Regulation in Rice	10.3389/fpls.2017.01598						G	G	A	A	T	G	G	A	A	G	A	G	G	C	A	A	G	C	A	C	AGG
107	5	Zhou, Jianping; Deng, Kejun; Cheng, Yan; Zhong, Zhaohui; Tian, Li; Tang, Xu; Tang, Aiting; Zheng, Xuelian; Zhang, Tao; Qi, Yiping; Zhang, Yong	2017	CRISPR-Cas9 Based Genome Editing Reveals New Insights into MicroRNA Function and Regulation in Rice	10.3389/fpls.2017.01598						G	A	G	A	A	G	G	G	G	A	T	T	G	A	G	G	A	G	A	T	TGG
107	6	Zhou, Jianping; Deng, Kejun; Cheng, Yan; Zhong, Zhaohui; Tian, Li; Tang, Xu; Tang, Aiting; Zheng, Xuelian; Zhang, Tao; Qi, Yiping; Zhang, Yong	2017	CRISPR-Cas9 Based Genome Editing Reveals New Insights into MicroRNA Function and Regulation in Rice	10.3389/fpls.2017.01598						G	T	C	G	G	C	C	T	C	G	T	G	G	A	T	G	G	A	C	C	AGG
108		Zhou, Junhui; Wang, Guoming; Liu, Zhongchi	2018	Efficient genome editing of wild strawberry genes, vector development and validation	10.1111/pbi.12922						G	C	C	C	A	C	A	T	C	T	G	G	A	A	A	T	C	G	G	G	TGG
111		Cho, Sungkyung; Yu, Si-In; Park, Junghoon; Mao, Yanfei; Zhu, Jian-Kang; Yun, Dae-Jin; Lee, Byeong-Ha	2017	Accession-Dependent CBF Gene Deletion by CRISPR/Cas System in Arabidopsis	10.3389/fpls.2017.01910						C	G	A	G	T	C	A	G	C	G	A	A	A	T	T	G	A	G	A	C	AGG
112	1	Curtin, Shaun J.; Xiong, Yer; Michno, Jean-Michel; Campbell, Benjamin W.; Stec, Adrian O.; Čermák, Tomas; Starker, Colby; Voytas, Daniel F.; Eamens, Andrew L.; Stupar, Robert M.	2018	CRISPR/Cas9 and TALENs generate heritable mutations for genes involved in small RNA processing of Glycine max and Medicago truncatula	10.1111/pbi.12857						G	A	C	T	G	T	G	T	T	G	A	A	G	C	T	C	T	G	A	T	AGG
112	2	Curtin, Shaun J.; Xiong, Yer; Michno, Jean-Michel; Campbell, Benjamin W.; Stec, Adrian O.; Čermák, Tomas; Starker, Colby; Voytas, Daniel F.; Eamens, Andrew L.; Stupar, Robert M.	2018	CRISPR/Cas9 and TALENs generate heritable mutations for genes involved in small RNA processing of Glycine max and Medicago truncatula	10.1111/pbi.12857						T	T	A	G	C	T	G	G	A	A	T	C	A	T	G	T	T	T	A	C	TGG
112	3	Curtin, Shaun J.; Xiong, Yer; Michno, Jean-Michel; Campbell, Benjamin W.; Stec, Adrian O.; Čermák, Tomas; Starker, Colby; Voytas, Daniel F.; Eamens, Andrew L.; Stupar, Robert M.	2018	CRISPR/Cas9 and TALENs generate heritable mutations for genes involved in small RNA processing of Glycine max and Medicago truncatula	10.1111/pbi.12857						T	G	C	C	A	A	G	A	A	T	A	A	G	A	A	A	C	A	A	G	TGG
113	2	He, Zhongshan; Zeng, Jing; Ren, Yun; Chen, Dan; Li, Wenjie; Gao, Fengyan; Cao, Ye; Luo, Tao; Yuan, Guoqiang; Wu, Xianghong; Liang, Yueyang; Deng, Qiming; Wang, Shiquan; Zheng, Aiping; Zhu, Jun; Liu, Huainian; Wang, Lingxia; Li, Ping; Li, Shuangcheng	2017	OsGIF1 Positively Regulates the Sizes of Stems, Leaves, and Grains in Rice	10.3389/fpls.2017.01730						T	G	A	T	G	A	T	G	C	A	G	T	C	C	G	G	G	G	C	G	AGG
114		Hu, Bowen; Li, Dawei; Liu, Xin; Qi, Jingjing; Gao, Dongli; Zhao, Shuqiao; Huang, Sanwen; Sun, Jinjing; Yang, Li	2017	Engineering Non-transgenic Gynoecious Cucumber Using an Improved Transformation Protocol and Optimized CRISPR/Cas9 System	10.1016/j.molp.2017.09.005						N	G	A	C	C	A	A	T	G	A	G	A	A	T	C	T	G	A	G	T	AGG
115		Jeong, Jooyeon; Baek, Kwangryul; Yu, Jihyeon; Kirst, Henning; Betterle, Nico; Shin, Woongghi; Bae, Sangsu; Melis, Anastasios; Jin, EonSeon	2018	Deletion of the chloroplast LTD protein impedes LHCI import and PSI-LHCI assembly in Chlamydomonas reinhardtii	10.1093/jxb/erx457						A	A	G	G	G	C	G	A	T	G	C	G	C	T	G	C	A	T	T	A	TGG
116		Jia, Hongge; Xu, Jin; Orbović, Vladimir; Zhang, Yunzeng; Wang, Nian	2017	Editing Citrus Genome via SaCas9/sgRNA System	10.3389/fpls.2017.02135			G	G	T	A	T	C	A	G	A	G	G	A	A	G	T	A	G	C	A	A	G	A	G	AAGGGT
118	3	Li, Jun; Zhang, Huawei; Si, Xiaomin; Tian, Youhui; Chen, Kunling; Liu, Jinxing; Chen, Huabang; Gao, Caixia	2017	Generation of thermosensitive male-sterile maize by targeted knockout of the ZmTMS5 gene	10.1016/j.jgg.2017.02.002						T	T	C	C	C	A	T	G	T	A	T	G	T	G	G	C	C	A	C	G	CGG
119		Ma, Lai; Zhang, Dechun; Miao, Qisong; Yang, Jing; Xuan, Yuanhu; Hu, Yibing	2017	Essential Role of Sugar Transporter OsSWEET11 During the Early Stage of Rice Grain Filling	10.1093/pcp/pcx040						G	G	T	C	A	G	C	A	G	C	G	G	C	C	T	C	G	A	G	T	TGG
120	1	Meng, Xiangbing; Yu, Hong; Zhang, Yi; Zhuang, Fengfeng; Song, Xiaoguang; Gao, Songsong; Gao, Caixia; Li, Jiayang	2017	Construction of a Genome-Wide Mutant Library in Rice Using CRISPR/Cas9	10.1016/j.molp.2017.06.006						C	A	C	C	C	C	C	A	A	A	T	C	A	C	A	T	A	G	C	T	TGG
120	2	Meng, Xiangbing; Yu, Hong; Zhang, Yi; Zhuang, Fengfeng; Song, Xiaoguang; Gao, Songsong; Gao, Caixia; Li, Jiayang	2017	Construction of a Genome-Wide Mutant Library in Rice Using CRISPR/Cas9	10.1016/j.molp.2017.06.006						G	C	G	G	T	G	G	A	A	T	C	T	G	C	A	G	C	G	A	G	AGG
120	3	Meng, Xiangbing; Yu, Hong; Zhang, Yi; Zhuang, Fengfeng; Song, Xiaoguang; Gao, Songsong; Gao, Caixia; Li, Jiayang	2017	Construction of a Genome-Wide Mutant Library in Rice Using CRISPR/Cas9	10.1016/j.molp.2017.06.006						G	G	T	G	G	T	G	G	A	T	G	G	G	A	G	A	C	A	T	G	GGG
121		Nakajima, Ikuko; Ban, Yusuke; Azuma, Akifumi; Onoue, Noriyuki; Moriguchi, Takaya; Yamamoto, Toshiya; Toki, Seiichi; Endo, Masaki	2017	CRISPR/Cas9-mediated targeted mutagenesis in grape	10.1371/journal.pone.0177966						T	T	T	G	T	C	T	A	C	T	G	C	A	A	A	A	T	A	T	T	TGG
122	1	Nieves-Cordones, Manuel; Mohamed, Sonia; Tanoi, Keitaro; Kobayashi, Natsuko I.; Takagi, Keiko; Vernet, Aurore; Guiderdoni, Emmanuel; Périn, Christophe; Sentenac, Hervé; Véry, Anne-Aliénor	2017	Production of low-Cs+ rice plants by inactivation of the K+ transporter OsHAK1 with the CRISPR-Cas system	10.1111/tpj.13632						C	A	G	A	G	C	G	T	G	G	G	C	A	T	C	A	T	C	T	A	CGG
122	2	Nieves-Cordones, Manuel; Mohamed, Sonia; Tanoi, Keitaro; Kobayashi, Natsuko I.; Takagi, Keiko; Vernet, Aurore; Guiderdoni, Emmanuel; Périn, Christophe; Sentenac, Hervé; Véry, Anne-Aliénor	2017	Production of low-Cs+ rice plants by inactivation of the K+ transporter OsHAK1 with the CRISPR-Cas system	10.1111/tpj.13632						T	C	T	C	C	C	G	G	T	A	C	G	C	C	A	A	G	A	T	C	CGG
125	1	Shen, Lan; Hua, Yufeng; Fu, Yaping; Li, Jian; Liu, Qing; Jiao, Xiaozhen; Xin, Gaowei; Wang, Junjie; Wang, Xingchun; Yan, Changjie; Wang, Kejian	2017	Rapid generation of genetic diversity by multiplex CRISPR/Cas9 genome editing in rice	10.1007/s11427-017-9008-8						C	G	C	G	A	T	C	G	G	C	G	A	G	A	T	G	G	C	C	A	CGG
125	2	Shen, Lan; Hua, Yufeng; Fu, Yaping; Li, Jian; Liu, Qing; Jiao, Xiaozhen; Xin, Gaowei; Wang, Junjie; Wang, Xingchun; Yan, Changjie; Wang, Kejian	2017	Rapid generation of genetic diversity by multiplex CRISPR/Cas9 genome editing in rice	10.1007/s11427-017-9008-8						N	G	G	T	G	G	T	G	A	T	G	G	A	G	G	C	G	C	C	G	AGG
125	3	Shen, Lan; Hua, Yufeng; Fu, Yaping; Li, Jian; Liu, Qing; Jiao, Xiaozhen; Xin, Gaowei; Wang, Junjie; Wang, Xingchun; Yan, Changjie; Wang, Kejian	2017	Rapid generation of genetic diversity by multiplex CRISPR/Cas9 genome editing in rice	10.1007/s11427-017-9008-8						N	C	C	C	C	A	A	T	C	T	T	G	G	C	C	G	G	A	A	T	CGG
126	1	Tang, Li; Mao, Bigang; Li, Yaokui; Lv, Qiming; Zhang, LiPing; Chen, Caiyan; He, Hanjie; Wang, Weiping; Zeng, Xiongfeng; Shao, Ye; Pan, Yinlin; Hu, Yuanyi; Peng, Yan; Fu, Xiqin; Li, Hongqing; Xia, Shitou; Zhao, Bingran	2017	Knockout of OsNramp5 using the CRISPR/Cas9 system produces low Cd-accumulating indica rice without compromising yield	10.1038/s41598-017-14832-9						G	G	T	T	C	T	T	C	C	T	G	T	A	C	G	A	G	A	G	C	GGG
126	2	Tang, Li; Mao, Bigang; Li, Yaokui; Lv, Qiming; Zhang, LiPing; Chen, Caiyan; He, Hanjie; Wang, Weiping; Zeng, Xiongfeng; Shao, Ye; Pan, Yinlin; Hu, Yuanyi; Peng, Yan; Fu, Xiqin; Li, Hongqing; Xia, Shitou; Zhao, Bingran	2017	Knockout of OsNramp5 using the CRISPR/Cas9 system produces low Cd-accumulating indica rice without compromising yield	10.1038/s41598-017-14832-9						C	A	C	C	T	C	C	T	C	C	T	T	C	C	T	T	C	T	C	A	AGG
127		Ueta, Risa; Abe, Chihiro; Watanabe, Takahito; Sugano, Shigeo S.; Ishihara, Ryosuke; Ezura, Hiroshi; Osakabe, Yuriko; Osakabe, Keishi	2017	Rapid breeding of parthenocarpic tomato plants using CRISPR/Cas9	10.1038/s41598-017-00501-4						G	A	G	C	T	C	A	G	G	C	T	C	G	G	T	C	T	A	C	C	TGG
129		JI Xin, LI Fei, YAN Yun, SUN HongZheng, ZHANG Jing, LI JunZhou, PENG Ting, DU YanXiu, ZHAO QuanZhi	2017	CRISPR/Cas9 System-Based Editing of Phytochrome-Interacting Factor OsPIL15	10.3864/j.issn.0578-1752.2017.15.002						N	G	A	C	T	T	C	T	T	C	T	C	C	G	A	G	C	T	C	C	GGG
130	1	Wang, Liu; Chen, Lin; Li, Rui; Zhao, Ruirui; Yang, Meijing; Sheng, Jiping; Shen, Lin	2017	Reduced Drought Tolerance by CRISPR/Cas9-Mediated SlMAPK3 Mutagenesis in Tomato Plants	10.1021/acs.jafc.7b02745						A	A	C	T	C	C	C	T	T	C	G	T	A	A	G	G	G	C	G	G	TGG
130	2	Wang, Liu; Chen, Lin; Li, Rui; Zhao, Ruirui; Yang, Meijing; Sheng, Jiping; Shen, Lin	2017	Reduced Drought Tolerance by CRISPR/Cas9-Mediated SlMAPK3 Mutagenesis in Tomato Plants	10.1021/acs.jafc.7b02745						T	G	A	T	T	C	C	T	C	C	G	C	C	C	T	T	A	C	G	A	AGG
131	1	Yang, Yongfang; Zhu, Guoning; Li, Rui; Yan, Shijie; Fu, Daqi; Zhu, Benzhong; Tian, Huiqin; Luo, Yunbo; Zhu, Hongliang	2017	The RNA Editing Factor SlORRM4 Is Required for Normal Fruit Ripening in Tomato	10.1104/pp.17.01265						C	C	A	C	C	A	T	T	G	T	G	C	G	A	G	G	T	C	C	C	AGG
131	2	Yang, Yongfang; Zhu, Guoning; Li, Rui; Yan, Shijie; Fu, Daqi; Zhu, Benzhong; Tian, Huiqin; Luo, Yunbo; Zhu, Hongliang	2017	The RNA Editing Factor SlORRM4 Is Required for Normal Fruit Ripening in Tomato	10.1104/pp.17.01265						C	G	T	C	C	T	G	G	A	G	G	A	T	T	C	G	G	G	C	G	TGG
131	3	Yang, Yongfang; Zhu, Guoning; Li, Rui; Yan, Shijie; Fu, Daqi; Zhu, Benzhong; Tian, Huiqin; Luo, Yunbo; Zhu, Hongliang	2017	The RNA Editing Factor SlORRM4 Is Required for Normal Fruit Ripening in Tomato	10.1104/pp.17.01265						T	G	C	A	G	G	A	T	C	T	C	C	A	C	G	G	G	A	G	A	CGG
133		Al Amin, N.; Ahmad, N.; Wu, N.; Pu, X.; Ma, T.; Du, Y.; Bo, X.; Wang, N.; Sharif, R.; Wang, P.	2019	CRISPR-Cas9 mediated targeted disruption of FAD2-2 microsomal omega-6 desaturase in soybean (Glycine max.L)	10.1186/s12896-019-0501-2						N	G	C	C	A	T	G	C	C	A	A	G	A	A	A	G	A	G	A	G	AGG
134	1	Bull, S. E.; Seung, D.; Chanez, C.; Mehta, D.; Kuon, J. E.; Truernit, E.; Hochmuth, A.; Zurkirchen, I.; Zeeman, S. C.; Gruissem, W.; Vanderschuren, H.	2018	Accelerated ex situ breeding of GBSS- and PTST1-edited cassava for modified starch	10.1126/sciadv.aat6086						G	A	A	T	A	T	C	C	T	A	C	G	G	T	T	G	G	C	G	A	GGG
134	2	Bull, S. E.; Seung, D.; Chanez, C.; Mehta, D.; Kuon, J. E.; Truernit, E.; Hochmuth, A.; Zurkirchen, I.; Zeeman, S. C.; Gruissem, W.; Vanderschuren, H.	2018	Accelerated ex situ breeding of GBSS- and PTST1-edited cassava for modified starch	10.1126/sciadv.aat6086						T	G	C	T	T	G	G	G	A	T	A	C	C	T	C	T	G	T	A	T	CGG
135	1	Charrier, Aurelie; Vergne, Emilie; Dousset, Nicolas; Richer, Andrea; Petiteau, Aurelien; Chevreau, Elisabeth	2019	Efficient Targeted Mutagenesis in Apple and First Time Edition of Pear Using the CRISPR-Cas9 System	10.3389/fpls.2019.00040						A	G	T	G	C	T	G	A	A	G	T	G	A	T	C	C	C	T	C	G	AGG
135	2	Charrier, Aurelie; Vergne, Emilie; Dousset, Nicolas; Richer, Andrea; Petiteau, Aurelien; Chevreau, Elisabeth	2019	Efficient Targeted Mutagenesis in Apple and First Time Edition of Pear Using the CRISPR-Cas9 System	10.3389/fpls.2019.00040						G	C	C	T	C	G	G	A	G	C	C	T	C	T	G	G	T	T	G	T	TGG
135	3	Charrier, Aurelie; Vergne, Emilie; Dousset, Nicolas; Richer, Andrea; Petiteau, Aurelien; Chevreau, Elisabeth	2019	Efficient Targeted Mutagenesis in Apple and First Time Edition of Pear Using the CRISPR-Cas9 System	10.3389/fpls.2019.00040						G	C	C	T	C	G	G	A	G	C	C	T	C	T	G	G	T	T	G	T	TGG
136		Chen, R.; Xu, Q.; Liu, Y.; Zhang, J.; Ren, D.; Wang, G.	2018	Generation of transgene-free maize male sterile lines using the crispr/cas9 system	10.3389/fpls.2018.01180						G	C	T	G	T	C	C	G	G	G	A	A	G	G	C	C	G	T	C	G	CGG
137		Danilo, B.; Perrot, L.; Mara, K.; Botton, E.; Nogué, F.; Mazier, M.	2019	Efficient and transgene-free gene targeting using Agrobacterium-mediated delivery of the CRISPR/Cas9 system in tomato	10.1007/s00299-019-02373-6					A	T	T	A	C	A	G	G	T	C	A	A	G	T	G	C	C	A	A	G	G	AGG
138		Ding, F.; Hu, Q.; Wang, M.; Zhang, S.	2018	Knockout of SLSBPASE suppresses carbon assimilation and alters nitrogen metabolism in tomato plants	10.3390/ijms19124046						N	G	C	G	C	C	T	A	A	A	T	C	A	T	C	A	C	T	A	A	AGG
139	1	Doll, N. M.; Gilles, L. M.; Gérentes, M. F.; Richard, C.; Just, J.; Fierlej, Y.; Borrelli, V. M. G.; Gendrot, G.; Ingram, G. C.; Rogowsky, P. M.; Widiez, T.	2019	Single and multiple gene knockouts by CRISPR–Cas9 in maize	10.1007/s00299-019-02378-1						G	G	A	G	A	A	G	C	A	C	A	C	A	A	A	G	C	G	C	G	TGG
139	2	Doll, N. M.; Gilles, L. M.; Gérentes, M. F.; Richard, C.; Just, J.; Fierlej, Y.; Borrelli, V. M. G.; Gendrot, G.; Ingram, G. C.; Rogowsky, P. M.; Widiez, T.	2019	Single and multiple gene knockouts by CRISPR–Cas9 in maize	10.1007/s00299-019-02378-1						A	A	G	A	T	G	C	A	A	G	T	C	T	T	G	G	A	C	G	A	TGG
139	3	Doll, N. M.; Gilles, L. M.; Gérentes, M. F.; Richard, C.; Just, J.; Fierlej, Y.; Borrelli, V. M. G.; Gendrot, G.; Ingram, G. C.; Rogowsky, P. M.; Widiez, T.	2019	Single and multiple gene knockouts by CRISPR–Cas9 in maize	10.1007/s00299-019-02378-1						G	G	C	C	A	T	C	G	C	C	T	T	C	G	T	G	C	T	A	C	AGG
141	1	Gao, Y.; Wei, W.; Zhao, X.; Tan, X.; Fan, Z.; Zhang, Y.; Jing, Y.; Meng, L.; Zhu, B.; Zhu, H.; Chen, J.; Jiang, C. Z.; Grierson, D.; Luo, Y.; Fu, D. Q.	2018	A NAC transcription factor, NOR-like1, is a new positive regulator of tomato fruit ripening	10.1038/s41438-018-0111-5						C	T	A	T	T	T	G	G	G	C	G	C	G	C	C	C	C	G	T	T	AGG
141	2	Gao, Y.; Wei, W.; Zhao, X.; Tan, X.; Fan, Z.; Zhang, Y.; Jing, Y.; Meng, L.; Zhu, B.; Zhu, H.; Chen, J.; Jiang, C. Z.; Grierson, D.; Luo, Y.; Fu, D. Q.	2018	A NAC transcription factor, NOR-like1, is a new positive regulator of tomato fruit ripening	10.1038/s41438-018-0111-5						T	G	G	T	G	G	C	A	A	A	C	C	A	C	C	C	A	A	A	G	GGG
141	3	Gao, Y.; Wei, W.; Zhao, X.; Tan, X.; Fan, Z.; Zhang, Y.; Jing, Y.; Meng, L.; Zhu, B.; Zhu, H.; Chen, J.; Jiang, C. Z.; Grierson, D.; Luo, Y.; Fu, D. Q.	2018	A NAC transcription factor, NOR-like1, is a new positive regulator of tomato fruit ripening	10.1038/s41438-018-0111-5						C	G	A	A	A	T	C	C	A	G	G	T	G	G	C	A	A	T	T	G	TGG
142	1	Gomez, Michael A.; Lin, Z. Daniel; Moll, Theodore; Chauhan, Raj Deepika; Hayden, Luke; Renninger, Kelley; Beyene, Getu; Taylor, Nigel J.; Carrington, James C.; Staskawicz, Brian J.; Bart, Rebecca S.	2019	Simultaneous CRISPR/Cas9-mediated editing of cassava eIF4E isoforms nCBP-1 and nCBP-2 reduces cassava brown streak disease symptom severity and incidence	10.1111/pbi.12987						G	A	G	G	A	A	G	C	G	A	G	A	A	C	C	T	T	G	A	G	AGG
142	2	Gomez, Michael A.; Lin, Z. Daniel; Moll, Theodore; Chauhan, Raj Deepika; Hayden, Luke; Renninger, Kelley; Beyene, Getu; Taylor, Nigel J.; Carrington, James C.; Staskawicz, Brian J.; Bart, Rebecca S.	2019	Simultaneous CRISPR/Cas9-mediated editing of cassava eIF4E isoforms nCBP-1 and nCBP-2 reduces cassava brown streak disease symptom severity and incidence	10.1111/pbi.12987						G	C	G	A	A	A	G	A	G	A	G	A	A	C	C	T	T	G	A	G	AGG
143	2	Han, Yue; Luo, Dengjie; Usman, Babar; Nawaz, Gul; Zhao, Neng; Liu, Fang; Li, RongBai	2018	Development of High Yielding Glutinous Cytoplasmic Male Sterile Rice (Oryza sativa L.) Lines through CRISPR/Cas9 Based Mutagenesis of Wx and TGW6 and Proteomic Analysis of Anther	10.3390/agronomy8120290						G	T	C	G	T	G	T	A	C	G	C	C	A	C	C	G	G	C	G	C	CGG
143	3	Han, Yue; Luo, Dengjie; Usman, Babar; Nawaz, Gul; Zhao, Neng; Liu, Fang; Li, RongBai	2018	Development of High Yielding Glutinous Cytoplasmic Male Sterile Rice (Oryza sativa L.) Lines through CRISPR/Cas9 Based Mutagenesis of Wx and TGW6 and Proteomic Analysis of Anther	10.3390/agronomy8120290						G	C	G	T	T	C	G	A	C	G	G	C	A	A	A	G	G	C	C	G	CGG
143	4	Han, Yue; Luo, Dengjie; Usman, Babar; Nawaz, Gul; Zhao, Neng; Liu, Fang; Li, RongBai	2018	Development of High Yielding Glutinous Cytoplasmic Male Sterile Rice (Oryza sativa L.) Lines through CRISPR/Cas9 Based Mutagenesis of Wx and TGW6 and Proteomic Analysis of Anther	10.3390/agronomy8120290						T	G	G	A	T	C	C	G	A	G	G	C	C	C	G	A	A	G	A	C	TGG
145		Hu, N.; Xian, Z.; Li, N.; Liu, Y.; Huang, W.; Yan, F.; Su, D.; Chen, J.; Li, Z.	2019	Rapid and user-friendly open-source CRISPR/Cas9 system for single- or multi-site editing of tomato genome	10.1038/s41438-018-0082-6						T	G	A	A	G	T	A	A	A	A	G	G	C	A	G	C	T	C	G	T	TGG
146		Hyun, Youbong; Vincent, Coral; Tilmes, Vicky; Bergonzi, Sara; Kiefer, Christiane; Richter, Rene; Martinez-Gallegos, Rafael; Severing, Edouard; Coupland, George	2019	A regulatory circuit conferring varied flowering response to cold in annual and perennial plants	10.1126/science.aau8197						C	T	G	A	A	T	C	A	G	A	C	A	G	A	G	T	C	A	G	G	TGG
147	2	Ji, X.; Si, X.; Zhang, Y.; Zhang, H.; Zhang, F.; Gao, C.	2018	Conferring DNA virus resistance with high specificity in plants using virus-inducible genome-editing system	10.1186/s13059-018-1580-4						A	A	G	A	A	C	T	G	G	T	A	A	A	A	C	A	A	T	G	T	GGG
148	1	Lee, H. Y.; Chen, Z.; Zhang, C.; Yoon, G. M.	2019	Targeted Mutagenesis of the OsACS Locus Alters Phosphate Deficiency-Induced Adaptive Responses in Rice Seedlings	10.1093/jxb/erz074						A	G	C	T	G	C	T	G	T	C	C	A	A	G	A	A	G	G	C	C	GGG
148	2	Lee, H. Y.; Chen, Z.; Zhang, C.; Yoon, G. M.	2019	Targeted Mutagenesis of the OsACS Locus Alters Phosphate Deficiency-Induced Adaptive Responses in Rice Seedlings	10.1093/jxb/erz074						A	T	T	C	A	T	C	G	T	A	C	T	T	C	G	A	C	G	G	G	TGG
149	1	Lee, K.; Zhang, Y.; Kleinstiver, B. P.; Guo, J. A.; Aryee, M. J.; Miller, J.; Malzahn, A.; Zarecor, S.; Lawrence-Dill, C. J.; Joung, J. K.; Qi, Y.; Wang, K.	2019	Activities and specificities of CRISPR/Cas9 and Cas12a nucleases for targeted mutagenesis in maize	10.1111/pbi.12982						C	A	G	A	T	C	A	C	A	A	A	C	T	T	C	A	A	A	T	G	CGG
149	2	Lee, K.; Zhang, Y.; Kleinstiver, B. P.; Guo, J. A.; Aryee, M. J.; Miller, J.; Malzahn, A.; Zarecor, S.; Lawrence-Dill, C. J.; Joung, J. K.; Qi, Y.; Wang, K.	2019	Activities and specificities of CRISPR/Cas9 and Cas12a nucleases for targeted mutagenesis in maize	10.1111/pbi.12982						A	A	G	T	G	G	G	C	G	C	A	G	A	T	C	C	T	G	A	G	CGG
150	1	Li, J.; Manghwar, H.; Sun, L.; Wang, P.; Wang, G.; Sheng, H.; Zhang, J.; Liu, H.; Qin, L.; Rui, H.; Li, B.; Lindsey, K.; Daniell, H.; Jin, S.; Zhang, X.	2018	Whole genome sequencing reveals rare off-target mutations and considerable inherent genetic or/and somaclonal variations in CRISPR/Cas9-edited cotton plants	10.1111/pbi.13020						A	T	G	G	T	T	G	C	A	T	C	C	T	G	C	C	T	A	A	A	AGG
150	2	Li, J.; Manghwar, H.; Sun, L.; Wang, P.; Wang, G.; Sheng, H.; Zhang, J.; Liu, H.; Qin, L.; Rui, H.; Li, B.; Lindsey, K.; Daniell, H.; Jin, S.; Zhang, X.	2018	Whole genome sequencing reveals rare off-target mutations and considerable inherent genetic or/and somaclonal variations in CRISPR/Cas9-edited cotton plants	10.1111/pbi.13020						T	T	A	T	A	C	C	A	T	C	G	G	A	C	T	T	T	G	C	T	AGG
150	3	Li, J.; Manghwar, H.; Sun, L.; Wang, P.; Wang, G.; Sheng, H.; Zhang, J.; Liu, H.; Qin, L.; Rui, H.; Li, B.; Lindsey, K.; Daniell, H.; Jin, S.; Zhang, X.	2018	Whole genome sequencing reveals rare off-target mutations and considerable inherent genetic or/and somaclonal variations in CRISPR/Cas9-edited cotton plants	10.1111/pbi.13020						T	T	G	G	C	T	G	C	T	C	A	C	T	G	T	G	T	T	T	A	TGG
150	4	Li, J.; Manghwar, H.; Sun, L.; Wang, P.; Wang, G.; Sheng, H.; Zhang, J.; Liu, H.; Qin, L.; Rui, H.; Li, B.; Lindsey, K.; Daniell, H.; Jin, S.; Zhang, X.	2018	Whole genome sequencing reveals rare off-target mutations and considerable inherent genetic or/and somaclonal variations in CRISPR/Cas9-edited cotton plants	10.1111/pbi.13020						A	A	C	C	C	C	C	C	A	C	C	A	C	T	C	C	C	C	G	G	TGG
150	5	Li, J.; Manghwar, H.; Sun, L.; Wang, P.; Wang, G.; Sheng, H.; Zhang, J.; Liu, H.; Qin, L.; Rui, H.; Li, B.; Lindsey, K.; Daniell, H.; Jin, S.; Zhang, X.	2018	Whole genome sequencing reveals rare off-target mutations and considerable inherent genetic or/and somaclonal variations in CRISPR/Cas9-edited cotton plants	10.1111/pbi.13020						G	T	C	T	A	C	C	A	T	C	A	G	T	G	T	T	C	C	C	A	CGG
150	6	Li, J.; Manghwar, H.; Sun, L.; Wang, P.; Wang, G.; Sheng, H.; Zhang, J.; Liu, H.; Qin, L.; Rui, H.; Li, B.; Lindsey, K.; Daniell, H.; Jin, S.; Zhang, X.	2018	Whole genome sequencing reveals rare off-target mutations and considerable inherent genetic or/and somaclonal variations in CRISPR/Cas9-edited cotton plants	10.1111/pbi.13020						T	C	A	T	A	A	T	C	C	T	C	G	A	T	G	A	T	T	T	G	TGG
151	1	Li, R.; Liu, C.; Zhao, R.; Wang, L.; Chen, L.; Yu, W.; Zhang, S.; Sheng, J.; Shen, L.	2019	CRISPR/Cas9-Mediated SlNPR1 mutagenesis reduces tomato plant drought tolerance	10.1186/s12870-018-1627-4						C	C	A	T	C	G	G	A	T	G	T	C	A	G	A	T	C	A	G	A	AGG
151	2	Li, R.; Liu, C.; Zhao, R.; Wang, L.; Chen, L.; Yu, W.; Zhang, S.; Sheng, J.; Shen, L.	2019	CRISPR/Cas9-Mediated SlNPR1 mutagenesis reduces tomato plant drought tolerance	10.1186/s12870-018-1627-4						G	A	A	C	G	A	A	T	C	G	G	A	A	A	C	T	T	C	A	C	TGG
152	1	Li, Rui; Zhang, Lixing; Wang, Liu; Chen, Lin; Zhao, Ruirui; Sheng, Jiping; Shen, Lin	2018	Reduction of Tomato-Plant Chilling Tolerance by CRISPR-Cas9-Mediated SICBF1 Mutagenesis	10.1021/acs.jafc.8b02177						A	C	A	C	G	G	C	A	T	C	C	G	A	T	A	T	A	C	A	G	GGG
152	2	Li, Rui; Zhang, Lixing; Wang, Liu; Chen, Lin; Zhao, Ruirui; Sheng, Jiping; Shen, Lin	2018	Reduction of Tomato-Plant Chilling Tolerance by CRISPR-Cas9-Mediated SICBF1 Mutagenesis	10.1021/acs.jafc.8b02177						G	G	C	C	G	T	C	G	A	A	A	T	C	T	T	C	C	G	A	T	CGG
153	1	Li, S.; Li, J.; Zhang, J.; Du, W.; Fu, J.; Sutar, S.; Zhao, Y.; Xia, L.	2018	Synthesis-dependent repair of Cpf1-induced double strand DNA breaks enables targeted gene replacement in rice	10.1093/jxb/ery245			A	G	G	A	G	G	G	T	A	A	C	G	T	G	G	T	G	G	T	A	T	G	G	GTTT
153	2	Li, S.; Li, J.; Zhang, J.; Du, W.; Fu, J.; Sutar, S.; Zhao, Y.; Xia, L.	2018	Synthesis-dependent repair of Cpf1-induced double strand DNA breaks enables targeted gene replacement in rice	10.1093/jxb/ery245			G	T	G	A	G	A	A	A	T	A	C	C	C	A	G	T	A	A	G	T	C	C	A	GTTT
154	1	Li, T.; Yang, X.; Yu, Y.; Si, X.; Zhai, X.; Zhang, H.; Dong, W.; Gao, C.; Xu, C.	2018	Domestication of wild tomato is accelerated by genome editing	10.1038/nbt.4273						A	T	G	T	G	T	G	A	A	C	C	C	C	T	T	G	T	G	A	T	TGG
154	2	Li, T.; Yang, X.; Yu, Y.; Si, X.; Zhai, X.; Zhang, H.; Dong, W.; Gao, C.; Xu, C.	2018	Domestication of wild tomato is accelerated by genome editing	10.1038/nbt.4273						G	A	C	A	A	C	T	T	G	T	G	A	A	G	G	C	C	T	C	A	AGG
154	3	Li, T.; Yang, X.; Yu, Y.; Si, X.; Zhai, X.; Zhang, H.; Dong, W.; Gao, C.; Xu, C.	2018	Domestication of wild tomato is accelerated by genome editing	10.1038/nbt.4273						T	T	G	T	A	A	A	A	A	C	T	C	T	T	A	A	T	G	A	T	CGG
154	4	Li, T.; Yang, X.; Yu, Y.; Si, X.; Zhai, X.; Zhang, H.; Dong, W.; Gao, C.; Xu, C.	2018	Domestication of wild tomato is accelerated by genome editing	10.1038/nbt.4273						T	A	G	A	A	C	C	A	T	G	T	T	T	T	A	T	C	T	G	T	AGG
154	5	Li, T.; Yang, X.; Yu, Y.; Si, X.; Zhai, X.; Zhang, H.; Dong, W.; Gao, C.; Xu, C.	2018	Domestication of wild tomato is accelerated by genome editing	10.1038/nbt.4273						T	A	T	C	C	T	T	T	T	C	C	T	A	A	A	A	G	A	T	T	TGG
154	6	Li, T.; Yang, X.; Yu, Y.; Si, X.; Zhai, X.; Zhang, H.; Dong, W.; Gao, C.; Xu, C.	2018	Domestication of wild tomato is accelerated by genome editing	10.1038/nbt.4273						T	T	G	G	C	A	T	G	A	T	G	T	T	T	A	C	T	A	A	T	TGG
155	1	Ma, C.; Zhu, C.; Zheng, M.; Liu, M.; Zhang, D.; Liu, B.; Li, Q.; Si, J.; Ren, X.; Song, H.	2019	CRISPR/Cas9-mediated multiple gene editing in Brassica oleracea var. capitata using the endogenous tRNA-processing system	10.1038/s41438-018-0107-1						G	A	A	A	C	A	A	C	G	A	G	A	T	G	C	T	G	A	C	A	TGG
155	2	Ma, C.; Zhu, C.; Zheng, M.; Liu, M.; Zhang, D.; Liu, B.; Li, Q.; Si, J.; Ren, X.; Song, H.	2019	CRISPR/Cas9-mediated multiple gene editing in Brassica oleracea var. capitata using the endogenous tRNA-processing system	10.1038/s41438-018-0107-1						A	C	C	T	G	A	T	C	G	C	G	T	G	A	C	T	G	A	T	G	AGG
155	3	Ma, C.; Zhu, C.; Zheng, M.; Liu, M.; Zhang, D.; Liu, B.; Li, Q.; Si, J.; Ren, X.; Song, H.	2019	CRISPR/Cas9-mediated multiple gene editing in Brassica oleracea var. capitata using the endogenous tRNA-processing system	10.1038/s41438-018-0107-1						G	T	G	G	C	A	G	A	G	C	T	T	C	T	C	G	C	C	A	A	CGG
155	4	Ma, C.; Zhu, C.; Zheng, M.; Liu, M.; Zhang, D.; Liu, B.; Li, Q.; Si, J.; Ren, X.; Song, H.	2019	CRISPR/Cas9-mediated multiple gene editing in Brassica oleracea var. capitata using the endogenous tRNA-processing system	10.1038/s41438-018-0107-1						A	A	C	C	C	T	A	T	A	T	C	C	A	A	C	T	C	C	A	C	TGG
155	5	Ma, C.; Zhu, C.; Zheng, M.; Liu, M.; Zhang, D.; Liu, B.; Li, Q.; Si, J.; Ren, X.; Song, H.	2019	CRISPR/Cas9-mediated multiple gene editing in Brassica oleracea var. capitata using the endogenous tRNA-processing system	10.1038/s41438-018-0107-1						G	T	G	G	G	A	T	C	T	T	T	A	G	A	G	T	G	C	A	T	CGG
156		Martín-Pizarro, C.; Triviño, J. C.; Posé, D.	2019	Functional analysis of the TM6 MADS-box gene in the octoploid strawberry by CRISPR/Cas9-directed mutagenesis	10.1093/jxb/ery400						T	G	G	T	A	G	G	G	C	T	A	A	T	A	T	A	C	T	C	G	TGG
157	1	Muhr, M.; Paulat, M.; Awwanah, M.; Brinkkötter, M.; Teichmann, T.	2018	CRISPR/Cas9-mediated knockout of Populus BRANCHED1 and BRANCHED2 orthologs reveals a major function in bud outgrowth control	10.1093/treephys/tpy088						T	C	G	T	T	G	G	C	A	T	T	G	T	A	G	C	T	T	A	A	AGG
157	2	Muhr, M.; Paulat, M.; Awwanah, M.; Brinkkötter, M.; Teichmann, T.	2018	CRISPR/Cas9-mediated knockout of Populus BRANCHED1 and BRANCHED2 orthologs reveals a major function in bud outgrowth control	10.1093/treephys/tpy088						T	G	A	T	T	T	G	G	C	A	G	T	T	G	A	G	A	C	T	C	CGG
158	3	Okada, A.; Arndell, T.; Borisjuk, N.; Sharma, N.; Watson-Haigh, N. S.; Tucker, E. J.; Baumann, U.; Langridge, P.; Whitford, R.	2019	CRISPR/Cas9-mediated knockout of Ms1 enables the rapid generation of male-sterile hexaploid wheat lines for use in hybrid seed production	10.1111/pbi.13106						T	C	G	G	C	A	T	A	G	C	A	A	G	A	T	T	A	A	C	A	CGG
161	1	Raitskin, O.; Schudoma, C.; West, A.; Patron, N. J.	2019	Comparison of efficiency and specificity of CRISPR-associated (Cas) nucleases in plants: An expanded toolkit for precision genome engineering	10.1371/journal.pone.0211598					T	A	T	G	A	C	C	T	T	T	A	A	G	A	G	A	G	A	A	G	C	TTGGGT
161	2	Raitskin, O.; Schudoma, C.; West, A.; Patron, N. J.	2019	Comparison of efficiency and specificity of CRISPR-associated (Cas) nucleases in plants: An expanded toolkit for precision genome engineering	10.1371/journal.pone.0211598					G	A	C	G	C	T	C	G	A	A	T	G	A	A	C	A	A	C	G	G	A	TCGGGT
161	4	Raitskin, O.; Schudoma, C.; West, A.; Patron, N. J.	2019	Comparison of efficiency and specificity of CRISPR-associated (Cas) nucleases in plants: An expanded toolkit for precision genome engineering	10.1371/journal.pone.0211598					G	C	C	C	T	T	G	A	A	A	T	A	T	A	C	A	A	G	C	G	T	GCGGGT
161	5	Raitskin, O.; Schudoma, C.; West, A.; Patron, N. J.	2019	Comparison of efficiency and specificity of CRISPR-associated (Cas) nucleases in plants: An expanded toolkit for precision genome engineering	10.1371/journal.pone.0211598					G	C	C	C	T	T	G	A	A	A	T	A	T	A	C	A	A	G	C	G	T	GCGGGT
161	6	Raitskin, O.; Schudoma, C.; West, A.; Patron, N. J.	2019	Comparison of efficiency and specificity of CRISPR-associated (Cas) nucleases in plants: An expanded toolkit for precision genome engineering	10.1371/journal.pone.0211598						T	G	G	C	A	A	A	G	G	A	A	C	A	A	A	G	C	C	A	T	GGG
161	7	Raitskin, O.; Schudoma, C.; West, A.; Patron, N. J.	2019	Comparison of efficiency and specificity of CRISPR-associated (Cas) nucleases in plants: An expanded toolkit for precision genome engineering	10.1371/journal.pone.0211598						G	G	G	A	A	G	T	A	T	C	A	A	C	A	A	G	C	C	A	T	GGG
161	8	Raitskin, O.; Schudoma, C.; West, A.; Patron, N. J.	2019	Comparison of efficiency and specificity of CRISPR-associated (Cas) nucleases in plants: An expanded toolkit for precision genome engineering	10.1371/journal.pone.0211598						C	A	G	A	A	T	G	A	T	C	C	A	C	A	G	A	G	C	T	C	AGG
161	9	Raitskin, O.; Schudoma, C.; West, A.; Patron, N. J.	2019	Comparison of efficiency and specificity of CRISPR-associated (Cas) nucleases in plants: An expanded toolkit for precision genome engineering	10.1371/journal.pone.0211598						C	T	G	A	T	G	A	T	T	C	A	G	G	A	C	C	A	T	G	G	GGG
161	14	Raitskin, O.; Schudoma, C.; West, A.; Patron, N. J.	2019	Comparison of efficiency and specificity of CRISPR-associated (Cas) nucleases in plants: An expanded toolkit for precision genome engineering	10.1371/journal.pone.0211598						T	G	G	C	A	A	A	G	G	A	A	C	A	A	A	G	C	C	A	T	GGG
161	15	Raitskin, O.; Schudoma, C.; West, A.; Patron, N. J.	2019	Comparison of efficiency and specificity of CRISPR-associated (Cas) nucleases in plants: An expanded toolkit for precision genome engineering	10.1371/journal.pone.0211598						G	G	G	A	A	G	T	A	T	C	A	A	C	A	A	G	C	C	A	T	GGG
161	18	Raitskin, O.; Schudoma, C.; West, A.; Patron, N. J.	2019	Comparison of efficiency and specificity of CRISPR-associated (Cas) nucleases in plants: An expanded toolkit for precision genome engineering	10.1371/journal.pone.0211598						C	C	A	T	A	C	T	T	G	C	C	A	T	T	C	C	A	T	G	G	GGG
161	22	Raitskin, O.; Schudoma, C.; West, A.; Patron, N. J.	2019	Comparison of efficiency and specificity of CRISPR-associated (Cas) nucleases in plants: An expanded toolkit for precision genome engineering	10.1371/journal.pone.0211598					T	A	T	G	A	C	C	T	T	T	A	A	G	A	G	A	G	A	A	G	C	TTGGGT
161	23	Raitskin, O.; Schudoma, C.; West, A.; Patron, N. J.	2019	Comparison of efficiency and specificity of CRISPR-associated (Cas) nucleases in plants: An expanded toolkit for precision genome engineering	10.1371/journal.pone.0211598					G	A	C	G	C	T	C	G	A	A	T	G	A	A	C	A	A	C	G	G	A	TCGGGT
161	24	Raitskin, O.; Schudoma, C.; West, A.; Patron, N. J.	2019	Comparison of efficiency and specificity of CRISPR-associated (Cas) nucleases in plants: An expanded toolkit for precision genome engineering	10.1371/journal.pone.0211598					T	T	C	A	T	G	G	T	G	A	T	C	A	G	G	A	C	T	T	C	C	ACGGGT
161	25	Raitskin, O.; Schudoma, C.; West, A.; Patron, N. J.	2019	Comparison of efficiency and specificity of CRISPR-associated (Cas) nucleases in plants: An expanded toolkit for precision genome engineering	10.1371/journal.pone.0211598						T	G	G	C	A	A	A	G	G	A	A	C	A	A	A	G	C	C	A	T	GGG
161	26	Raitskin, O.; Schudoma, C.; West, A.; Patron, N. J.	2019	Comparison of efficiency and specificity of CRISPR-associated (Cas) nucleases in plants: An expanded toolkit for precision genome engineering	10.1371/journal.pone.0211598						G	G	G	A	A	G	T	A	T	C	A	A	C	A	A	G	C	C	A	T	GGG
161	27	Raitskin, O.; Schudoma, C.; West, A.; Patron, N. J.	2019	Comparison of efficiency and specificity of CRISPR-associated (Cas) nucleases in plants: An expanded toolkit for precision genome engineering	10.1371/journal.pone.0211598						C	A	G	A	A	T	G	A	T	C	C	A	C	A	G	A	G	C	T	C	AGG
161	28	Raitskin, O.; Schudoma, C.; West, A.; Patron, N. J.	2019	Comparison of efficiency and specificity of CRISPR-associated (Cas) nucleases in plants: An expanded toolkit for precision genome engineering	10.1371/journal.pone.0211598						C	T	G	A	T	G	A	T	T	C	A	G	G	A	C	C	A	T	G	G	GGG
161	29	Raitskin, O.; Schudoma, C.; West, A.; Patron, N. J.	2019	Comparison of efficiency and specificity of CRISPR-associated (Cas) nucleases in plants: An expanded toolkit for precision genome engineering	10.1371/journal.pone.0211598						C	C	A	T	A	C	T	T	G	C	C	A	T	T	C	C	A	T	G	G	GGG
161	30	Raitskin, O.; Schudoma, C.; West, A.; Patron, N. J.	2019	Comparison of efficiency and specificity of CRISPR-associated (Cas) nucleases in plants: An expanded toolkit for precision genome engineering	10.1371/journal.pone.0211598						G	T	C	G	A	G	A	C	G	A	C	T	A	G	C	A	C	G	G	C	CGG
161	31	Raitskin, O.; Schudoma, C.; West, A.; Patron, N. J.	2019	Comparison of efficiency and specificity of CRISPR-associated (Cas) nucleases in plants: An expanded toolkit for precision genome engineering	10.1371/journal.pone.0211598						C	G	A	C	A	G	T	G	A	T	A	G	T	T	A	G	G	G	C	C	AGG
161	32	Raitskin, O.; Schudoma, C.; West, A.; Patron, N. J.	2019	Comparison of efficiency and specificity of CRISPR-associated (Cas) nucleases in plants: An expanded toolkit for precision genome engineering	10.1371/journal.pone.0211598						T	G	A	G	C	C	G	G	C	T	G	A	G	C	C	A	T	G	G	A	AGG
161	35	Raitskin, O.; Schudoma, C.; West, A.; Patron, N. J.	2019	Comparison of efficiency and specificity of CRISPR-associated (Cas) nucleases in plants: An expanded toolkit for precision genome engineering	10.1371/journal.pone.0211598						C	A	G	A	A	T	G	A	T	C	C	A	C	A	G	A	G	C	T	C	AGG
161	36	Raitskin, O.; Schudoma, C.; West, A.; Patron, N. J.	2019	Comparison of efficiency and specificity of CRISPR-associated (Cas) nucleases in plants: An expanded toolkit for precision genome engineering	10.1371/journal.pone.0211598						C	T	G	A	T	G	A	T	T	C	A	G	G	A	C	C	A	T	G	G	GGG
161	37	Raitskin, O.; Schudoma, C.; West, A.; Patron, N. J.	2019	Comparison of efficiency and specificity of CRISPR-associated (Cas) nucleases in plants: An expanded toolkit for precision genome engineering	10.1371/journal.pone.0211598						C	C	A	T	A	C	T	T	G	C	C	A	T	T	C	C	A	T	G	G	GGG
161	41	Raitskin, O.; Schudoma, C.; West, A.; Patron, N. J.	2019	Comparison of efficiency and specificity of CRISPR-associated (Cas) nucleases in plants: An expanded toolkit for precision genome engineering	10.1371/journal.pone.0211598						G	C	C	G	T	T	A	A	T	T	T	G	A	G	A	G	T	C	C	A	AGG
161	42	Raitskin, O.; Schudoma, C.; West, A.; Patron, N. J.	2019	Comparison of efficiency and specificity of CRISPR-associated (Cas) nucleases in plants: An expanded toolkit for precision genome engineering	10.1371/journal.pone.0211598						G	C	C	G	T	T	A	A	T	T	T	G	A	G	A	G	T	C	C	A	AGG
161	43	Raitskin, O.; Schudoma, C.; West, A.; Patron, N. J.	2019	Comparison of efficiency and specificity of CRISPR-associated (Cas) nucleases in plants: An expanded toolkit for precision genome engineering	10.1371/journal.pone.0211598						G	C	C	G	T	T	A	A	T	T	T	G	A	G	A	G	T	C	C	A	AGG
161	44	Raitskin, O.; Schudoma, C.; West, A.; Patron, N. J.	2019	Comparison of efficiency and specificity of CRISPR-associated (Cas) nucleases in plants: An expanded toolkit for precision genome engineering	10.1371/journal.pone.0211598						G	C	C	G	T	T	A	A	T	T	T	G	A	G	A	G	T	C	C	A	AGG
161	45	Raitskin, O.; Schudoma, C.; West, A.; Patron, N. J.	2019	Comparison of efficiency and specificity of CRISPR-associated (Cas) nucleases in plants: An expanded toolkit for precision genome engineering	10.1371/journal.pone.0211598						G	C	C	G	T	T	A	A	T	T	T	G	A	G	A	G	T	C	C	A	AGG
163		Stukenberg, Daniel; Zauner, Stefan; Dell'Aquila, Gianluca; Maier, Uwe G.	2018	Optimizing CRISPR/Cas9 for the Diatom Phaeodactylum tricornutum	10.3389/fpls.2018.00740						N	N	N	G	A	T	C	G	C	A	C	G	C	G	A	C	A	T	T	C	TGG
164		Sun, B.; Zheng, A.; Jiang, M.; Xue, S.; Yuan, Q.; Jiang, L.; Chen, Q.; Li, M.; Wang, Y.; Zhang, Y.; Luo, Y.; Wang, X.; Zhang, F.; Tang, H.	2018	CRISPR/Cas9-mediated mutagenesis of homologous genes in Chinese kale	10.1038/s41598-018-34884-9						G	A	T	G	G	A	G	A	T	T	G	G	T	A	T	G	A	A	A	C	CGG
165	1	Takeda, Y.; Suzuki, S.; Tobimatsu, Y.; Osakabe, K.; Osakabe, Y.; Ragamustari, S. K.; Sakamoto, M.; Umezawa, T.	2019	Lignin characterization of rice CONIFERALDEHYDE 5-HYDROXYLASE loss-of-function mutants generated with the CRISPR/Cas9 system	10.1111/tpj.14141						C	A	T	C	C	C	C	T	G	G	C	T	C	A	G	C	T	G	G	G	CGG
165	2	Takeda, Y.; Suzuki, S.; Tobimatsu, Y.; Osakabe, K.; Osakabe, Y.; Ragamustari, S. K.; Sakamoto, M.; Umezawa, T.	2019	Lignin characterization of rice CONIFERALDEHYDE 5-HYDROXYLASE loss-of-function mutants generated with the CRISPR/Cas9 system	10.1111/tpj.14141						C	T	A	C	C	T	C	A	C	C	T	A	C	G	A	C	C	G	C	G	CGG
166	1	Takeda, Y.; Tobimatsu, Y.; Karlen, S. D.; Koshiba, T.; Suzuki, S.; Yamamura, M.; Murakami, S.; Mukai, M.; Hattori, T.; Osakabe, K.; Ralph, J.; Sakamoto, M.; Umezawa, T.	2018	Downregulation of p-COUMAROYL ESTER 3-HYDROXYLASE in rice leads to altered cell wall structures and improves biomass saccharification	10.1111/tpj.13988						T	G	T	G	G	C	A	G	A	T	C	A	A	G	C	C	G	G	T	G	CGG
166	2	Takeda, Y.; Tobimatsu, Y.; Karlen, S. D.; Koshiba, T.; Suzuki, S.; Yamamura, M.; Murakami, S.; Mukai, M.; Hattori, T.; Osakabe, K.; Ralph, J.; Sakamoto, M.; Umezawa, T.	2018	Downregulation of p-COUMAROYL ESTER 3-HYDROXYLASE in rice leads to altered cell wall structures and improves biomass saccharification	10.1111/tpj.13988						C	T	T	C	A	C	C	C	C	C	A	A	G	C	G	C	C	T	C	G	AGG
167	1	Tang, T.; Yu, X.; Yang, H.; Gao, Q.; Ji, H.; Wang, Y.; Yan, G.; Peng, Y.; Luo, H.; Liu, K.; Li, X.; Ma, C.; Kang, C.; Dai, C.	2018	Development and validation of an effective CRISPR/Cas9 vector for efficiently isolating positive transformants and transgene-free mutants in a wide range of plant species	10.3389/fpls.2018.01533						T	C	C	A	A	C	C	C	C	C	A	A	A	T	C	T	C	C	T	T	TGG
167	2	Tang, T.; Yu, X.; Yang, H.; Gao, Q.; Ji, H.; Wang, Y.; Yan, G.; Peng, Y.; Luo, H.; Liu, K.; Li, X.; Ma, C.; Kang, C.; Dai, C.	2018	Development and validation of an effective CRISPR/Cas9 vector for efficiently isolating positive transformants and transgene-free mutants in a wide range of plant species	10.3389/fpls.2018.01533						C	A	G	G	C	T	T	T	T	T	G	G	C	A	T	T	C	C	T	C	TGG
167	3	Tang, T.; Yu, X.; Yang, H.; Gao, Q.; Ji, H.; Wang, Y.; Yan, G.; Peng, Y.; Luo, H.; Liu, K.; Li, X.; Ma, C.; Kang, C.; Dai, C.	2018	Development and validation of an effective CRISPR/Cas9 vector for efficiently isolating positive transformants and transgene-free mutants in a wide range of plant species	10.3389/fpls.2018.01533						C	T	C	T	G	A	A	G	C	A	A	A	T	G	C	C	T	T	C	G	TGG
168	1	Tang, X.; Liu, G.; Zhou, J.; Ren, Q.; You, Q.; Tian, L.; Xin, X.; Zhong, Z.; Liu, B.; Zheng, X.; Zhang, D.; Malzahn, A.; Gong, Z.; Qi, Y.; Zhang, T.; Zhang, Y.	2018	A large-scale whole-genome sequencing analysis reveals highly specific genome editing by both Cas9 and Cpf1 (Cas12a) nucleases in rice	10.1186/s13059-018-1458-5						A	T	G	A	G	C	T	G	C	A	A	G	A	A	C	A	A	T	T	G	AGG
168	2	Tang, X.; Liu, G.; Zhou, J.; Ren, Q.; You, Q.; Tian, L.; Xin, X.; Zhong, Z.; Liu, B.; Zheng, X.; Zhang, D.; Malzahn, A.; Gong, Z.; Qi, Y.; Zhang, T.; Zhang, Y.	2018	A large-scale whole-genome sequencing analysis reveals highly specific genome editing by both Cas9 and Cpf1 (Cas12a) nucleases in rice	10.1186/s13059-018-1458-5						C	A	T	G	T	A	G	C	T	A	C	C	C	G	C	C	A	T	G	G	CGG
168	3	Tang, X.; Liu, G.; Zhou, J.; Ren, Q.; You, Q.; Tian, L.; Xin, X.; Zhong, Z.; Liu, B.; Zheng, X.; Zhang, D.; Malzahn, A.; Gong, Z.; Qi, Y.; Zhang, T.; Zhang, Y.	2018	A large-scale whole-genome sequencing analysis reveals highly specific genome editing by both Cas9 and Cpf1 (Cas12a) nucleases in rice	10.1186/s13059-018-1458-5						G	C	C	G	C	A	T	G	G	G	C	A	G	C	A	G	C	T	G	G	CGG
168	4	Tang, X.; Liu, G.; Zhou, J.; Ren, Q.; You, Q.; Tian, L.; Xin, X.; Zhong, Z.; Liu, B.; Zheng, X.; Zhang, D.; Malzahn, A.; Gong, Z.; Qi, Y.; Zhang, T.; Zhang, Y.	2018	A large-scale whole-genome sequencing analysis reveals highly specific genome editing by both Cas9 and Cpf1 (Cas12a) nucleases in rice	10.1186/s13059-018-1458-5						G	T	G	C	G	T	G	C	A	G	G	C	A	C	G	G	G	A	T	C	CGG
168	5	Tang, X.; Liu, G.; Zhou, J.; Ren, Q.; You, Q.; Tian, L.; Xin, X.; Zhong, Z.; Liu, B.; Zheng, X.; Zhang, D.; Malzahn, A.; Gong, Z.; Qi, Y.; Zhang, T.; Zhang, Y.	2018	A large-scale whole-genome sequencing analysis reveals highly specific genome editing by both Cas9 and Cpf1 (Cas12a) nucleases in rice	10.1186/s13059-018-1458-5						C	C	C	A	C	C	C	G	C	T	C	A	G	C	A	G	C	T	G	C	GGG
168	6	Tang, X.; Liu, G.; Zhou, J.; Ren, Q.; You, Q.; Tian, L.; Xin, X.; Zhong, Z.; Liu, B.; Zheng, X.; Zhang, D.; Malzahn, A.; Gong, Z.; Qi, Y.; Zhang, T.; Zhang, Y.	2018	A large-scale whole-genome sequencing analysis reveals highly specific genome editing by both Cas9 and Cpf1 (Cas12a) nucleases in rice	10.1186/s13059-018-1458-5						A	T	C	T	T	G	C	C	C	C	C	T	G	C	C	G	G	C	G	T	CGG
168	7	Tang, X.; Liu, G.; Zhou, J.; Ren, Q.; You, Q.; Tian, L.; Xin, X.; Zhong, Z.; Liu, B.; Zheng, X.; Zhang, D.; Malzahn, A.; Gong, Z.; Qi, Y.; Zhang, T.; Zhang, Y.	2018	A large-scale whole-genome sequencing analysis reveals highly specific genome editing by both Cas9 and Cpf1 (Cas12a) nucleases in rice	10.1186/s13059-018-1458-5						C	C	T	G	G	C	C	A	G	C	G	C	C	G	G	G	T	A	C	C	CGG
168	8	Tang, X.; Liu, G.; Zhou, J.; Ren, Q.; You, Q.; Tian, L.; Xin, X.; Zhong, Z.; Liu, B.; Zheng, X.; Zhang, D.; Malzahn, A.; Gong, Z.; Qi, Y.; Zhang, T.; Zhang, Y.	2018	A large-scale whole-genome sequencing analysis reveals highly specific genome editing by both Cas9 and Cpf1 (Cas12a) nucleases in rice	10.1186/s13059-018-1458-5						G	T	G	T	T	C	T	C	A	G	G	T	C	A	C	C	C	C	T	T	TGG
168	9	Tang, X.; Liu, G.; Zhou, J.; Ren, Q.; You, Q.; Tian, L.; Xin, X.; Zhong, Z.; Liu, B.; Zheng, X.; Zhang, D.; Malzahn, A.; Gong, Z.; Qi, Y.; Zhang, T.; Zhang, Y.	2018	A large-scale whole-genome sequencing analysis reveals highly specific genome editing by both Cas9 and Cpf1 (Cas12a) nucleases in rice	10.1186/s13059-018-1458-5						G	C	A	G	C	T	C	T	G	A	C	A	T	G	T	G	G	G	C	C	CGG
168	10	Tang, X.; Liu, G.; Zhou, J.; Ren, Q.; You, Q.; Tian, L.; Xin, X.; Zhong, Z.; Liu, B.; Zheng, X.; Zhang, D.; Malzahn, A.; Gong, Z.; Qi, Y.; Zhang, T.; Zhang, Y.	2018	A large-scale whole-genome sequencing analysis reveals highly specific genome editing by both Cas9 and Cpf1 (Cas12a) nucleases in rice	10.1186/s13059-018-1458-5						G	T	C	C	C	G	C	G	C	T	T	C	A	A	G	G	A	G	G	T	AGG
168	11	Tang, X.; Liu, G.; Zhou, J.; Ren, Q.; You, Q.; Tian, L.; Xin, X.; Zhong, Z.; Liu, B.; Zheng, X.; Zhang, D.; Malzahn, A.; Gong, Z.; Qi, Y.; Zhang, T.; Zhang, Y.	2018	A large-scale whole-genome sequencing analysis reveals highly specific genome editing by both Cas9 and Cpf1 (Cas12a) nucleases in rice	10.1186/s13059-018-1458-5						C	C	T	A	T	A	C	C	C	T	T	G	A	A	G	C	T	G	G	G	AGG
168	12	Tang, X.; Liu, G.; Zhou, J.; Ren, Q.; You, Q.; Tian, L.; Xin, X.; Zhong, Z.; Liu, B.; Zheng, X.; Zhang, D.; Malzahn, A.; Gong, Z.; Qi, Y.; Zhang, T.; Zhang, Y.	2018	A large-scale whole-genome sequencing analysis reveals highly specific genome editing by both Cas9 and Cpf1 (Cas12a) nucleases in rice	10.1186/s13059-018-1458-5						C	T	T	G	C	G	C	A	C	A	A	T	C	T	T	A	A	C	G	A	AGG
168	13	Tang, X.; Liu, G.; Zhou, J.; Ren, Q.; You, Q.; Tian, L.; Xin, X.; Zhong, Z.; Liu, B.; Zheng, X.; Zhang, D.; Malzahn, A.; Gong, Z.; Qi, Y.; Zhang, T.; Zhang, Y.	2018	A large-scale whole-genome sequencing analysis reveals highly specific genome editing by both Cas9 and Cpf1 (Cas12a) nucleases in rice	10.1186/s13059-018-1458-5			T	C	T	A	T	A	G	A	G	A	T	T	C	C	C	A	A	A	A	C	T	T	G	TTT
168	14	Tang, X.; Liu, G.; Zhou, J.; Ren, Q.; You, Q.; Tian, L.; Xin, X.; Zhong, Z.; Liu, B.; Zheng, X.; Zhang, D.; Malzahn, A.; Gong, Z.; Qi, Y.; Zhang, T.; Zhang, Y.	2018	A large-scale whole-genome sequencing analysis reveals highly specific genome editing by both Cas9 and Cpf1 (Cas12a) nucleases in rice	10.1186/s13059-018-1458-5			A	G	A	C	A	C	G	G	A	G	G	A	A	G	A	G	A	A	A	G	A	C	C	TTT
168	15	Tang, X.; Liu, G.; Zhou, J.; Ren, Q.; You, Q.; Tian, L.; Xin, X.; Zhong, Z.; Liu, B.; Zheng, X.; Zhang, D.; Malzahn, A.; Gong, Z.; Qi, Y.; Zhang, T.; Zhang, Y.	2018	A large-scale whole-genome sequencing analysis reveals highly specific genome editing by both Cas9 and Cpf1 (Cas12a) nucleases in rice	10.1186/s13059-018-1458-5			A	C	G	T	G	G	G	A	G	T	C	G	G	T	C	G	A	C	G	A	A	T	G	TTT
169	2	Tripathi, J. N.; Ntui, V. O.; Ron, M.; Muiruri, S. K.; Britt, A.; Tripathi, L.	2019	CRISPR/Cas9 editing of endogenous banana streak virus in the B genome of Musa spp. overcomes a major challenge in banana breeding	10.1038/s42003-019-0288-7						T	G	C	T	G	G	A	A	C	A	A	C	T	G	G	T	G	A	C	T	GGG
171	1	Zhang, H.; Si, X.; Ji, X.; Fan, R.; Liu, J.; Chen, K.; Wang, D.; Gao, C.	2018	Genome editing of upstream open reading frames enables translational control in plants	10.1038/nbt.4202						T	T	C	C	A	C	T	T	C	C	T	C	T	C	T	A	A	T	G	G	TGG
171	2	Zhang, H.; Si, X.; Ji, X.; Fan, R.; Liu, J.; Chen, K.; Wang, D.; Gao, C.	2018	Genome editing of upstream open reading frames enables translational control in plants	10.1038/nbt.4202						G	G	A	A	C	A	G	G	T	G	A	T	C	G	G	A	A	T	C	A	CGG
171	3	Zhang, H.; Si, X.; Ji, X.; Fan, R.; Liu, J.; Chen, K.; Wang, D.; Gao, C.	2018	Genome editing of upstream open reading frames enables translational control in plants	10.1038/nbt.4202						N	T	G	T	G	C	T	C	C	G	T	G	T	A	T	A	G	C	C	G	TGG
171	4	Zhang, H.; Si, X.; Ji, X.; Fan, R.; Liu, J.; Chen, K.; Wang, D.; Gao, C.	2018	Genome editing of upstream open reading frames enables translational control in plants	10.1038/nbt.4202						N	C	G	A	C	A	A	G	T	T	G	C	A	G	A	C	A	T	C	A	CGG
172	2	Zhang, S.; Zhang, R.; Song, G.; Gao, J.; Li, W.; Han, X.; Chen, M.; Li, Y.; Li, G.	2018	Targeted mutagenesis using the Agrobacterium tumefaciens-mediated CRISPR-Cas9 system in common wheat	10.1186/s12870-018-1496-x						C	T	C	A	T	G	A	G	A	T	G	A	T	G	C	A	T	G	C	A	TGG
173		Zhang, Z.; Hua, L.; Gupta, A.; Tricoli, D.; Edwards, K. J.; Yang, B.; Li, W.	2019	Development of an Agrobacterium-delivered CRISPR/Cas9 system for wheat genome editing	10.1111/pbi.13088						G	A	G	G	C	C	G	C	C	A	G	G	G	T	G	G	C	G	T	T	GGG
174		Zhang, Zhennan; Ge, Xiaoyang; Luo, Xiaoli; Wang, Peng; Fan, Qiang; Hu, Guang; Xiao, Juanli; Li, Fuguang; Wu, Jiahe	2018	Simultaneous Editing of Two Copies of Gh14-3-3d Confers Enhanced Transgene-Clean Plant Defense Against Verticillium dahliae in Allotetraploid Upland Cotton.DOCX	10.3389/fpls.2018.00842.s001						A	G	A	T	G	A	A	G	G	G	A	G	A	T	T	A	C	C	A	T	AGG
175	1	Zhou, J.; Xin, X.; He, Y.; Chen, H.; Li, Q.; Tang, X.; Zhong, Z.; Deng, K.; Zheng, X.; Akher, S. A.; Cai, G.; Qi, Y.; Zhang, Y.	2018	Multiplex QTL editing of grain-related genes improves yield in elite rice varieties	10.1007/s00299-018-2340-3						G	G	C	T	T	A	C	T	C	T	C	T	G	C	A	G	C	A	T	C	GGG
175	2	Zhou, J.; Xin, X.; He, Y.; Chen, H.; Li, Q.; Tang, X.; Zhong, Z.; Deng, K.; Zheng, X.; Akher, S. A.; Cai, G.; Qi, Y.; Zhang, Y.	2018	Multiplex QTL editing of grain-related genes improves yield in elite rice varieties	10.1007/s00299-018-2340-3						T	C	G	C	T	C	G	G	C	C	G	C	C	T	G	C	A	G	G	G	CGG
175	3	Zhou, J.; Xin, X.; He, Y.; Chen, H.; Li, Q.; Tang, X.; Zhong, Z.; Deng, K.; Zheng, X.; Akher, S. A.; Cai, G.; Qi, Y.; Zhang, Y.	2018	Multiplex QTL editing of grain-related genes improves yield in elite rice varieties	10.1007/s00299-018-2340-3						T	C	G	T	G	G	T	G	T	A	A	A	G	A	C	A	A	A	G	G	AGG
176		Zhu, S.; Yu, X.; Li, Y.; Sun, Y.; Zhu, Q.; Sun, J.	2018	Highly efficient targeted gene editing in upland cotton using the CRISPR/Cas9 system	10.3390/ijms19103000						G	T	T	T	G	T	T	G	T	G	T	C	C	G	G	G	A	C	C	A	TGG
177	1	Nekrasov, Vladimir; Wang, Congmao; Win, Joe; Lanz, Christa; Weigel, Detlef; Kamoun, Sophien	2017	Rapid generation of a transgene-free powdery mildew resistant tomato by genome deletion	10.1038/s41598-017-00578-x						G	G	T	G	T	A	C	C	T	G	T	G	G	T	G	G	A	G	A	C	TGG
177	2	Nekrasov, Vladimir; Wang, Congmao; Win, Joe; Lanz, Christa; Weigel, Detlef; Kamoun, Sophien	2017	Rapid generation of a transgene-free powdery mildew resistant tomato by genome deletion	10.1038/s41598-017-00578-x						G	T	A	C	A	A	A	G	T	T	A	A	T	C	A	A	G	A	A	T	GGA
178	1	Zsögön, A.; Čermák, T.; Naves, E. R.; Notini, M. M.; Edel, K. H.; Weinl, S.; Freschi, L.; Voytas, D. F.; Kudla, J.; Peres, L. E. P.	2018	De novo domestication of wild tomato using genome editing	10.1038/nbt.4272						C	A	T	A	T	T	C	T	T	G	A	A	G	T	T	T	A	G	C	T	CGG
178	2	Zsögön, A.; Čermák, T.; Naves, E. R.; Notini, M. M.; Edel, K. H.; Weinl, S.; Freschi, L.; Voytas, D. F.; Kudla, J.; Peres, L. E. P.	2018	De novo domestication of wild tomato using genome editing	10.1038/nbt.4272						A	G	T	C	C	A	G	A	A	G	A	A	G	A	A	G	A	A	T	G	AGG
178	3	Zsögön, A.; Čermák, T.; Naves, E. R.; Notini, M. M.; Edel, K. H.; Weinl, S.; Freschi, L.; Voytas, D. F.; Kudla, J.; Peres, L. E. P.	2018	De novo domestication of wild tomato using genome editing	10.1038/nbt.4272						T	T	A	G	T	A	A	T	T	C	A	A	G	A	A	T	C	T	C	A	TGG
178	4	Zsögön, A.; Čermák, T.; Naves, E. R.; Notini, M. M.; Edel, K. H.; Weinl, S.; Freschi, L.; Voytas, D. F.; Kudla, J.; Peres, L. E. P.	2018	De novo domestication of wild tomato using genome editing	10.1038/nbt.4272						G	A	G	C	T	A	A	G	A	G	G	A	G	T	T	C	C	A	G	C	TGG
179	1	Endo, M.; Mikami, M.; Endo, A.; Kaya, H.; Itoh, T.; Nishimasu, H.; Nureki, O.; Toki, S.	2019	Genome editing in plants by engineered CRISPR–Cas9 recognizing NG PAM	10.1038/s41477-018-0321-8						T	T	A	A	A	T	C	C	T	A	G	C	T	A	C	G	C	C	A	C	TGG
179	2	Endo, M.; Mikami, M.; Endo, A.; Kaya, H.; Itoh, T.; Nishimasu, H.; Nureki, O.; Toki, S.	2019	Genome editing in plants by engineered CRISPR–Cas9 recognizing NG PAM	10.1038/s41477-018-0321-8						T	T	A	A	A	T	C	C	T	A	G	C	T	A	C	G	C	C	A	C	TGG

## Sheet: Studies rated high, mediumhigh
Article number	Study number	Authors	Year	Title	DOI	CRISPR + Nuclease variant	Delivery method	Off-target sequence	Number of mismatches	25	24	23	22	21	20	19	18	17	16	15	14	13	12	11	10	9	8	7	6	5	4	3	2	1	PAM	Bulges	Off-target identified	GC-content
3	2	Baysal, Can; Bortesi, Luisa; Zhu, Changfu; Farré, Gemma; Schillberg, Stefan; Christou, Paul	2016	CRISPR/Cas9 activity in the rice OsBEIIb gene does not induce off-target effects in the closely related paralog OsBEIIa	10.1007/s11032-016-0533-4	CRISPR/SpCas9	DNA-stable	BEIIb (exon 12, T1 site)- OT1	2											T						T									TGG	No	No	0.45
4	1	Cai, Yupeng; Chen, Li; Liu, Xiujie; Guo, Chen; Sun, Shi; Wu, Cunxiang; Jiang, Bingjun; Han, Tianfu; Hou, Wensheng	2017	CRISPR/Cas9-mediated targeted mutagenesis of GmFT2a delays flowering time in soya bean	10.1111/pbi.12758	CRISPR/SpCas9	DNA-stable	FT2a-SP3-OT2	2																		T	T							TGG	No	No	0.45
4	1	Cai, Yupeng; Chen, Li; Liu, Xiujie; Guo, Chen; Sun, Shi; Wu, Cunxiang; Jiang, Bingjun; Han, Tianfu; Hou, Wensheng	2017	CRISPR/Cas9-mediated targeted mutagenesis of GmFT2a delays flowering time in soya bean	10.1111/pbi.12758	CRISPR/SpCas9	DNA-stable	FT2a-SP3-OT1	≥4						G	T		T							A										TGG	No	No	0.45
4	2	Cai, Yupeng; Chen, Li; Liu, Xiujie; Guo, Chen; Sun, Shi; Wu, Cunxiang; Jiang, Bingjun; Han, Tianfu; Hou, Wensheng	2017	CRISPR/Cas9-mediated targeted mutagenesis of GmFT2a delays flowering time in soya bean	10.1111/pbi.12758	CRISPR/SpCas9	DNA-stable	FT2a - SP1-OT2	2													C						A							GGG	No	No	0.5
4	2	Cai, Yupeng; Chen, Li; Liu, Xiujie; Guo, Chen; Sun, Shi; Wu, Cunxiang; Jiang, Bingjun; Han, Tianfu; Hou, Wensheng	2017	CRISPR/Cas9-mediated targeted mutagenesis of GmFT2a delays flowering time in soya bean	10.1111/pbi.12758	CRISPR/SpCas9	DNA-stable	FT2a - SP1-OT1	3								G		T			A													GGG	No	No	0.5
4	3	Cai, Yupeng; Chen, Li; Liu, Xiujie; Guo, Chen; Sun, Shi; Wu, Cunxiang; Jiang, Bingjun; Han, Tianfu; Hou, Wensheng	2017	CRISPR/Cas9-mediated targeted mutagenesis of GmFT2a delays flowering time in soya bean	10.1111/pbi.12758	CRISPR/SpCas9	DNA-stable	FT2a - SP2-OT2	≥4							T			T				T									G			AGG	No	No	0.45
4	3	Cai, Yupeng; Chen, Li; Liu, Xiujie; Guo, Chen; Sun, Shi; Wu, Cunxiang; Jiang, Bingjun; Han, Tianfu; Hou, Wensheng	2017	CRISPR/Cas9-mediated targeted mutagenesis of GmFT2a delays flowering time in soya bean	10.1111/pbi.12758	CRISPR/SpCas9	DNA-stable	FT2a - SP2-OT1	≥4										C			G		G	A										AGG	No	No	0.45
5		Chandrasekaran, Jeyabharathy; Brumin, Marina; Wolf, Dalia; Leibman, Diana; Klap, Chen; Pearlsman, Mali; Sherman, Amir; Arazi, Tzahi; Gal-On, Amit	2016	Development of broad virus resistance in non-transgenic cucumber using CRISPR/Cas9 technology	10.1111/mpp.12375	CRISPR/SpCas9	DNA-stable	elF4E-OT3	≥4						C														G	T	T				GGG	No	No	0.55
5		Chandrasekaran, Jeyabharathy; Brumin, Marina; Wolf, Dalia; Leibman, Diana; Klap, Chen; Pearlsman, Mali; Sherman, Amir; Arazi, Tzahi; Gal-On, Amit	2016	Development of broad virus resistance in non-transgenic cucumber using CRISPR/Cas9 technology	10.1111/mpp.12375	CRISPR/SpCas9	DNA-stable	elF4E-OT4	≥4						C						G						T		T		T				AGG	No	No	0.55
5		Chandrasekaran, Jeyabharathy; Brumin, Marina; Wolf, Dalia; Leibman, Diana; Klap, Chen; Pearlsman, Mali; Sherman, Amir; Arazi, Tzahi; Gal-On, Amit	2016	Development of broad virus resistance in non-transgenic cucumber using CRISPR/Cas9 technology	10.1111/mpp.12375	CRISPR/SpCas9	DNA-stable	elF4E-OT5	≥4						C					T	A											G			TGG	No	No	0.55
5		Chandrasekaran, Jeyabharathy; Brumin, Marina; Wolf, Dalia; Leibman, Diana; Klap, Chen; Pearlsman, Mali; Sherman, Amir; Arazi, Tzahi; Gal-On, Amit	2016	Development of broad virus resistance in non-transgenic cucumber using CRISPR/Cas9 technology	10.1111/mpp.12375	CRISPR/SpCas9	DNA-stable	elF4E-OT1	≥4						C							G	G				A							A	CGG	No	No	0.55
5		Chandrasekaran, Jeyabharathy; Brumin, Marina; Wolf, Dalia; Leibman, Diana; Klap, Chen; Pearlsman, Mali; Sherman, Amir; Arazi, Tzahi; Gal-On, Amit	2016	Development of broad virus resistance in non-transgenic cucumber using CRISPR/Cas9 technology	10.1111/mpp.12375	CRISPR/SpCas9	DNA-stable	elF4E-OT2	≥4						C		T		T	G								T							GGG	No	No	0.55
6	1	Chen, Xiugui; Lu, Xuke; Shu, Na; Wang, Shuai; Wang, Junjuan; Wang, Delong; Guo, Lixue; Ye, Wuwei	2017	Targeted mutagenesis in cotton (Gossypium hirsutum L.) using the CRISPR/Cas9 system	10.1038/srep44304	CRISPR/SpCas9	DNA-stable	CLA1-OT4	≥4						A										A			G					C		AGG	No	No	0.55
6	1	Chen, Xiugui; Lu, Xuke; Shu, Na; Wang, Shuai; Wang, Junjuan; Wang, Delong; Guo, Lixue; Ye, Wuwei	2017	Targeted mutagenesis in cotton (Gossypium hirsutum L.) using the CRISPR/Cas9 system	10.1038/srep44304	CRISPR/SpCas9	DNA-stable	CLA1-OT6	≥4										G						A	A								G	GGG	No	No	0.55
6	1	Chen, Xiugui; Lu, Xuke; Shu, Na; Wang, Shuai; Wang, Junjuan; Wang, Delong; Guo, Lixue; Ye, Wuwei	2017	Targeted mutagenesis in cotton (Gossypium hirsutum L.) using the CRISPR/Cas9 system	10.1038/srep44304	CRISPR/SpCas9	DNA-stable	CLA1-OT8	≥4																G		G	G	C						TGG	No	No	0.55
6	1	Chen, Xiugui; Lu, Xuke; Shu, Na; Wang, Shuai; Wang, Junjuan; Wang, Delong; Guo, Lixue; Ye, Wuwei	2017	Targeted mutagenesis in cotton (Gossypium hirsutum L.) using the CRISPR/Cas9 system	10.1038/srep44304	CRISPR/SpCas9	DNA-stable	CLA1-OT7	≥4						T										T						T		C		AAG	No	No	0.55
6	1	Chen, Xiugui; Lu, Xuke; Shu, Na; Wang, Shuai; Wang, Junjuan; Wang, Delong; Guo, Lixue; Ye, Wuwei	2017	Targeted mutagenesis in cotton (Gossypium hirsutum L.) using the CRISPR/Cas9 system	10.1038/srep44304	CRISPR/SpCas9	DNA-stable	CLA1-OT5	3																		G	G		C					TGG	No	No	0.55
6	1	Chen, Xiugui; Lu, Xuke; Shu, Na; Wang, Shuai; Wang, Junjuan; Wang, Delong; Guo, Lixue; Ye, Wuwei	2017	Targeted mutagenesis in cotton (Gossypium hirsutum L.) using the CRISPR/Cas9 system	10.1038/srep44304	CRISPR/SpCas9	DNA-stable	CLA1-OT3	3										G						G					G					TGG	No	No	0.55
6	1	Chen, Xiugui; Lu, Xuke; Shu, Na; Wang, Shuai; Wang, Junjuan; Wang, Delong; Guo, Lixue; Ye, Wuwei	2017	Targeted mutagenesis in cotton (Gossypium hirsutum L.) using the CRISPR/Cas9 system	10.1038/srep44304	CRISPR/SpCas9	DNA-stable	CLA1-OT1	2								A						A												TGG	No	No	0.55
6	1	Chen, Xiugui; Lu, Xuke; Shu, Na; Wang, Shuai; Wang, Junjuan; Wang, Delong; Guo, Lixue; Ye, Wuwei	2017	Targeted mutagenesis in cotton (Gossypium hirsutum L.) using the CRISPR/Cas9 system	10.1038/srep44304	CRISPR/SpCas9	DNA-stable	CLA1-OT2	2														A			A									TGG	No	No	0.55
6	2	Chen, Xiugui; Lu, Xuke; Shu, Na; Wang, Shuai; Wang, Junjuan; Wang, Delong; Guo, Lixue; Ye, Wuwei	2017	Targeted mutagenesis in cotton (Gossypium hirsutum L.) using the CRISPR/Cas9 system	10.1038/srep44304	CRISPR/SpCas9	DNA-stable	VP-OT11	≥4								C	T							G						G				CGG	No	No	0.4
6	2	Chen, Xiugui; Lu, Xuke; Shu, Na; Wang, Shuai; Wang, Junjuan; Wang, Delong; Guo, Lixue; Ye, Wuwei	2017	Targeted mutagenesis in cotton (Gossypium hirsutum L.) using the CRISPR/Cas9 system	10.1038/srep44304	CRISPR/SpCas9	DNA-stable	VP-OT8	≥4										A			A					T							A	CGG	No	No	0.4
6	2	Chen, Xiugui; Lu, Xuke; Shu, Na; Wang, Shuai; Wang, Junjuan; Wang, Delong; Guo, Lixue; Ye, Wuwei	2017	Targeted mutagenesis in cotton (Gossypium hirsutum L.) using the CRISPR/Cas9 system	10.1038/srep44304	CRISPR/SpCas9	DNA-stable	VP-OT10	≥4										A			A					T							G	CGG	No	No	0.4
6	2	Chen, Xiugui; Lu, Xuke; Shu, Na; Wang, Shuai; Wang, Junjuan; Wang, Delong; Guo, Lixue; Ye, Wuwei	2017	Targeted mutagenesis in cotton (Gossypium hirsutum L.) using the CRISPR/Cas9 system	10.1038/srep44304	CRISPR/SpCas9	DNA-stable	VP-OT4	≥4							G					A		G					A							TGG	No	No	0.4
6	2	Chen, Xiugui; Lu, Xuke; Shu, Na; Wang, Shuai; Wang, Junjuan; Wang, Delong; Guo, Lixue; Ye, Wuwei	2017	Targeted mutagenesis in cotton (Gossypium hirsutum L.) using the CRISPR/Cas9 system	10.1038/srep44304	CRISPR/SpCas9	DNA-stable	VP-OT5	≥4							G					A		A					A							TGG	No	No	0.4
6	2	Chen, Xiugui; Lu, Xuke; Shu, Na; Wang, Shuai; Wang, Junjuan; Wang, Delong; Guo, Lixue; Ye, Wuwei	2017	Targeted mutagenesis in cotton (Gossypium hirsutum L.) using the CRISPR/Cas9 system	10.1038/srep44304	CRISPR/SpCas9	DNA-stable	VP-OT9	≥4								T				G		A	A											TAG	No	No	0.4
6	2	Chen, Xiugui; Lu, Xuke; Shu, Na; Wang, Shuai; Wang, Junjuan; Wang, Delong; Guo, Lixue; Ye, Wuwei	2017	Targeted mutagenesis in cotton (Gossypium hirsutum L.) using the CRISPR/Cas9 system	10.1038/srep44304	CRISPR/SpCas9	DNA-stable	VP-OT12	≥4							T				A	G					A									TAG	No	No	0.4
6	2	Chen, Xiugui; Lu, Xuke; Shu, Na; Wang, Shuai; Wang, Junjuan; Wang, Delong; Guo, Lixue; Ye, Wuwei	2017	Targeted mutagenesis in cotton (Gossypium hirsutum L.) using the CRISPR/Cas9 system	10.1038/srep44304	CRISPR/SpCas9	DNA-stable	VP-OT2	3															A	T							G			TGG	No	No	0.4
6	2	Chen, Xiugui; Lu, Xuke; Shu, Na; Wang, Shuai; Wang, Junjuan; Wang, Delong; Guo, Lixue; Ye, Wuwei	2017	Targeted mutagenesis in cotton (Gossypium hirsutum L.) using the CRISPR/Cas9 system	10.1038/srep44304	CRISPR/SpCas9	DNA-stable	VP-OT6	3									C			G													G	AGG	No	No	0.4
6	2	Chen, Xiugui; Lu, Xuke; Shu, Na; Wang, Shuai; Wang, Junjuan; Wang, Delong; Guo, Lixue; Ye, Wuwei	2017	Targeted mutagenesis in cotton (Gossypium hirsutum L.) using the CRISPR/Cas9 system	10.1038/srep44304	CRISPR/SpCas9	DNA-stable	VP-OT7	3								T				G			A											TAG	No	No	0.4
6	2	Chen, Xiugui; Lu, Xuke; Shu, Na; Wang, Shuai; Wang, Junjuan; Wang, Delong; Guo, Lixue; Ye, Wuwei	2017	Targeted mutagenesis in cotton (Gossypium hirsutum L.) using the CRISPR/Cas9 system	10.1038/srep44304	CRISPR/SpCas9	DNA-stable	VP-OT3	3										G						G	A									TGG	No	No	0.4
6	2	Chen, Xiugui; Lu, Xuke; Shu, Na; Wang, Shuai; Wang, Junjuan; Wang, Delong; Guo, Lixue; Ye, Wuwei	2017	Targeted mutagenesis in cotton (Gossypium hirsutum L.) using the CRISPR/Cas9 system	10.1038/srep44304	CRISPR/SpCas9	DNA-stable	VP-OT1	2								T												G						TGG	No	No	0.4
7	1	Collonnier, Cécile; Epert, Aline; Mara, Kostlend; Maclot, François; Guyon-Debast, Anouchka; Charlot, Florence; White, Charles; Schaefer, Didier G.; Nogué, Fabien	2017	CRISPR-Cas9-mediated efficient directed mutagenesis and RAD51-dependent and RAD51-independent gene targeting in the moss Physcomitrella patens	10.1111/pbi.12596	CRISPR/SpCas9	DNA-stable	APT-sgRNA1-OT3	≥4							T		A													G			T	GGG	No	No	0.35
7	1	Collonnier, Cécile; Epert, Aline; Mara, Kostlend; Maclot, François; Guyon-Debast, Anouchka; Charlot, Florence; White, Charles; Schaefer, Didier G.; Nogué, Fabien	2017	CRISPR-Cas9-mediated efficient directed mutagenesis and RAD51-dependent and RAD51-independent gene targeting in the moss Physcomitrella patens	10.1111/pbi.12596	CRISPR/SpCas9	DNA-stable	APT-sgRNA1-OT8	≥4									A						T				A				C			AGG	No	No	0.35
7	1	Collonnier, Cécile; Epert, Aline; Mara, Kostlend; Maclot, François; Guyon-Debast, Anouchka; Charlot, Florence; White, Charles; Schaefer, Didier G.; Nogué, Fabien	2017	CRISPR-Cas9-mediated efficient directed mutagenesis and RAD51-dependent and RAD51-independent gene targeting in the moss Physcomitrella patens	10.1111/pbi.12596	CRISPR/SpCas9	DNA-stable	APT-sgRNA1-OT9	≥4											C					T					T		C			CGG	No	No	0.35
7	1	Collonnier, Cécile; Epert, Aline; Mara, Kostlend; Maclot, François; Guyon-Debast, Anouchka; Charlot, Florence; White, Charles; Schaefer, Didier G.; Nogué, Fabien	2017	CRISPR-Cas9-mediated efficient directed mutagenesis and RAD51-dependent and RAD51-independent gene targeting in the moss Physcomitrella patens	10.1111/pbi.12596	CRISPR/SpCas9	DNA-stable	APT-sgRNA1-OT7	≥4											C							T						G	G	CGG	No	No	0.35
7	1	Collonnier, Cécile; Epert, Aline; Mara, Kostlend; Maclot, François; Guyon-Debast, Anouchka; Charlot, Florence; White, Charles; Schaefer, Didier G.; Nogué, Fabien	2017	CRISPR-Cas9-mediated efficient directed mutagenesis and RAD51-dependent and RAD51-independent gene targeting in the moss Physcomitrella patens	10.1111/pbi.12596	CRISPR/SpCas9	DNA-stable	APT-sgRNA1-OT2	≥4										C	T				T										T	AGG	No	No	0.35
7	1	Collonnier, Cécile; Epert, Aline; Mara, Kostlend; Maclot, François; Guyon-Debast, Anouchka; Charlot, Florence; White, Charles; Schaefer, Didier G.; Nogué, Fabien	2017	CRISPR-Cas9-mediated efficient directed mutagenesis and RAD51-dependent and RAD51-independent gene targeting in the moss Physcomitrella patens	10.1111/pbi.12596	CRISPR/SpCas9	DNA-stable	APT-sgRNA1-OT5	≥4									T		T					A									T	GGG	No	No	0.35
7	1	Collonnier, Cécile; Epert, Aline; Mara, Kostlend; Maclot, François; Guyon-Debast, Anouchka; Charlot, Florence; White, Charles; Schaefer, Didier G.; Nogué, Fabien	2017	CRISPR-Cas9-mediated efficient directed mutagenesis and RAD51-dependent and RAD51-independent gene targeting in the moss Physcomitrella patens	10.1111/pbi.12596	CRISPR/SpCas9	DNA-stable	APT-sgRNA1-OT6	≥4							C		A									A			A					GGG	No	No	0.35
7	1	Collonnier, Cécile; Epert, Aline; Mara, Kostlend; Maclot, François; Guyon-Debast, Anouchka; Charlot, Florence; White, Charles; Schaefer, Didier G.; Nogué, Fabien	2017	CRISPR-Cas9-mediated efficient directed mutagenesis and RAD51-dependent and RAD51-independent gene targeting in the moss Physcomitrella patens	10.1111/pbi.12596	CRISPR/SpCas9	DNA-stable	APT-sgRNA1-OT4	≥4						C				C						C				T						TGG	No	No	0.35
7	1	Collonnier, Cécile; Epert, Aline; Mara, Kostlend; Maclot, François; Guyon-Debast, Anouchka; Charlot, Florence; White, Charles; Schaefer, Didier G.; Nogué, Fabien	2017	CRISPR-Cas9-mediated efficient directed mutagenesis and RAD51-dependent and RAD51-independent gene targeting in the moss Physcomitrella patens	10.1111/pbi.12596	CRISPR/SpCas9	DNA-stable	APT-sgRNA1-OT1	3													G				A	G								GGG	No	No	0.35
7	2	Collonnier, Cécile; Epert, Aline; Mara, Kostlend; Maclot, François; Guyon-Debast, Anouchka; Charlot, Florence; White, Charles; Schaefer, Didier G.; Nogué, Fabien	2017	CRISPR-Cas9-mediated efficient directed mutagenesis and RAD51-dependent and RAD51-independent gene targeting in the moss Physcomitrella patens	10.1111/pbi.12596	CRISPR/SpCas9	DNA-stable	APT-sgRNA2-OT4	≥4														T		A			T				T			AGG	No	No	0.6
7	2	Collonnier, Cécile; Epert, Aline; Mara, Kostlend; Maclot, François; Guyon-Debast, Anouchka; Charlot, Florence; White, Charles; Schaefer, Didier G.; Nogué, Fabien	2017	CRISPR-Cas9-mediated efficient directed mutagenesis and RAD51-dependent and RAD51-independent gene targeting in the moss Physcomitrella patens	10.1111/pbi.12596	CRISPR/SpCas9	DNA-stable	APT-sgRNA2-OT3	≥4								G					G			G					G					AGG	No	No	0.6
7	2	Collonnier, Cécile; Epert, Aline; Mara, Kostlend; Maclot, François; Guyon-Debast, Anouchka; Charlot, Florence; White, Charles; Schaefer, Didier G.; Nogué, Fabien	2017	CRISPR-Cas9-mediated efficient directed mutagenesis and RAD51-dependent and RAD51-independent gene targeting in the moss Physcomitrella patens	10.1111/pbi.12596	CRISPR/SpCas9	DNA-stable	APT-sgRNA2-OT1	≥4								G		A			C	C	A	A										AGG	No	No	0.6
7	2	Collonnier, Cécile; Epert, Aline; Mara, Kostlend; Maclot, François; Guyon-Debast, Anouchka; Charlot, Florence; White, Charles; Schaefer, Didier G.; Nogué, Fabien	2017	CRISPR-Cas9-mediated efficient directed mutagenesis and RAD51-dependent and RAD51-independent gene targeting in the moss Physcomitrella patens	10.1111/pbi.12596	CRISPR/SpCas9	DNA-stable	APT-sgRNA2-OT2	≥4									A	G							T								_	AGG	Yes	No	0.6
8	1	Endo, Akira; Masafumi, Mikami; Kaya, Hidetaka; Toki, Seiichi	2016	Efficient targeted mutagenesis of rice and tobacco genomes using Cpf1 from Francisella novicida	10.1038/srep38169	CRISPR/Cpf1	DNA-stable	STF1-OT1	1																									G	CTT	No	Yes	0.38
8	2	Endo, Akira; Masafumi, Mikami; Kaya, Hidetaka; Toki, Seiichi	2016	Efficient targeted mutagenesis of rice and tobacco genomes using Cpf1 from Francisella novicida	10.1038/srep38169	CRISPR/Cpf1	DNA-stable	NCED1-OT1	1														C												CTT	No	Yes	0.625
8	2	Endo, Akira; Masafumi, Mikami; Kaya, Hidetaka; Toki, Seiichi	2016	Efficient targeted mutagenesis of rice and tobacco genomes using Cpf1 from Francisella novicida	10.1038/srep38169	CRISPR/Cpf1	DNA-stable	NCED1-OT2	2		C												C												CTT	No	No	0.625
8	3	Endo, Akira; Masafumi, Mikami; Kaya, Hidetaka; Toki, Seiichi	2016	Efficient targeted mutagenesis of rice and tobacco genomes using Cpf1 from Francisella novicida	10.1038/srep38169	CRISPR/Cpf1	DNA-stable	AO1-OT2	1															T											GTT	No	No	0.3333
8	3	Endo, Akira; Masafumi, Mikami; Kaya, Hidetaka; Toki, Seiichi	2016	Efficient targeted mutagenesis of rice and tobacco genomes using Cpf1 from Francisella novicida	10.1038/srep38169	CRISPR/Cpf1	DNA-stable	AO1-OT1	1															T											GTT	No	Yes	0.3333
8	3	Endo, Akira; Masafumi, Mikami; Kaya, Hidetaka; Toki, Seiichi	2016	Efficient targeted mutagenesis of rice and tobacco genomes using Cpf1 from Francisella novicida	10.1038/srep38169	CRISPR/Cpf1	DNA-stable	AO1-OT3	2						G									C											GTT	No	No	0.33
9		Endo, Masaki; Mikami, Masafumi; Toki, Seiichi	2015	Multigene knockout utilizing off-target mutations of the CRISPR/Cas9 system in rice	10.1093/pcp/pcu154	CRISPR/SpCas9	DNA-stable	CDKB2-OT1	1								A																		GGG	No	Yes	0.7
9		Endo, Masaki; Mikami, Masafumi; Toki, Seiichi	2015	Multigene knockout utilizing off-target mutations of the CRISPR/Cas9 system in rice	10.1093/pcp/pcu154	CRISPR/SpCas9	DNA-stable	CDKB2-OT2	2										G						A										GGG	No	Yes	0.7
9		Endo, Masaki; Mikami, Masafumi; Toki, Seiichi	2015	Multigene knockout utilizing off-target mutations of the CRISPR/Cas9 system in rice	10.1093/pcp/pcu154	CRISPR/SpCas9	DNA-stable	CDKB2-OT6	3								A		T									C							GGG	No	No	0.7
9		Endo, Masaki; Mikami, Masafumi; Toki, Seiichi	2015	Multigene knockout utilizing off-target mutations of the CRISPR/Cas9 system in rice	10.1093/pcp/pcu154	CRISPR/SpCas9	DNA-stable	CDKB2-OT5	3									A			A								G						GGG	No	No	0.7
9		Endo, Masaki; Mikami, Masafumi; Toki, Seiichi	2015	Multigene knockout utilizing off-target mutations of the CRISPR/Cas9 system in rice	10.1093/pcp/pcu154	CRISPR/SpCas9	DNA-stable	CDKB2-OT4	≥4						G			C	A				C												GGG	No	No	0.7
9		Endo, Masaki; Mikami, Masafumi; Toki, Seiichi	2015	Multigene knockout utilizing off-target mutations of the CRISPR/Cas9 system in rice	10.1093/pcp/pcu154	CRISPR/SpCas9	DNA-stable	CDKB2-OT3	≥4						C			G				C		T											GAG	No	No	0.7
10	2	Feng, Chao; Yuan, Jing; Wang, Rui; Liu, Yang; Birchler, James A.; Han, Fangpu	2016	Efficient Targeted Genome Modification in Maize Using CRISPR/Cas9 System	10.1016/j.jgg.2015.10.002	CRISPR/SpCas9	DNA-stable	Hsg6-OT1	3						C			C		C															TGG	No	No	0.7
11	2	Feng, Zhengyan; Mao, Yanfei; Xu, Nanfei; Zhang, Botao; Wei, Pengliang; Yang, Dong-Lei; Wang, Zhen; Zhang, Zhengjing; Zheng, Rui; Yang, Lan; Zeng, Liang; Liu, Xiaodong; Zhu, Jian-Kang	2014	Multigeneration analysis reveals the inheritance, specificity, and patterns of CRISPR/Cas-induced gene modifications in Arabidopsis	10.1073/pnas.1400822111	CRISPR/SpCas9	DNA-stable	GAI-OT1	1																	T									TGG	No	No	0.45
11	2	Feng, Zhengyan; Mao, Yanfei; Xu, Nanfei; Zhang, Botao; Wei, Pengliang; Yang, Dong-Lei; Wang, Zhen; Zhang, Zhengjing; Zheng, Rui; Yang, Lan; Zeng, Liang; Liu, Xiaodong; Zhu, Jian-Kang	2014	Multigeneration analysis reveals the inheritance, specificity, and patterns of CRISPR/Cas-induced gene modifications in Arabidopsis	10.1073/pnas.1400822111	CRISPR/SpCas9	DNA-stable	GAI-OT4	≥4															T		G		T					T		AGG	No	No	0.45
11	2	Feng, Zhengyan; Mao, Yanfei; Xu, Nanfei; Zhang, Botao; Wei, Pengliang; Yang, Dong-Lei; Wang, Zhen; Zhang, Zhengjing; Zheng, Rui; Yang, Lan; Zeng, Liang; Liu, Xiaodong; Zhu, Jian-Kang	2014	Multigeneration analysis reveals the inheritance, specificity, and patterns of CRISPR/Cas-induced gene modifications in Arabidopsis	10.1073/pnas.1400822111	CRISPR/SpCas9	DNA-stable	GAI-OT2	2																	C							T		AGG	No	No	0.45
11	2	Feng, Zhengyan; Mao, Yanfei; Xu, Nanfei; Zhang, Botao; Wei, Pengliang; Yang, Dong-Lei; Wang, Zhen; Zhang, Zhengjing; Zheng, Rui; Yang, Lan; Zeng, Liang; Liu, Xiaodong; Zhu, Jian-Kang	2014	Multigeneration analysis reveals the inheritance, specificity, and patterns of CRISPR/Cas-induced gene modifications in Arabidopsis	10.1073/pnas.1400822111	CRISPR/SpCas9	DNA-stable	GAI-OT3	2																	T							T		GGG	No	No	0.45
12		Gao, Junping; Wang, Genhong; Ma, Sanyuan; Xie, Xiaodong; Wu, Xiangwei; Zhang, Xingtan; Wu, Yuqian; Zhao, Ping; Xia, Qingyou	2015	CRISPR/Cas9-mediated targeted mutagenesis in Nicotiana tabacum	10.1007/s11103-014-0263-0	CRISPR/SpCas9	DNA-stable	PDR6-OT1	2								T		G																AGG	No	No	0.45
13		Hahn, Florian; Mantegazza, Otho; Greiner, André; Hegemann, Peter; Eisenhut, Marion; Weber, Andreas P. M.	2017	An Efficient Visual Screen for CRISPR/Cas9 Activity in Arabidopsis thaliana	10.3389/fpls.2017.00039	CRISPR/SpCas9	DNA-stable	GL1-OT1	1							C																			TGG	No	No	0.4
14	1	Hu, Xixun; Wang, Chun; Fu, Yaping; Liu, Qing; Jiao, Xiaozhen; Wang, Kejian	2016	Expanding the Range of CRISPR/Cas9 Genome Editing in Rice	10.1016/j.molp.2016.03.003	CRISPR/VQR variants	DNA-stable	LG1-OT1	1											A															AGA	No	Yes	0.6
14	1	Hu, Xixun; Wang, Chun; Fu, Yaping; Liu, Qing; Jiao, Xiaozhen; Wang, Kejian	2016	Expanding the Range of CRISPR/Cas9 Genome Editing in Rice	10.1016/j.molp.2016.03.003	CRISPR/VQR variants	DNA-stable	LG1-OT2	2									A														A			AGA	No	No	0.6
14	2	Hu, Xixun; Wang, Chun; Fu, Yaping; Liu, Qing; Jiao, Xiaozhen; Wang, Kejian	2016	Expanding the Range of CRISPR/Cas9 Genome Editing in Rice	10.1016/j.molp.2016.03.003	CRISPR/VQR variants	DNA-stable	GL1-1-OT1	2												T												T		GGA	No	No	0.55
14	2	Hu, Xixun; Wang, Chun; Fu, Yaping; Liu, Qing; Jiao, Xiaozhen; Wang, Kejian	2016	Expanding the Range of CRISPR/Cas9 Genome Editing in Rice	10.1016/j.molp.2016.03.003	CRISPR/VQR variants	DNA-stable	GL1-1-OT2	3								C		T													A			AGA	No	No	0.55
16	1	Hyun, Youbong; Kim, Jungeun; Cho, Seung Woo; Choi, Yeonhee; Kim, Jin-Soo; Coupland, George	2015	Site-directed mutagenesis in Arabidopsis thaliana using dividing tissue-targeted RGEN of the CRISPR/Cas system to generate heritable null alleles	10.1007/s00425-014-2180-5	CRISPR/SpCas9	DNA-stable	FT-RGENA-OT2	3									C		A							A								TGG	No	No	0.25
16	1	Hyun, Youbong; Kim, Jungeun; Cho, Seung Woo; Choi, Yeonhee; Kim, Jin-Soo; Coupland, George	2015	Site-directed mutagenesis in Arabidopsis thaliana using dividing tissue-targeted RGEN of the CRISPR/Cas system to generate heritable null alleles	10.1007/s00425-014-2180-5	CRISPR/SpCas9	DNA-stable	FT-RGENA-OT1	3										C							A					A				CGG	No	No	0.25
16	2	Hyun, Youbong; Kim, Jungeun; Cho, Seung Woo; Choi, Yeonhee; Kim, Jin-Soo; Coupland, George	2015	Site-directed mutagenesis in Arabidopsis thaliana using dividing tissue-targeted RGEN of the CRISPR/Cas system to generate heritable null alleles	10.1007/s00425-014-2180-5	CRISPR/SpCas9	DNA-stable	FT-RGENB-OT11	3								A					T				G									AGG	No	No	0.45
17		Ishizaki, Takuma	2016	CRISPR/Cas9 in rice can induce new mutations in later generations, leading to chimerism and unpredicted segregation of the targeted mutation	10.1007/s11032-016-0591-7	CRISPR/SpCas9	DNA-stable	PDS-OT1	3						T		C											_							AGG	Yes	No	0.55
18	1	Jacobs, Thomas B.; LaFayette, Peter R.; Schmitz, Robert J.; Parrott, Wayne A.	2015	Targeted genome modifications in soybean with CRISPR/Cas9	10.1186/s12896-015-0131-2	CRISPR/SpCas9	DNA-stable	Met-OT1	3								A													C				A	AGG	No	No	0.4
18	2	Jacobs, Thomas B.; LaFayette, Peter R.; Schmitz, Robert J.; Parrott, Wayne A.	2015	Targeted genome modifications in soybean with CRISPR/Cas9	10.1186/s12896-015-0131-2	CRISPR/SpCas9	DNA-stable		≥4						T	T			A														G		TGG	No	No	0.6
18	3	Jacobs, Thomas B.; LaFayette, Peter R.; Schmitz, Robert J.; Parrott, Wayne A.	2015	Targeted genome modifications in soybean with CRISPR/Cas9	10.1186/s12896-015-0131-2	CRISPR/SpCas9	DNA-stable	11gDDM1	2																		G					A			AGG	No	Yes	0.55
18	5	Jacobs, Thomas B.; LaFayette, Peter R.; Schmitz, Robert J.; Parrott, Wayne A.	2015	Targeted genome modifications in soybean with CRISPR/Cas9	10.1186/s12896-015-0131-2	CRISPR/SpCas9	DNA-stable	miR1514-OT3 (mismatch in protospacer)	1						C																				TGG	No	Yes	0.4
18	5	Jacobs, Thomas B.; LaFayette, Peter R.; Schmitz, Robert J.; Parrott, Wayne A.	2015	Targeted genome modifications in soybean with CRISPR/Cas9	10.1186/s12896-015-0131-2	CRISPR/SpCas9	DNA-stable	miR1514-OT1	2								A						G												AGG	No	Yes	0.4
18	5	Jacobs, Thomas B.; LaFayette, Peter R.; Schmitz, Robert J.; Parrott, Wayne A.	2015	Targeted genome modifications in soybean with CRISPR/Cas9	10.1186/s12896-015-0131-2	CRISPR/SpCas9	DNA-stable	miR1514-OT2	≥4						C	T	A	G	A	A															TGG	No	No	0.4
19		Jia, Hongge; Orbovic, Vladimir; Jones, Jeffrey B.; Wang, Nian	2016	Modification of the PthA4 effector binding elements in Type I CsLOB1 promoter using Cas9/sgRNA to produce transgenic Duncan grapefruit alleviating XccΔpthA4:dCsLOB1.3 infection	10.1111/pbi.12495	CRISPR/SpCas9	DNA-stable	LOB1 -OT6	≥4						C		T						T								A				GGG	No	No	0.35
19		Jia, Hongge; Orbovic, Vladimir; Jones, Jeffrey B.; Wang, Nian	2016	Modification of the PthA4 effector binding elements in Type I CsLOB1 promoter using Cas9/sgRNA to produce transgenic Duncan grapefruit alleviating XccΔpthA4:dCsLOB1.3 infection	10.1111/pbi.12495	CRISPR/SpCas9	DNA-stable	LOB1 -OT7	≥4										G		G			A							A				GGG	No	No	0.35
19		Jia, Hongge; Orbovic, Vladimir; Jones, Jeffrey B.; Wang, Nian	2016	Modification of the PthA4 effector binding elements in Type I CsLOB1 promoter using Cas9/sgRNA to produce transgenic Duncan grapefruit alleviating XccΔpthA4:dCsLOB1.3 infection	10.1111/pbi.12495	CRISPR/SpCas9	DNA-stable	LOB1 -OT9	≥4							T			A						A						A				AGG	No	No	0.35
19		Jia, Hongge; Orbovic, Vladimir; Jones, Jeffrey B.; Wang, Nian	2016	Modification of the PthA4 effector binding elements in Type I CsLOB1 promoter using Cas9/sgRNA to produce transgenic Duncan grapefruit alleviating XccΔpthA4:dCsLOB1.3 infection	10.1111/pbi.12495	CRISPR/SpCas9	DNA-stable	LOB1 -OT1	≥4						A	T							A	A											AGG	No	No	0.35
19		Jia, Hongge; Orbovic, Vladimir; Jones, Jeffrey B.; Wang, Nian	2016	Modification of the PthA4 effector binding elements in Type I CsLOB1 promoter using Cas9/sgRNA to produce transgenic Duncan grapefruit alleviating XccΔpthA4:dCsLOB1.3 infection	10.1111/pbi.12495	CRISPR/SpCas9	DNA-stable	LOB1 -OT4	≥4						T			G					T		C										GGG	No	No	0.35
19		Jia, Hongge; Orbovic, Vladimir; Jones, Jeffrey B.; Wang, Nian	2016	Modification of the PthA4 effector binding elements in Type I CsLOB1 promoter using Cas9/sgRNA to produce transgenic Duncan grapefruit alleviating XccΔpthA4:dCsLOB1.3 infection	10.1111/pbi.12495	CRISPR/SpCas9	DNA-stable	LOB1 -OT2	≥4						C		T							A	A										GGG	No	No	0.35
19		Jia, Hongge; Orbovic, Vladimir; Jones, Jeffrey B.; Wang, Nian	2016	Modification of the PthA4 effector binding elements in Type I CsLOB1 promoter using Cas9/sgRNA to produce transgenic Duncan grapefruit alleviating XccΔpthA4:dCsLOB1.3 infection	10.1111/pbi.12495	CRISPR/SpCas9	DNA-stable	LOB1 -OT3	≥4							T	G							A		G									AGG	No	No	0.35
19		Jia, Hongge; Orbovic, Vladimir; Jones, Jeffrey B.; Wang, Nian	2016	Modification of the PthA4 effector binding elements in Type I CsLOB1 promoter using Cas9/sgRNA to produce transgenic Duncan grapefruit alleviating XccΔpthA4:dCsLOB1.3 infection	10.1111/pbi.12495	CRISPR/SpCas9	DNA-stable	LOB1 -OT8	≥4										T					G	C	A									AGG	No	No	0.35
19		Jia, Hongge; Orbovic, Vladimir; Jones, Jeffrey B.; Wang, Nian	2016	Modification of the PthA4 effector binding elements in Type I CsLOB1 promoter using Cas9/sgRNA to produce transgenic Duncan grapefruit alleviating XccΔpthA4:dCsLOB1.3 infection	10.1111/pbi.12495	CRISPR/SpCas9	DNA-stable	LOB1 -OT5	≥4							T			G						A	A									AGG	No	No	0.35
21		Jia, Hongge; Zhang, Yunzeng; Orbović, Vladimir; Xu, Jin; White, Frank F.; Jones, Jeffrey B.; Wang, Nian	2017	Genome editing of the disease susceptibility gene CsLOB1 in citrus confers resistance to citrus canker	10.1111/pbi.12677	CRISPR/SpCas9	DNA-stable	LOB1-OT#6	≥4						T														C		G	C			CGG	No	No	0.6
21		Jia, Hongge; Zhang, Yunzeng; Orbović, Vladimir; Xu, Jin; White, Frank F.; Jones, Jeffrey B.; Wang, Nian	2017	Genome editing of the disease susceptibility gene CsLOB1 in citrus confers resistance to citrus canker	10.1111/pbi.12677	CRISPR/SpCas9	DNA-stable	LOB1-OT#2	≥4									T	G							A					G				AGG	No	No	0.6
21		Jia, Hongge; Zhang, Yunzeng; Orbović, Vladimir; Xu, Jin; White, Frank F.; Jones, Jeffrey B.; Wang, Nian	2017	Genome editing of the disease susceptibility gene CsLOB1 in citrus confers resistance to citrus canker	10.1111/pbi.12677	CRISPR/SpCas9	DNA-stable	LOB1-OT#5	≥4													A							C			C	G		TGG	No	No	0.6
21		Jia, Hongge; Zhang, Yunzeng; Orbović, Vladimir; Xu, Jin; White, Frank F.; Jones, Jeffrey B.; Wang, Nian	2017	Genome editing of the disease susceptibility gene CsLOB1 in citrus confers resistance to citrus canker	10.1111/pbi.12677	CRISPR/SpCas9	DNA-stable	LOB1-OT#7	≥4								C			C	A									C			T		TGG	No	No	0.6
21		Jia, Hongge; Zhang, Yunzeng; Orbović, Vladimir; Xu, Jin; White, Frank F.; Jones, Jeffrey B.; Wang, Nian	2017	Genome editing of the disease susceptibility gene CsLOB1 in citrus confers resistance to citrus canker	10.1111/pbi.12677	CRISPR/SpCas9	DNA-stable	LOB1-OT#4	≥4							T								A		T		T							AGG	No	No	0.6
21		Jia, Hongge; Zhang, Yunzeng; Orbović, Vladimir; Xu, Jin; White, Frank F.; Jones, Jeffrey B.; Wang, Nian	2017	Genome editing of the disease susceptibility gene CsLOB1 in citrus confers resistance to citrus canker	10.1111/pbi.12677	CRISPR/SpCas9	DNA-stable	LOB1-OT#1.1	≥4						G	A		T		G			A												GGG	No	No	0.6
21		Jia, Hongge; Zhang, Yunzeng; Orbović, Vladimir; Xu, Jin; White, Frank F.; Jones, Jeffrey B.; Wang, Nian	2017	Genome editing of the disease susceptibility gene CsLOB1 in citrus confers resistance to citrus canker	10.1111/pbi.12677	CRISPR/SpCas9	DNA-stable	LOB1-OT#1.2	≥4						G	A		C		G			A												GGG	No	No	0.6
21		Jia, Hongge; Zhang, Yunzeng; Orbović, Vladimir; Xu, Jin; White, Frank F.; Jones, Jeffrey B.; Wang, Nian	2017	Genome editing of the disease susceptibility gene CsLOB1 in citrus confers resistance to citrus canker	10.1111/pbi.12677	CRISPR/SpCas9	DNA-stable	LOB1-OT#1.3	≥4						G	A		C					A												AGG	No	No	0.6
21		Jia, Hongge; Zhang, Yunzeng; Orbović, Vladimir; Xu, Jin; White, Frank F.; Jones, Jeffrey B.; Wang, Nian	2017	Genome editing of the disease susceptibility gene CsLOB1 in citrus confers resistance to citrus canker	10.1111/pbi.12677	CRISPR/SpCas9	DNA-stable	LOB1-OT#3	≥4						T									T	C			A							GAG	No	No	0.6
22		Jiang, Wen Zhi; Henry, Isabelle M.; Lynagh, Peter G.; Comai, Luca; Cahoon, Edgar B.; Weeks, Donald P.	2017	Significant enhancement of fatty acid composition in seeds of the allohexaploid, Camelina sativa, using CRISPR/Cas9 gene editing	10.1111/pbi.12663	CRISPR/SpCas9	DNA-stable	FAD2- similar site 3	≥4						A	G		G	T			G	A												AGG	No	No	0.55
22		Jiang, Wen Zhi; Henry, Isabelle M.; Lynagh, Peter G.; Comai, Luca; Cahoon, Edgar B.; Weeks, Donald P.	2017	Significant enhancement of fatty acid composition in seeds of the allohexaploid, Camelina sativa, using CRISPR/Cas9 gene editing	10.1111/pbi.12663	CRISPR/SpCas9	DNA-stable	FAD2- similar site 1	≥4							G	C				C	C	C												CGG	No	No	0.55
22		Jiang, Wen Zhi; Henry, Isabelle M.; Lynagh, Peter G.; Comai, Luca; Cahoon, Edgar B.; Weeks, Donald P.	2017	Significant enhancement of fatty acid composition in seeds of the allohexaploid, Camelina sativa, using CRISPR/Cas9 gene editing	10.1111/pbi.12663	CRISPR/SpCas9	DNA-stable	FAD2- similar site 2	≥4							A	C	G			A	G	C												CGG	No	No	0.55
23		Kaya, Hidetaka; Mikami, Masafumi; Endo, Akira; Endo, Masaki; Toki, Seiichi	2016	Highly specific targeted mutagenesis in plants using Staphylococcus aureus Cas9	10.1038/srep26871	CRISPR/SaCas9	DNA-stable	OT-FT2	≥4					C				G									A			T					GGGAGT	No	No	0.57
23		Kaya, Hidetaka; Mikami, Masafumi; Endo, Akira; Endo, Masaki; Toki, Seiichi	2016	Highly specific targeted mutagenesis in plants using Staphylococcus aureus Cas9	10.1038/srep26871	CRISPR/SaCas9	DNA-stable	OT-FT1	2					C													A								GGGAGT	No	No	0.57
26	1	Li, Chao; Unver, Turgay; Zhang, Baohong	2017	A high-efficiency CRISPR/Cas9 system for targeted mutagenesis in Cotton (Gossypium hirsutum L.)	10.1038/srep43902	CRISPR/SpCas9	DNA-stable	MYB25-like2-OT1	1														T												AGG	No	No	0.3
26	2	Li, Chao; Unver, Turgay; Zhang, Baohong	2017	A high-efficiency CRISPR/Cas9 system for targeted mutagenesis in Cotton (Gossypium hirsutum L.)	10.1038/srep43902	CRISPR/SpCas9	DNA-stable	MYB25-like1-OT1	≥4															C	T		T			T					TGG	No	No	0.55
27	1	Li, Jun; Meng, Xiangbing; Zong, Yuan; Chen, Kunling; Zhang, Huawei; Liu, Jinxing; Li, Jiayang; Gao, Caixia	2016	Gene replacements and insertions in rice by intron targeting using CRISPR-Cas9	10.1038/nplants.2016.139	CRISPR/SpCas9	DNA-stable	C3-OT5	≥4								A			G		C			C		T								GGG	No	No	0.25
27	1	Li, Jun; Meng, Xiangbing; Zong, Yuan; Chen, Kunling; Zhang, Huawei; Liu, Jinxing; Li, Jiayang; Gao, Caixia	2016	Gene replacements and insertions in rice by intron targeting using CRISPR-Cas9	10.1038/nplants.2016.139	CRISPR/SpCas9	DNA-stable	C3-OT6	≥4							C	G					G				T	T								GGG	No	No	0.25
27	1	Li, Jun; Meng, Xiangbing; Zong, Yuan; Chen, Kunling; Zhang, Huawei; Liu, Jinxing; Li, Jiayang; Gao, Caixia	2016	Gene replacements and insertions in rice by intron targeting using CRISPR-Cas9	10.1038/nplants.2016.139	CRISPR/SpCas9	DNA-stable	C3-OT2	≥4								T			G						A			A						GGG	No	No	0.25
27	1	Li, Jun; Meng, Xiangbing; Zong, Yuan; Chen, Kunling; Zhang, Huawei; Liu, Jinxing; Li, Jiayang; Gao, Caixia	2016	Gene replacements and insertions in rice by intron targeting using CRISPR-Cas9	10.1038/nplants.2016.139	CRISPR/SpCas9	DNA-stable	C3-OT4	≥4						A		T					A								A					GGG	No	No	0.25
27	1	Li, Jun; Meng, Xiangbing; Zong, Yuan; Chen, Kunling; Zhang, Huawei; Liu, Jinxing; Li, Jiayang; Gao, Caixia	2016	Gene replacements and insertions in rice by intron targeting using CRISPR-Cas9	10.1038/nplants.2016.139	CRISPR/SpCas9	DNA-stable	C3-OT3	≥4								A					C		G						T					GGG	No	No	0.25
27	1	Li, Jun; Meng, Xiangbing; Zong, Yuan; Chen, Kunling; Zhang, Huawei; Liu, Jinxing; Li, Jiayang; Gao, Caixia	2016	Gene replacements and insertions in rice by intron targeting using CRISPR-Cas9	10.1038/nplants.2016.139	CRISPR/SpCas9	DNA-stable	C3-OT1	≥4							T	T		T							A									GGG	No	No	0.25
27	2	Li, Jun; Meng, Xiangbing; Zong, Yuan; Chen, Kunling; Zhang, Huawei; Liu, Jinxing; Li, Jiayang; Gao, Caixia	2016	Gene replacements and insertions in rice by intron targeting using CRISPR-Cas9	10.1038/nplants.2016.139	CRISPR/SpCas9	DNA-stable	C5-OT2	3						C					T					A										TGG	No	No	0.2
27	2	Li, Jun; Meng, Xiangbing; Zong, Yuan; Chen, Kunling; Zhang, Huawei; Liu, Jinxing; Li, Jiayang; Gao, Caixia	2016	Gene replacements and insertions in rice by intron targeting using CRISPR-Cas9	10.1038/nplants.2016.139	CRISPR/SpCas9	DNA-stable	C5-OT1	3						G							A				T									GGG	No	No	0.2
27	2	Li, Jun; Meng, Xiangbing; Zong, Yuan; Chen, Kunling; Zhang, Huawei; Liu, Jinxing; Li, Jiayang; Gao, Caixia	2016	Gene replacements and insertions in rice by intron targeting using CRISPR-Cas9	10.1038/nplants.2016.139	CRISPR/SpCas9	DNA-stable	C5-OT3	3									T	G			T													GGG	No	No	0.2
27	2	Li, Jun; Meng, Xiangbing; Zong, Yuan; Chen, Kunling; Zhang, Huawei; Liu, Jinxing; Li, Jiayang; Gao, Caixia	2016	Gene replacements and insertions in rice by intron targeting using CRISPR-Cas9	10.1038/nplants.2016.139	CRISPR/SpCas9	DNA-stable	C5-OT5	≥4												C	T		T	G										GGG	No	No	0.2
27	2	Li, Jun; Meng, Xiangbing; Zong, Yuan; Chen, Kunling; Zhang, Huawei; Liu, Jinxing; Li, Jiayang; Gao, Caixia	2016	Gene replacements and insertions in rice by intron targeting using CRISPR-Cas9	10.1038/nplants.2016.139	CRISPR/SpCas9	DNA-stable	C5-OT4	≥4						G	G		G							A										TGG	No	No	0.2
28	1	Li, Meiru; Li, Xiaoxia; Zhou, Zejiao; Wu, Pingzhi; Fang, Maichun; Pan, Xiaoping; Lin, Qiupeng; Luo, Wanbin; Wu, Guojiang; Li, Hongqing	2016	Reassessment of the Four Yield-related Genes Gn1a, DEP1, GS3, and IPA1 in Rice Using a CRISPR/Cas9 System	10.3389/fpls.2016.00377	CRISPR/SpCas9	DNA-stable	DEP1-OT1	≥4						T	C	C		A					T											GGG	No	Yes	0.45
28	1	Li, Meiru; Li, Xiaoxia; Zhou, Zejiao; Wu, Pingzhi; Fang, Maichun; Pan, Xiaoping; Lin, Qiupeng; Luo, Wanbin; Wu, Guojiang; Li, Hongqing	2016	Reassessment of the Four Yield-related Genes Gn1a, DEP1, GS3, and IPA1 in Rice Using a CRISPR/Cas9 System	10.3389/fpls.2016.00377	CRISPR/SpCas9	DNA-stable	DEP1-OT2	≥4						A	C	A	G	C		C														GGG	No	No	0.45
28	2	Li, Meiru; Li, Xiaoxia; Zhou, Zejiao; Wu, Pingzhi; Fang, Maichun; Pan, Xiaoping; Lin, Qiupeng; Luo, Wanbin; Wu, Guojiang; Li, Hongqing	2016	Reassessment of the Four Yield-related Genes Gn1a, DEP1, GS3, and IPA1 in Rice Using a CRISPR/Cas9 System	10.3389/fpls.2016.00377	CRISPR/SpCas9	DNA-stable	IPA1-OT1	1																		G								TGG	No	Yes	0.65
28	2	Li, Meiru; Li, Xiaoxia; Zhou, Zejiao; Wu, Pingzhi; Fang, Maichun; Pan, Xiaoping; Lin, Qiupeng; Luo, Wanbin; Wu, Guojiang; Li, Hongqing	2016	Reassessment of the Four Yield-related Genes Gn1a, DEP1, GS3, and IPA1 in Rice Using a CRISPR/Cas9 System	10.3389/fpls.2016.00377	CRISPR/SpCas9	DNA-stable	IPA1-OT2	≥4						C	G		C	G	A	C	G	T												TGG	No	No	0.65
28	3	Li, Meiru; Li, Xiaoxia; Zhou, Zejiao; Wu, Pingzhi; Fang, Maichun; Pan, Xiaoping; Lin, Qiupeng; Luo, Wanbin; Wu, Guojiang; Li, Hongqing	2016	Reassessment of the Four Yield-related Genes Gn1a, DEP1, GS3, and IPA1 in Rice Using a CRISPR/Cas9 System	10.3389/fpls.2016.00377	CRISPR/SpCas9	DNA-stable	Gn1a-OT1	2						A							C													AGG	No	Yes	0.8
28	3	Li, Meiru; Li, Xiaoxia; Zhou, Zejiao; Wu, Pingzhi; Fang, Maichun; Pan, Xiaoping; Lin, Qiupeng; Luo, Wanbin; Wu, Guojiang; Li, Hongqing	2016	Reassessment of the Four Yield-related Genes Gn1a, DEP1, GS3, and IPA1 in Rice Using a CRISPR/Cas9 System	10.3389/fpls.2016.00377	CRISPR/SpCas9	DNA-stable	Gn1a-OT2	≥4						C	A		C	G																AGG	No	No	0.8
28	4	Li, Meiru; Li, Xiaoxia; Zhou, Zejiao; Wu, Pingzhi; Fang, Maichun; Pan, Xiaoping; Lin, Qiupeng; Luo, Wanbin; Wu, Guojiang; Li, Hongqing	2016	Reassessment of the Four Yield-related Genes Gn1a, DEP1, GS3, and IPA1 in Rice Using a CRISPR/Cas9 System	10.3389/fpls.2016.00377	CRISPR/SpCas9	DNA-stable	GS3-OT2	≥4								T	C	G	A		C					G								TGG	No	No	0.7
28	4	Li, Meiru; Li, Xiaoxia; Zhou, Zejiao; Wu, Pingzhi; Fang, Maichun; Pan, Xiaoping; Lin, Qiupeng; Luo, Wanbin; Wu, Guojiang; Li, Hongqing	2016	Reassessment of the Four Yield-related Genes Gn1a, DEP1, GS3, and IPA1 in Rice Using a CRISPR/Cas9 System	10.3389/fpls.2016.00377	CRISPR/SpCas9	DNA-stable	GS3-OT1	≥4						G	T			A	A	G	G													CGG	No	No	0.7
29	1	Liang, Zhen; Chen, Kunling; Li, Tingdong; Zhang, Yi; Wang, Yanpeng; Zhao, Qian; Liu, Jinxing; Zhang, Huawei; Liu, Cuimin; Ran, Yidong; Gao, Caixia	2017	Efficient DNA-free genome editing of bread wheat using CRISPR/Cas9 ribonucleoprotein complexes	10.1038/ncomms14261	CRISPR/SpCas9	DNA-transient	GW2- OT-A1	1																	C									AGG	No	Yes	0.5
29	2	Liang, Zhen; Chen, Kunling; Li, Tingdong; Zhang, Yi; Wang, Yanpeng; Zhao, Qian; Liu, Jinxing; Zhang, Huawei; Liu, Cuimin; Ran, Yidong; Gao, Caixia	2017	Efficient DNA-free genome editing of bread wheat using CRISPR/Cas9 ribonucleoprotein complexes	10.1038/ncomms14261	CRISPR/SpCas9	Ribonucleoproteins	GW2- OT-A1	1																	C									AGG	No	Yes	0.5
29	3	Liang, Zhen; Chen, Kunling; Li, Tingdong; Zhang, Yi; Wang, Yanpeng; Zhao, Qian; Liu, Jinxing; Zhang, Huawei; Liu, Cuimin; Ran, Yidong; Gao, Caixia	2017	Efficient DNA-free genome editing of bread wheat using CRISPR/Cas9 ribonucleoprotein complexes	10.1038/ncomms14261	CRISPR/SpCas9	Ribonucleoproteins	GW2-OT1	2							G															A				TGG	No	No	0.5
29	3	Liang, Zhen; Chen, Kunling; Li, Tingdong; Zhang, Yi; Wang, Yanpeng; Zhao, Qian; Liu, Jinxing; Zhang, Huawei; Liu, Cuimin; Ran, Yidong; Gao, Caixia	2017	Efficient DNA-free genome editing of bread wheat using CRISPR/Cas9 ribonucleoprotein complexes	10.1038/ncomms14261	CRISPR/SpCas9	Ribonucleoproteins	GW2-OT3	3							G									A		T								AGG	No	No	0.5
29	3	Liang, Zhen; Chen, Kunling; Li, Tingdong; Zhang, Yi; Wang, Yanpeng; Zhao, Qian; Liu, Jinxing; Zhang, Huawei; Liu, Cuimin; Ran, Yidong; Gao, Caixia	2017	Efficient DNA-free genome editing of bread wheat using CRISPR/Cas9 ribonucleoprotein complexes	10.1038/ncomms14261	CRISPR/SpCas9	Ribonucleoproteins	GW2-OT2	3							T		A							T										AGG	No	No	0.5
29	3	Liang, Zhen; Chen, Kunling; Li, Tingdong; Zhang, Yi; Wang, Yanpeng; Zhao, Qian; Liu, Jinxing; Zhang, Huawei; Liu, Cuimin; Ran, Yidong; Gao, Caixia	2017	Efficient DNA-free genome editing of bread wheat using CRISPR/Cas9 ribonucleoprotein complexes	10.1038/ncomms14261	CRISPR/SpCas9	Ribonucleoproteins	GW2-OT8	3											G		T					C								TGG	No	No	0.5
29	3	Liang, Zhen; Chen, Kunling; Li, Tingdong; Zhang, Yi; Wang, Yanpeng; Zhao, Qian; Liu, Jinxing; Zhang, Huawei; Liu, Cuimin; Ran, Yidong; Gao, Caixia	2017	Efficient DNA-free genome editing of bread wheat using CRISPR/Cas9 ribonucleoprotein complexes	10.1038/ncomms14261	CRISPR/SpCas9	Ribonucleoproteins	GW2-OT4	3							G					G										A				TGG	No	No	0.5
29	3	Liang, Zhen; Chen, Kunling; Li, Tingdong; Zhang, Yi; Wang, Yanpeng; Zhao, Qian; Liu, Jinxing; Zhang, Huawei; Liu, Cuimin; Ran, Yidong; Gao, Caixia	2017	Efficient DNA-free genome editing of bread wheat using CRISPR/Cas9 ribonucleoprotein complexes	10.1038/ncomms14261	CRISPR/SpCas9	Ribonucleoproteins	GW2-OT5	3							G					G										A				AGG	No	No	0.5
29	3	Liang, Zhen; Chen, Kunling; Li, Tingdong; Zhang, Yi; Wang, Yanpeng; Zhao, Qian; Liu, Jinxing; Zhang, Huawei; Liu, Cuimin; Ran, Yidong; Gao, Caixia	2017	Efficient DNA-free genome editing of bread wheat using CRISPR/Cas9 ribonucleoprotein complexes	10.1038/ncomms14261	CRISPR/SpCas9	Ribonucleoproteins	GW2-OT9	3							G				C											A				TGG	No	No	0.5
29	3	Liang, Zhen; Chen, Kunling; Li, Tingdong; Zhang, Yi; Wang, Yanpeng; Zhao, Qian; Liu, Jinxing; Zhang, Huawei; Liu, Cuimin; Ran, Yidong; Gao, Caixia	2017	Efficient DNA-free genome editing of bread wheat using CRISPR/Cas9 ribonucleoprotein complexes	10.1038/ncomms14261	CRISPR/SpCas9	Ribonucleoproteins	GW2-OT7	3								T				C										G				TGG	No	No	0.5
29	3	Liang, Zhen; Chen, Kunling; Li, Tingdong; Zhang, Yi; Wang, Yanpeng; Zhao, Qian; Liu, Jinxing; Zhang, Huawei; Liu, Cuimin; Ran, Yidong; Gao, Caixia	2017	Efficient DNA-free genome editing of bread wheat using CRISPR/Cas9 ribonucleoprotein complexes	10.1038/ncomms14261	CRISPR/SpCas9	Ribonucleoproteins	GW2-OT6	3										C			C											C		AGG	No	No	0.5
29	3	Liang, Zhen; Chen, Kunling; Li, Tingdong; Zhang, Yi; Wang, Yanpeng; Zhao, Qian; Liu, Jinxing; Zhang, Huawei; Liu, Cuimin; Ran, Yidong; Gao, Caixia	2017	Efficient DNA-free genome editing of bread wheat using CRISPR/Cas9 ribonucleoprotein complexes	10.1038/ncomms14261	CRISPR/SpCas9	Ribonucleoproteins	GW2-OT10	3									C						C		C									TGG	No	No	0.5
29	3	Liang, Zhen; Chen, Kunling; Li, Tingdong; Zhang, Yi; Wang, Yanpeng; Zhao, Qian; Liu, Jinxing; Zhang, Huawei; Liu, Cuimin; Ran, Yidong; Gao, Caixia	2017	Efficient DNA-free genome editing of bread wheat using CRISPR/Cas9 ribonucleoprotein complexes	10.1038/ncomms14261	CRISPR/SpCas9	Ribonucleoproteins	GW2-OT13	≥4								G		C					A					A						AGG	No	No	0.5
29	3	Liang, Zhen; Chen, Kunling; Li, Tingdong; Zhang, Yi; Wang, Yanpeng; Zhao, Qian; Liu, Jinxing; Zhang, Huawei; Liu, Cuimin; Ran, Yidong; Gao, Caixia	2017	Efficient DNA-free genome editing of bread wheat using CRISPR/Cas9 ribonucleoprotein complexes	10.1038/ncomms14261	CRISPR/SpCas9	Ribonucleoproteins	GW2-OT14	≥4								C				G			A					G						AGG	No	No	0.5
29	3	Liang, Zhen; Chen, Kunling; Li, Tingdong; Zhang, Yi; Wang, Yanpeng; Zhao, Qian; Liu, Jinxing; Zhang, Huawei; Liu, Cuimin; Ran, Yidong; Gao, Caixia	2017	Efficient DNA-free genome editing of bread wheat using CRISPR/Cas9 ribonucleoprotein complexes	10.1038/ncomms14261	CRISPR/SpCas9	Ribonucleoproteins	GW2-OT11	≥4							A			A						C	C									AGG	No	No	0.5
29	3	Liang, Zhen; Chen, Kunling; Li, Tingdong; Zhang, Yi; Wang, Yanpeng; Zhao, Qian; Liu, Jinxing; Zhang, Huawei; Liu, Cuimin; Ran, Yidong; Gao, Caixia	2017	Efficient DNA-free genome editing of bread wheat using CRISPR/Cas9 ribonucleoprotein complexes	10.1038/ncomms14261	CRISPR/SpCas9	Ribonucleoproteins	GW2-OT12	≥4							A			A						T	C									AGG	No	No	0.5
29	3	Liang, Zhen; Chen, Kunling; Li, Tingdong; Zhang, Yi; Wang, Yanpeng; Zhao, Qian; Liu, Jinxing; Zhang, Huawei; Liu, Cuimin; Ran, Yidong; Gao, Caixia	2017	Efficient DNA-free genome editing of bread wheat using CRISPR/Cas9 ribonucleoprotein complexes	10.1038/ncomms14261	CRISPR/SpCas9	Ribonucleoproteins	GW2-OT15	≥4							T	T				A					G									AGG	No	No	0.5
29	3	Liang, Zhen; Chen, Kunling; Li, Tingdong; Zhang, Yi; Wang, Yanpeng; Zhao, Qian; Liu, Jinxing; Zhang, Huawei; Liu, Cuimin; Ran, Yidong; Gao, Caixia	2017	Efficient DNA-free genome editing of bread wheat using CRISPR/Cas9 ribonucleoprotein complexes	10.1038/ncomms14261	CRISPR/SpCas9	Ribonucleoproteins	GW2-OT16	≥4							G					C	A		A		G									AGG	No	No	0.5
29	3	Liang, Zhen; Chen, Kunling; Li, Tingdong; Zhang, Yi; Wang, Yanpeng; Zhao, Qian; Liu, Jinxing; Zhang, Huawei; Liu, Cuimin; Ran, Yidong; Gao, Caixia	2017	Efficient DNA-free genome editing of bread wheat using CRISPR/Cas9 ribonucleoprotein complexes	10.1038/ncomms14261	CRISPR/SpCas9	Ribonucleoproteins	GW2-OT20	≥4							G			C		G		C								A				TGG	No	No	0.5
29	3	Liang, Zhen; Chen, Kunling; Li, Tingdong; Zhang, Yi; Wang, Yanpeng; Zhao, Qian; Liu, Jinxing; Zhang, Huawei; Liu, Cuimin; Ran, Yidong; Gao, Caixia	2017	Efficient DNA-free genome editing of bread wheat using CRISPR/Cas9 ribonucleoprotein complexes	10.1038/ncomms14261	CRISPR/SpCas9	Ribonucleoproteins	GW2-OT19	≥4							T		A				T								G				T	AGG	No	No	0.5
29	3	Liang, Zhen; Chen, Kunling; Li, Tingdong; Zhang, Yi; Wang, Yanpeng; Zhao, Qian; Liu, Jinxing; Zhang, Huawei; Liu, Cuimin; Ran, Yidong; Gao, Caixia	2017	Efficient DNA-free genome editing of bread wheat using CRISPR/Cas9 ribonucleoprotein complexes	10.1038/ncomms14261	CRISPR/SpCas9	Ribonucleoproteins	GW2-OT18	≥4									T		G		A		A			T								TGG	No	No	0.5
29	3	Liang, Zhen; Chen, Kunling; Li, Tingdong; Zhang, Yi; Wang, Yanpeng; Zhao, Qian; Liu, Jinxing; Zhang, Huawei; Liu, Cuimin; Ran, Yidong; Gao, Caixia	2017	Efficient DNA-free genome editing of bread wheat using CRISPR/Cas9 ribonucleoprotein complexes	10.1038/ncomms14261	CRISPR/SpCas9	Ribonucleoproteins	GW2-OT17	≥4								T	T		T	G	T													TGG	No	No	0.5
30	1	Lopez-Obando, Mauricio; Hoffmann, Beate; Géry, Carine; Guyon-Debast, Anouchka; Téoulé, Evelyne; Rameau, Catherine; Bonhomme, Sandrine; Nogué, Fabien	2016	Simple and Efficient Targeting of Multiple Genes Through CRISPR-Cas9 in Physcomitrella patens	10.1534/g3.116.033266	CRISPR/SpCas9	DNA-stable	KAI2L-A-OffT9	≥4										G									T			C		G		CGG	No	No	0.55
30	1	Lopez-Obando, Mauricio; Hoffmann, Beate; Géry, Carine; Guyon-Debast, Anouchka; Téoulé, Evelyne; Rameau, Catherine; Bonhomme, Sandrine; Nogué, Fabien	2016	Simple and Efficient Targeting of Multiple Genes Through CRISPR-Cas9 in Physcomitrella patens	10.1534/g3.116.033266	CRISPR/SpCas9	DNA-stable	KAI2L-A-OffT3	≥4								A			G				A								A			TGG	No	No	0.55
30	1	Lopez-Obando, Mauricio; Hoffmann, Beate; Géry, Carine; Guyon-Debast, Anouchka; Téoulé, Evelyne; Rameau, Catherine; Bonhomme, Sandrine; Nogué, Fabien	2016	Simple and Efficient Targeting of Multiple Genes Through CRISPR-Cas9 in Physcomitrella patens	10.1534/g3.116.033266	CRISPR/SpCas9	DNA-stable	KAI2L-A-OffT6	≥4								G					A										C	G		TGG	No	No	0.55
30	1	Lopez-Obando, Mauricio; Hoffmann, Beate; Géry, Carine; Guyon-Debast, Anouchka; Téoulé, Evelyne; Rameau, Catherine; Bonhomme, Sandrine; Nogué, Fabien	2016	Simple and Efficient Targeting of Multiple Genes Through CRISPR-Cas9 in Physcomitrella patens	10.1534/g3.116.033266	CRISPR/SpCas9	DNA-stable	KAI2L-A-OffT10	≥4						C											G		G				C			CGG	No	No	0.55
30	1	Lopez-Obando, Mauricio; Hoffmann, Beate; Géry, Carine; Guyon-Debast, Anouchka; Téoulé, Evelyne; Rameau, Catherine; Bonhomme, Sandrine; Nogué, Fabien	2016	Simple and Efficient Targeting of Multiple Genes Through CRISPR-Cas9 in Physcomitrella patens	10.1534/g3.116.033266	CRISPR/SpCas9	DNA-stable	KAI2L-A-OffT2	≥4								A						A	A								G			TGG	No	No	0.55
30	1	Lopez-Obando, Mauricio; Hoffmann, Beate; Géry, Carine; Guyon-Debast, Anouchka; Téoulé, Evelyne; Rameau, Catherine; Bonhomme, Sandrine; Nogué, Fabien	2016	Simple and Efficient Targeting of Multiple Genes Through CRISPR-Cas9 in Physcomitrella patens	10.1534/g3.116.033266	CRISPR/SpCas9	DNA-stable	KAI2L-A-OffT4	≥4								A							A	T							G			CGG	No	No	0.55
30	1	Lopez-Obando, Mauricio; Hoffmann, Beate; Géry, Carine; Guyon-Debast, Anouchka; Téoulé, Evelyne; Rameau, Catherine; Bonhomme, Sandrine; Nogué, Fabien	2016	Simple and Efficient Targeting of Multiple Genes Through CRISPR-Cas9 in Physcomitrella patens	10.1534/g3.116.033266	CRISPR/SpCas9	DNA-stable	KAI2L-A-OffT5	≥4								G			A			A									G			TGG	No	No	0.55
30	1	Lopez-Obando, Mauricio; Hoffmann, Beate; Géry, Carine; Guyon-Debast, Anouchka; Téoulé, Evelyne; Rameau, Catherine; Bonhomme, Sandrine; Nogué, Fabien	2016	Simple and Efficient Targeting of Multiple Genes Through CRISPR-Cas9 in Physcomitrella patens	10.1534/g3.116.033266	CRISPR/SpCas9	DNA-stable	KAI2L-A-OffT8	≥4											T			T				G					G			GGG	No	No	0.55
30	1	Lopez-Obando, Mauricio; Hoffmann, Beate; Géry, Carine; Guyon-Debast, Anouchka; Téoulé, Evelyne; Rameau, Catherine; Bonhomme, Sandrine; Nogué, Fabien	2016	Simple and Efficient Targeting of Multiple Genes Through CRISPR-Cas9 in Physcomitrella patens	10.1534/g3.116.033266	CRISPR/SpCas9	DNA-stable	KAI2L-A-OffT11	≥4																A		G	T						C	TGG	No	No	0.55
30	1	Lopez-Obando, Mauricio; Hoffmann, Beate; Géry, Carine; Guyon-Debast, Anouchka; Téoulé, Evelyne; Rameau, Catherine; Bonhomme, Sandrine; Nogué, Fabien	2016	Simple and Efficient Targeting of Multiple Genes Through CRISPR-Cas9 in Physcomitrella patens	10.1534/g3.116.033266	CRISPR/SpCas9	DNA-stable	KAI2L-A-OffT7	≥4						T			T									A	T							TGG	No	No	0.55
30	1	Lopez-Obando, Mauricio; Hoffmann, Beate; Géry, Carine; Guyon-Debast, Anouchka; Téoulé, Evelyne; Rameau, Catherine; Bonhomme, Sandrine; Nogué, Fabien	2016	Simple and Efficient Targeting of Multiple Genes Through CRISPR-Cas9 in Physcomitrella patens	10.1534/g3.116.033266	CRISPR/SpCas9	DNA-stable	KAI2L-A-OffT12	≥4														T				T	T	G						GGG	No	No	0.55
30	1	Lopez-Obando, Mauricio; Hoffmann, Beate; Géry, Carine; Guyon-Debast, Anouchka; Téoulé, Evelyne; Rameau, Catherine; Bonhomme, Sandrine; Nogué, Fabien	2016	Simple and Efficient Targeting of Multiple Genes Through CRISPR-Cas9 in Physcomitrella patens	10.1534/g3.116.033266	CRISPR/SpCas9	DNA-stable	KAI2L-A-OffT1	≥4						C				A				G		T										TGG	No	No	0.55
30	2	Lopez-Obando, Mauricio; Hoffmann, Beate; Géry, Carine; Guyon-Debast, Anouchka; Téoulé, Evelyne; Rameau, Catherine; Bonhomme, Sandrine; Nogué, Fabien	2016	Simple and Efficient Targeting of Multiple Genes Through CRISPR-Cas9 in Physcomitrella patens	10.1534/g3.116.033266	CRISPR/SpCas9	DNA-stable	KAI2L-B-OffT1	≥4										A					T						G	G				CGG	No	No	0.65
30	2	Lopez-Obando, Mauricio; Hoffmann, Beate; Géry, Carine; Guyon-Debast, Anouchka; Téoulé, Evelyne; Rameau, Catherine; Bonhomme, Sandrine; Nogué, Fabien	2016	Simple and Efficient Targeting of Multiple Genes Through CRISPR-Cas9 in Physcomitrella patens	10.1534/g3.116.033266	CRISPR/SpCas9	DNA-stable	KAI2L-B-OffT2	≥4										A					T						G	G				CGG	No	No	0.65
30	2	Lopez-Obando, Mauricio; Hoffmann, Beate; Géry, Carine; Guyon-Debast, Anouchka; Téoulé, Evelyne; Rameau, Catherine; Bonhomme, Sandrine; Nogué, Fabien	2016	Simple and Efficient Targeting of Multiple Genes Through CRISPR-Cas9 in Physcomitrella patens	10.1534/g3.116.033266	CRISPR/SpCas9	DNA-stable	KAI2L-B-OffT4	≥4												A					G				A			T		GGG	No	No	0.65
30	2	Lopez-Obando, Mauricio; Hoffmann, Beate; Géry, Carine; Guyon-Debast, Anouchka; Téoulé, Evelyne; Rameau, Catherine; Bonhomme, Sandrine; Nogué, Fabien	2016	Simple and Efficient Targeting of Multiple Genes Through CRISPR-Cas9 in Physcomitrella patens	10.1534/g3.116.033266	CRISPR/SpCas9	DNA-stable	KAI2L-B-OffT3	≥4						C								T				C	G							AGG	No	No	0.65
30	3	Lopez-Obando, Mauricio; Hoffmann, Beate; Géry, Carine; Guyon-Debast, Anouchka; Téoulé, Evelyne; Rameau, Catherine; Bonhomme, Sandrine; Nogué, Fabien	2016	Simple and Efficient Targeting of Multiple Genes Through CRISPR-Cas9 in Physcomitrella patens	10.1534/g3.116.033266	CRISPR/SpCas9	DNA-stable	KAI2L-C-OffT1	≥4									G			G						G						T		TGG	No	No	0.55
30	3	Lopez-Obando, Mauricio; Hoffmann, Beate; Géry, Carine; Guyon-Debast, Anouchka; Téoulé, Evelyne; Rameau, Catherine; Bonhomme, Sandrine; Nogué, Fabien	2016	Simple and Efficient Targeting of Multiple Genes Through CRISPR-Cas9 in Physcomitrella patens	10.1534/g3.116.033266	CRISPR/SpCas9	DNA-stable	KAI2L-C-OffT3	≥4								C						G						T					C	AGG	No	No	0.55
30	3	Lopez-Obando, Mauricio; Hoffmann, Beate; Géry, Carine; Guyon-Debast, Anouchka; Téoulé, Evelyne; Rameau, Catherine; Bonhomme, Sandrine; Nogué, Fabien	2016	Simple and Efficient Targeting of Multiple Genes Through CRISPR-Cas9 in Physcomitrella patens	10.1534/g3.116.033266	CRISPR/SpCas9	DNA-stable	KAI2L-C-OffT2	3												G									A			T		TGG	No	No	0.55
30	4	Lopez-Obando, Mauricio; Hoffmann, Beate; Géry, Carine; Guyon-Debast, Anouchka; Téoulé, Evelyne; Rameau, Catherine; Bonhomme, Sandrine; Nogué, Fabien	2016	Simple and Efficient Targeting of Multiple Genes Through CRISPR-Cas9 in Physcomitrella patens	10.1534/g3.116.033266	CRISPR/SpCas9	DNA-stable	KAI2L-D-OffT5	≥4							T						C			C			G							TGG	No	No	0.55
30	4	Lopez-Obando, Mauricio; Hoffmann, Beate; Géry, Carine; Guyon-Debast, Anouchka; Téoulé, Evelyne; Rameau, Catherine; Bonhomme, Sandrine; Nogué, Fabien	2016	Simple and Efficient Targeting of Multiple Genes Through CRISPR-Cas9 in Physcomitrella patens	10.1534/g3.116.033266	CRISPR/SpCas9	DNA-stable	KAI2L-D-OffT3	≥4									A			G			G					G						AGG	No	No	0.55
30	4	Lopez-Obando, Mauricio; Hoffmann, Beate; Géry, Carine; Guyon-Debast, Anouchka; Téoulé, Evelyne; Rameau, Catherine; Bonhomme, Sandrine; Nogué, Fabien	2016	Simple and Efficient Targeting of Multiple Genes Through CRISPR-Cas9 in Physcomitrella patens	10.1534/g3.116.033266	CRISPR/SpCas9	DNA-stable	KAI2L-D-OffT4	≥4								C							G	G					G					AGG	No	No	0.55
30	4	Lopez-Obando, Mauricio; Hoffmann, Beate; Géry, Carine; Guyon-Debast, Anouchka; Téoulé, Evelyne; Rameau, Catherine; Bonhomme, Sandrine; Nogué, Fabien	2016	Simple and Efficient Targeting of Multiple Genes Through CRISPR-Cas9 in Physcomitrella patens	10.1534/g3.116.033266	CRISPR/SpCas9	DNA-stable	KAI2L-D-OffT1	3							T						A									C				TGG	No	No	0.55
30	4	Lopez-Obando, Mauricio; Hoffmann, Beate; Géry, Carine; Guyon-Debast, Anouchka; Téoulé, Evelyne; Rameau, Catherine; Bonhomme, Sandrine; Nogué, Fabien	2016	Simple and Efficient Targeting of Multiple Genes Through CRISPR-Cas9 in Physcomitrella patens	10.1534/g3.116.033266	CRISPR/SpCas9	DNA-stable	KAI2L-D-OffT2	2																			G			G				TGG	No	No	0.55
30	5	Lopez-Obando, Mauricio; Hoffmann, Beate; Géry, Carine; Guyon-Debast, Anouchka; Téoulé, Evelyne; Rameau, Catherine; Bonhomme, Sandrine; Nogué, Fabien	2016	Simple and Efficient Targeting of Multiple Genes Through CRISPR-Cas9 in Physcomitrella patens	10.1534/g3.116.033266	CRISPR/SpCas9	DNA-stable	KAI2L-E-OffT4	≥4												C							T		A			C		TGG	No	No	0.6
30	5	Lopez-Obando, Mauricio; Hoffmann, Beate; Géry, Carine; Guyon-Debast, Anouchka; Téoulé, Evelyne; Rameau, Catherine; Bonhomme, Sandrine; Nogué, Fabien	2016	Simple and Efficient Targeting of Multiple Genes Through CRISPR-Cas9 in Physcomitrella patens	10.1534/g3.116.033266	CRISPR/SpCas9	DNA-stable	KAI2L-E-OffT3	≥4									G						T				T		T					TGG	No	No	0.6
30	5	Lopez-Obando, Mauricio; Hoffmann, Beate; Géry, Carine; Guyon-Debast, Anouchka; Téoulé, Evelyne; Rameau, Catherine; Bonhomme, Sandrine; Nogué, Fabien	2016	Simple and Efficient Targeting of Multiple Genes Through CRISPR-Cas9 in Physcomitrella patens	10.1534/g3.116.033266	CRISPR/SpCas9	DNA-stable	KAI2L-E-OffT1	3								A		A					T											AGG	No	No	0.6
30	5	Lopez-Obando, Mauricio; Hoffmann, Beate; Géry, Carine; Guyon-Debast, Anouchka; Téoulé, Evelyne; Rameau, Catherine; Bonhomme, Sandrine; Nogué, Fabien	2016	Simple and Efficient Targeting of Multiple Genes Through CRISPR-Cas9 in Physcomitrella patens	10.1534/g3.116.033266	CRISPR/SpCas9	DNA-stable	KAI2L-E-OffT2	2																				G	G					TGG	No	No	0.6
30	6	Lopez-Obando, Mauricio; Hoffmann, Beate; Géry, Carine; Guyon-Debast, Anouchka; Téoulé, Evelyne; Rameau, Catherine; Bonhomme, Sandrine; Nogué, Fabien	2016	Simple and Efficient Targeting of Multiple Genes Through CRISPR-Cas9 in Physcomitrella patens	10.1534/g3.116.033266	CRISPR/SpCas9	DNA-stable	KAI2L-F-OffT2	≥4							A														T		C		G	TGG	No	No	0.5
30	6	Lopez-Obando, Mauricio; Hoffmann, Beate; Géry, Carine; Guyon-Debast, Anouchka; Téoulé, Evelyne; Rameau, Catherine; Bonhomme, Sandrine; Nogué, Fabien	2016	Simple and Efficient Targeting of Multiple Genes Through CRISPR-Cas9 in Physcomitrella patens	10.1534/g3.116.033266	CRISPR/SpCas9	DNA-stable	KAI2L-F-OffT1	3									G		C	G														CGG	No	No	0.5
30	7	Lopez-Obando, Mauricio; Hoffmann, Beate; Géry, Carine; Guyon-Debast, Anouchka; Téoulé, Evelyne; Rameau, Catherine; Bonhomme, Sandrine; Nogué, Fabien	2016	Simple and Efficient Targeting of Multiple Genes Through CRISPR-Cas9 in Physcomitrella patens	10.1534/g3.116.033266	CRISPR/SpCas9	DNA-stable	KAI2L-J-OffT5	≥4												A						G		G		T				GGG	No	No	0.5
30	7	Lopez-Obando, Mauricio; Hoffmann, Beate; Géry, Carine; Guyon-Debast, Anouchka; Téoulé, Evelyne; Rameau, Catherine; Bonhomme, Sandrine; Nogué, Fabien	2016	Simple and Efficient Targeting of Multiple Genes Through CRISPR-Cas9 in Physcomitrella patens	10.1534/g3.116.033266	CRISPR/SpCas9	DNA-stable	KAI2L-J-OffT2	≥4											C	C						C						C		AGG	No	No	0.5
30	8	Lopez-Obando, Mauricio; Hoffmann, Beate; Géry, Carine; Guyon-Debast, Anouchka; Téoulé, Evelyne; Rameau, Catherine; Bonhomme, Sandrine; Nogué, Fabien	2016	Simple and Efficient Targeting of Multiple Genes Through CRISPR-Cas9 in Physcomitrella patens	10.1534/g3.116.033266	CRISPR/SpCas9	DNA-stable	KAI2L-K-OffT2	≥4								A				A		C								A				TGG	No	No	0.4
30	8	Lopez-Obando, Mauricio; Hoffmann, Beate; Géry, Carine; Guyon-Debast, Anouchka; Téoulé, Evelyne; Rameau, Catherine; Bonhomme, Sandrine; Nogué, Fabien	2016	Simple and Efficient Targeting of Multiple Genes Through CRISPR-Cas9 in Physcomitrella patens	10.1534/g3.116.033266	CRISPR/SpCas9	DNA-stable	KAI2L-K-OffT3	≥4								A								A		C				T				AGG	No	No	0.4
30	8	Lopez-Obando, Mauricio; Hoffmann, Beate; Géry, Carine; Guyon-Debast, Anouchka; Téoulé, Evelyne; Rameau, Catherine; Bonhomme, Sandrine; Nogué, Fabien	2016	Simple and Efficient Targeting of Multiple Genes Through CRISPR-Cas9 in Physcomitrella patens	10.1534/g3.116.033266	CRISPR/SpCas9	DNA-stable	KAI2L-K-OffT1	≥4							G						C			G									G	AGG	No	No	0.4
31		Meng, Yingying; Hou, Yaling; Wang, Hui; Ji, Ronghuan; Liu, Bin; Wen, Jiangqi; Niu, Lifang; Lin, Hao	2017	Targeted mutagenesis by CRISPR/Cas9 system in the model legume Medicago truncatula	10.1007/s00299-016-2069-9	CRISPR/SpCas9	DNA-stable	PDS-OT1	≥4									A		A									A				G		TGG	No	No	0.55
31		Meng, Yingying; Hou, Yaling; Wang, Hui; Ji, Ronghuan; Liu, Bin; Wen, Jiangqi; Niu, Lifang; Lin, Hao	2017	Targeted mutagenesis by CRISPR/Cas9 system in the model legume Medicago truncatula	10.1007/s00299-016-2069-9	CRISPR/SpCas9	DNA-stable	PDS-OT2	≥4						A					A					A			T	T						AAG	No	No	0.55
33		Nekrasov, Vladimir; Staskawicz, Brian; Weigel, Detlef; Jones, Jonathan D. G.; Kamoun, Sophien	2013	Targeted mutagenesis in the model plant Nicotiana benthamiana using Cas9 RNA-guided endonuclease	10.1038/nbt.2655	CRISPR/SpCas9	DNA-transient	PDS-OT1	≥4							G	T																A	T	TGG	No	No	0.45
34	1	Nomura, Toshihisa; Sakurai, Tetsuya; Osakabe, Yuriko; Osakabe, Keishi; Sakakibara, Hitoshi	2016	Efficient and Heritable Targeted Mutagenesis in Mosses Using the CRISPR/Cas9 System	10.1093/pcp/pcw173	CRISPR/SpCas9	DNA-stable	FtsZ2-1 Off-target3	≥4								A						C			T					A				GGG	No	No	0.6
34	1	Nomura, Toshihisa; Sakurai, Tetsuya; Osakabe, Yuriko; Osakabe, Keishi; Sakakibara, Hitoshi	2016	Efficient and Heritable Targeted Mutagenesis in Mosses Using the CRISPR/Cas9 System	10.1093/pcp/pcw173	CRISPR/SpCas9	DNA-stable	FtsZ2-1 Off-target2	≥4							G							T	A			G								GGG	No	No	0.6
34	1	Nomura, Toshihisa; Sakurai, Tetsuya; Osakabe, Yuriko; Osakabe, Keishi; Sakakibara, Hitoshi	2016	Efficient and Heritable Targeted Mutagenesis in Mosses Using the CRISPR/Cas9 System	10.1093/pcp/pcw173	CRISPR/SpCas9	DNA-stable	FtsZ2-1 Off-target1	≥4								C	A				G	T												GAG	No	No	0.6
34	2	Nomura, Toshihisa; Sakurai, Tetsuya; Osakabe, Yuriko; Osakabe, Keishi; Sakakibara, Hitoshi	2016	Efficient and Heritable Targeted Mutagenesis in Mosses Using the CRISPR/Cas9 System	10.1093/pcp/pcw173	CRISPR/SpCas9	DNA-stable	TON Off-target2	3															T	C		G								TGG	No	No	0.45
34	2	Nomura, Toshihisa; Sakurai, Tetsuya; Osakabe, Yuriko; Osakabe, Keishi; Sakakibara, Hitoshi	2016	Efficient and Heritable Targeted Mutagenesis in Mosses Using the CRISPR/Cas9 System	10.1093/pcp/pcw173	CRISPR/SpCas9	DNA-stable	TON Off-target1	2															T			G								TGG	No	No	0.45
35	1	Osakabe, Yuriko; Watanabe, Takahito; Sugano, Shigeo S.; Ueta, Risa; Ishihara, Ryosuke; Shinozaki, Kazuo; Osakabe, Keishi	2016	Optimization of CRISPR/Cas9 genome editing to modify abiotic stress responses in plants	10.1038/srep26685	CRISPR/SpCas9 (Truncated)	DNA-stable	GL1-OT2	3										T			G								G					GGG	No	No	0.33
35	1	Osakabe, Yuriko; Watanabe, Takahito; Sugano, Shigeo S.; Ueta, Risa; Ishihara, Ryosuke; Shinozaki, Kazuo; Osakabe, Keishi	2016	Optimization of CRISPR/Cas9 genome editing to modify abiotic stress responses in plants	10.1038/srep26685	CRISPR/SpCas9 (Truncated)	DNA-stable	GL1-OT1	2								T										T								GGG	No	No	0.33
35	2	Osakabe, Yuriko; Watanabe, Takahito; Sugano, Shigeo S.; Ueta, Risa; Ishihara, Ryosuke; Shinozaki, Kazuo; Osakabe, Keishi	2016	Optimization of CRISPR/Cas9 genome editing to modify abiotic stress responses in plants	10.1038/srep26685	CRISPR/SpCas9 (Truncated)	DNA-stable	OST2-OT1	3										A	A												C			GGG	No	No	0.5
35	2	Osakabe, Yuriko; Watanabe, Takahito; Sugano, Shigeo S.; Ueta, Risa; Ishihara, Ryosuke; Shinozaki, Kazuo; Osakabe, Keishi	2016	Optimization of CRISPR/Cas9 genome editing to modify abiotic stress responses in plants	10.1038/srep26685	CRISPR/SpCas9 (Truncated)	DNA-stable	OST2-OT2	2																						A		A		TAG	No	No	0.5
36	1	Pan, Changtian; Ye, Lei; Qin, Li; Liu, Xue; He, Yanjun; Wang, Jie; Chen, Lifei; Lu, Gang	2016	CRISPR/Cas9-mediated efficient and heritable targeted mutagenesis in tomato plants in the first and later generations	10.1038/srep24765	CRISPR/SpCas9	DNA-stable	PDS-sgRNA1-OT3	≥4							C							A			A								T	TGG	No	No	0.4
36	1	Pan, Changtian; Ye, Lei; Qin, Li; Liu, Xue; He, Yanjun; Wang, Jie; Chen, Lifei; Lu, Gang	2016	CRISPR/Cas9-mediated efficient and heritable targeted mutagenesis in tomato plants in the first and later generations	10.1038/srep24765	CRISPR/SpCas9	DNA-stable	PDS-sgRNA1-OT1	3										T			G												G	AAG	No	No	0.4
36	1	Pan, Changtian; Ye, Lei; Qin, Li; Liu, Xue; He, Yanjun; Wang, Jie; Chen, Lifei; Lu, Gang	2016	CRISPR/Cas9-mediated efficient and heritable targeted mutagenesis in tomato plants in the first and later generations	10.1038/srep24765	CRISPR/SpCas9	DNA-stable	PDS-sgRNA1-OT2	3									T					T					A							TGG	No	No	0.4
36	2	Pan, Changtian; Ye, Lei; Qin, Li; Liu, Xue; He, Yanjun; Wang, Jie; Chen, Lifei; Lu, Gang	2016	CRISPR/Cas9-mediated efficient and heritable targeted mutagenesis in tomato plants in the first and later generations	10.1038/srep24765	CRISPR/SpCas9	DNA-stable	PIF4-sgRNA1-OT3	≥4							G						T										T		A	GGG	No	No	0.6
36	2	Pan, Changtian; Ye, Lei; Qin, Li; Liu, Xue; He, Yanjun; Wang, Jie; Chen, Lifei; Lu, Gang	2016	CRISPR/Cas9-mediated efficient and heritable targeted mutagenesis in tomato plants in the first and later generations	10.1038/srep24765	CRISPR/SpCas9	DNA-stable	PIF4-sgRNA1-OT2	≥4										A	A			A						A						CAG	No	No	0.6
36	2	Pan, Changtian; Ye, Lei; Qin, Li; Liu, Xue; He, Yanjun; Wang, Jie; Chen, Lifei; Lu, Gang	2016	CRISPR/Cas9-mediated efficient and heritable targeted mutagenesis in tomato plants in the first and later generations	10.1038/srep24765	CRISPR/SpCas9	DNA-stable	PIF4-sgRNA1-OT1	3										T				A							T					CAG	No	No	0.6
36	3	Pan, Changtian; Ye, Lei; Qin, Li; Liu, Xue; He, Yanjun; Wang, Jie; Chen, Lifei; Lu, Gang	2016	CRISPR/Cas9-mediated efficient and heritable targeted mutagenesis in tomato plants in the first and later generations	10.1038/srep24765	CRISPR/SpCas9	DNA-stable	PIF4-sgRNA2-OT3	3										A						T		A								GGG	No	No	0.5
36	3	Pan, Changtian; Ye, Lei; Qin, Li; Liu, Xue; He, Yanjun; Wang, Jie; Chen, Lifei; Lu, Gang	2016	CRISPR/Cas9-mediated efficient and heritable targeted mutagenesis in tomato plants in the first and later generations	10.1038/srep24765	CRISPR/SpCas9	DNA-stable	PIF4-sgRNA2-OT2	3						A						G								T						AGG	No	No	0.5
36	3	Pan, Changtian; Ye, Lei; Qin, Li; Liu, Xue; He, Yanjun; Wang, Jie; Chen, Lifei; Lu, Gang	2016	CRISPR/Cas9-mediated efficient and heritable targeted mutagenesis in tomato plants in the first and later generations	10.1038/srep24765	CRISPR/SpCas9	DNA-stable	PIF4-sgRNA2-OT1	3						A										G	T									TGG	No	No	0.5
37	2	Peterson, Brenda A.; Haak, David C.; Nishimura, Marc T.; Teixeira, Paulo J. P. L.; James, Sean R.; Dangl, Jeffery L.; Nimchuk, Zachary L.	2016	Genome-Wide Assessment of Efficiency and Specificity in CRISPR/Cas9 Mediated Multiple Site Targeting in Arabidopsis	10.1371/journal.pone.0162169	CRISPR/SpCas9	DNA-stable	GLV1-1-OT1	3													A			C		A								CGG	No	No	0.4
37	2	Peterson, Brenda A.; Haak, David C.; Nishimura, Marc T.; Teixeira, Paulo J. P. L.; James, Sean R.; Dangl, Jeffery L.; Nimchuk, Zachary L.	2016	Genome-Wide Assessment of Efficiency and Specificity in CRISPR/Cas9 Mediated Multiple Site Targeting in Arabidopsis	10.1371/journal.pone.0162169	CRISPR/SpCas9	DNA-stable	GLV1-1-OT7	3																	T	T							C	CGG	No	No	0.45
37	2	Peterson, Brenda A.; Haak, David C.; Nishimura, Marc T.; Teixeira, Paulo J. P. L.; James, Sean R.; Dangl, Jeffery L.; Nimchuk, Zachary L.	2016	Genome-Wide Assessment of Efficiency and Specificity in CRISPR/Cas9 Mediated Multiple Site Targeting in Arabidopsis	10.1371/journal.pone.0162169	CRISPR/SpCas9	DNA-stable	GLV1-1-OT10	≥4																												No	0.45
37	2	Peterson, Brenda A.; Haak, David C.; Nishimura, Marc T.; Teixeira, Paulo J. P. L.; James, Sean R.; Dangl, Jeffery L.; Nimchuk, Zachary L.	2016	Genome-Wide Assessment of Efficiency and Specificity in CRISPR/Cas9 Mediated Multiple Site Targeting in Arabidopsis	10.1371/journal.pone.0162169	CRISPR/SpCas9	DNA-stable	GLV1-1-OT11	≥4																												No	0.45
37	2	Peterson, Brenda A.; Haak, David C.; Nishimura, Marc T.; Teixeira, Paulo J. P. L.; James, Sean R.; Dangl, Jeffery L.; Nimchuk, Zachary L.	2016	Genome-Wide Assessment of Efficiency and Specificity in CRISPR/Cas9 Mediated Multiple Site Targeting in Arabidopsis	10.1371/journal.pone.0162169	CRISPR/SpCas9	DNA-stable	GLV1-1-OT12	≥4																												No	0.45
37	2	Peterson, Brenda A.; Haak, David C.; Nishimura, Marc T.; Teixeira, Paulo J. P. L.; James, Sean R.; Dangl, Jeffery L.; Nimchuk, Zachary L.	2016	Genome-Wide Assessment of Efficiency and Specificity in CRISPR/Cas9 Mediated Multiple Site Targeting in Arabidopsis	10.1371/journal.pone.0162169	CRISPR/SpCas9	DNA-stable	GLV1-1-OT13	≥4																												No	0.45
37	2	Peterson, Brenda A.; Haak, David C.; Nishimura, Marc T.; Teixeira, Paulo J. P. L.; James, Sean R.; Dangl, Jeffery L.; Nimchuk, Zachary L.	2016	Genome-Wide Assessment of Efficiency and Specificity in CRISPR/Cas9 Mediated Multiple Site Targeting in Arabidopsis	10.1371/journal.pone.0162169	CRISPR/SpCas9	DNA-stable	GLV1-1-OT2	≥4																												No	0.45
37	2	Peterson, Brenda A.; Haak, David C.; Nishimura, Marc T.; Teixeira, Paulo J. P. L.; James, Sean R.; Dangl, Jeffery L.; Nimchuk, Zachary L.	2016	Genome-Wide Assessment of Efficiency and Specificity in CRISPR/Cas9 Mediated Multiple Site Targeting in Arabidopsis	10.1371/journal.pone.0162169	CRISPR/SpCas9	DNA-stable	GLV1-1-OT3	≥4																												No	0.45
37	2	Peterson, Brenda A.; Haak, David C.; Nishimura, Marc T.; Teixeira, Paulo J. P. L.; James, Sean R.; Dangl, Jeffery L.; Nimchuk, Zachary L.	2016	Genome-Wide Assessment of Efficiency and Specificity in CRISPR/Cas9 Mediated Multiple Site Targeting in Arabidopsis	10.1371/journal.pone.0162169	CRISPR/SpCas9	DNA-stable	GLV1-1-OT4	≥4																												No	0.45
37	2	Peterson, Brenda A.; Haak, David C.; Nishimura, Marc T.; Teixeira, Paulo J. P. L.; James, Sean R.; Dangl, Jeffery L.; Nimchuk, Zachary L.	2016	Genome-Wide Assessment of Efficiency and Specificity in CRISPR/Cas9 Mediated Multiple Site Targeting in Arabidopsis	10.1371/journal.pone.0162169	CRISPR/SpCas9	DNA-stable	GLV1-1-OT5	≥4																												No	0.45
37	2	Peterson, Brenda A.; Haak, David C.; Nishimura, Marc T.; Teixeira, Paulo J. P. L.; James, Sean R.; Dangl, Jeffery L.; Nimchuk, Zachary L.	2016	Genome-Wide Assessment of Efficiency and Specificity in CRISPR/Cas9 Mediated Multiple Site Targeting in Arabidopsis	10.1371/journal.pone.0162169	CRISPR/SpCas9	DNA-stable	GLV1-1-OT6	≥4																												No	0.45
37	2	Peterson, Brenda A.; Haak, David C.; Nishimura, Marc T.; Teixeira, Paulo J. P. L.; James, Sean R.; Dangl, Jeffery L.; Nimchuk, Zachary L.	2016	Genome-Wide Assessment of Efficiency and Specificity in CRISPR/Cas9 Mediated Multiple Site Targeting in Arabidopsis	10.1371/journal.pone.0162169	CRISPR/SpCas9	DNA-stable	GLV1-1-OT8	≥4																												No	0.45
37	2	Peterson, Brenda A.; Haak, David C.; Nishimura, Marc T.; Teixeira, Paulo J. P. L.; James, Sean R.; Dangl, Jeffery L.; Nimchuk, Zachary L.	2016	Genome-Wide Assessment of Efficiency and Specificity in CRISPR/Cas9 Mediated Multiple Site Targeting in Arabidopsis	10.1371/journal.pone.0162169	CRISPR/SpCas9	DNA-stable	GLV1-1-OT9	≥4																												No	0.45
37	3	Peterson, Brenda A.; Haak, David C.; Nishimura, Marc T.; Teixeira, Paulo J. P. L.; James, Sean R.; Dangl, Jeffery L.; Nimchuk, Zachary L.	2016	Genome-Wide Assessment of Efficiency and Specificity in CRISPR/Cas9 Mediated Multiple Site Targeting in Arabidopsis	10.1371/journal.pone.0162169	CRISPR/SpCas9	DNA-stable	GLV1-2-OT1	≥4																												No	0.65
37	3	Peterson, Brenda A.; Haak, David C.; Nishimura, Marc T.; Teixeira, Paulo J. P. L.; James, Sean R.; Dangl, Jeffery L.; Nimchuk, Zachary L.	2016	Genome-Wide Assessment of Efficiency and Specificity in CRISPR/Cas9 Mediated Multiple Site Targeting in Arabidopsis	10.1371/journal.pone.0162169	CRISPR/SpCas9	DNA-stable	GLV1-2-OT2	≥4																												No	0.65
37	3	Peterson, Brenda A.; Haak, David C.; Nishimura, Marc T.; Teixeira, Paulo J. P. L.; James, Sean R.; Dangl, Jeffery L.; Nimchuk, Zachary L.	2016	Genome-Wide Assessment of Efficiency and Specificity in CRISPR/Cas9 Mediated Multiple Site Targeting in Arabidopsis	10.1371/journal.pone.0162169	CRISPR/SpCas9	DNA-stable	GLV1-2-OT3	≥4																												No	0.65
37	3	Peterson, Brenda A.; Haak, David C.; Nishimura, Marc T.; Teixeira, Paulo J. P. L.; James, Sean R.; Dangl, Jeffery L.; Nimchuk, Zachary L.	2016	Genome-Wide Assessment of Efficiency and Specificity in CRISPR/Cas9 Mediated Multiple Site Targeting in Arabidopsis	10.1371/journal.pone.0162169	CRISPR/SpCas9	DNA-stable	GLV1-2-OT4	≥4																												No	0.65
37	3	Peterson, Brenda A.; Haak, David C.; Nishimura, Marc T.; Teixeira, Paulo J. P. L.; James, Sean R.; Dangl, Jeffery L.; Nimchuk, Zachary L.	2016	Genome-Wide Assessment of Efficiency and Specificity in CRISPR/Cas9 Mediated Multiple Site Targeting in Arabidopsis	10.1371/journal.pone.0162169	CRISPR/SpCas9	DNA-stable	GLV1-2-OT5	≥4																												No	0.65
37	4	Peterson, Brenda A.; Haak, David C.; Nishimura, Marc T.; Teixeira, Paulo J. P. L.; James, Sean R.; Dangl, Jeffery L.; Nimchuk, Zachary L.	2016	Genome-Wide Assessment of Efficiency and Specificity in CRISPR/Cas9 Mediated Multiple Site Targeting in Arabidopsis	10.1371/journal.pone.0162169	CRISPR/SpCas9	DNA-stable	GLV2-1-OT1	3							G		A									G								GAG	No	No	0.55
37	4	Peterson, Brenda A.; Haak, David C.; Nishimura, Marc T.; Teixeira, Paulo J. P. L.; James, Sean R.; Dangl, Jeffery L.; Nimchuk, Zachary L.	2016	Genome-Wide Assessment of Efficiency and Specificity in CRISPR/Cas9 Mediated Multiple Site Targeting in Arabidopsis	10.1371/journal.pone.0162169	CRISPR/SpCas9	DNA-stable	GLV2-1-OT10	3																							C	G	A	GGG	No	No	0.55
37	4	Peterson, Brenda A.; Haak, David C.; Nishimura, Marc T.; Teixeira, Paulo J. P. L.; James, Sean R.; Dangl, Jeffery L.; Nimchuk, Zachary L.	2016	Genome-Wide Assessment of Efficiency and Specificity in CRISPR/Cas9 Mediated Multiple Site Targeting in Arabidopsis	10.1371/journal.pone.0162169	CRISPR/SpCas9	DNA-stable	GLV2-1-OT2	3										A			A										G			TGG	No	No	0.55
37	4	Peterson, Brenda A.; Haak, David C.; Nishimura, Marc T.; Teixeira, Paulo J. P. L.; James, Sean R.; Dangl, Jeffery L.; Nimchuk, Zachary L.	2016	Genome-Wide Assessment of Efficiency and Specificity in CRISPR/Cas9 Mediated Multiple Site Targeting in Arabidopsis	10.1371/journal.pone.0162169	CRISPR/SpCas9	DNA-stable	GLV2-1-OT3	3															A		T							C		CAG	No	No	0.55
37	4	Peterson, Brenda A.; Haak, David C.; Nishimura, Marc T.; Teixeira, Paulo J. P. L.; James, Sean R.; Dangl, Jeffery L.; Nimchuk, Zachary L.	2016	Genome-Wide Assessment of Efficiency and Specificity in CRISPR/Cas9 Mediated Multiple Site Targeting in Arabidopsis	10.1371/journal.pone.0162169	CRISPR/SpCas9	DNA-stable	GLV2-1-OT6	3										A												A	G			TGG	No	No	0.55
37	4	Peterson, Brenda A.; Haak, David C.; Nishimura, Marc T.; Teixeira, Paulo J. P. L.; James, Sean R.; Dangl, Jeffery L.; Nimchuk, Zachary L.	2016	Genome-Wide Assessment of Efficiency and Specificity in CRISPR/Cas9 Mediated Multiple Site Targeting in Arabidopsis	10.1371/journal.pone.0162169	CRISPR/SpCas9	DNA-stable	GLV2-1-OT8	3										A									T				G			TGG	No	No	0.55
37	4	Peterson, Brenda A.; Haak, David C.; Nishimura, Marc T.; Teixeira, Paulo J. P. L.; James, Sean R.; Dangl, Jeffery L.; Nimchuk, Zachary L.	2016	Genome-Wide Assessment of Efficiency and Specificity in CRISPR/Cas9 Mediated Multiple Site Targeting in Arabidopsis	10.1371/journal.pone.0162169	CRISPR/SpCas9	DNA-stable	GLV2-1-OT11	≥4																												No	0.55
37	4	Peterson, Brenda A.; Haak, David C.; Nishimura, Marc T.; Teixeira, Paulo J. P. L.; James, Sean R.; Dangl, Jeffery L.; Nimchuk, Zachary L.	2016	Genome-Wide Assessment of Efficiency and Specificity in CRISPR/Cas9 Mediated Multiple Site Targeting in Arabidopsis	10.1371/journal.pone.0162169	CRISPR/SpCas9	DNA-stable	GLV2-1-OT12	≥4																												No	0.55
37	4	Peterson, Brenda A.; Haak, David C.; Nishimura, Marc T.; Teixeira, Paulo J. P. L.; James, Sean R.; Dangl, Jeffery L.; Nimchuk, Zachary L.	2016	Genome-Wide Assessment of Efficiency and Specificity in CRISPR/Cas9 Mediated Multiple Site Targeting in Arabidopsis	10.1371/journal.pone.0162169	CRISPR/SpCas9	DNA-stable	GLV2-1-OT13	≥4																												No	0.55
37	4	Peterson, Brenda A.; Haak, David C.; Nishimura, Marc T.; Teixeira, Paulo J. P. L.; James, Sean R.; Dangl, Jeffery L.; Nimchuk, Zachary L.	2016	Genome-Wide Assessment of Efficiency and Specificity in CRISPR/Cas9 Mediated Multiple Site Targeting in Arabidopsis	10.1371/journal.pone.0162169	CRISPR/SpCas9	DNA-stable	GLV2-1-OT14	≥4																												No	0.55
37	4	Peterson, Brenda A.; Haak, David C.; Nishimura, Marc T.; Teixeira, Paulo J. P. L.; James, Sean R.; Dangl, Jeffery L.; Nimchuk, Zachary L.	2016	Genome-Wide Assessment of Efficiency and Specificity in CRISPR/Cas9 Mediated Multiple Site Targeting in Arabidopsis	10.1371/journal.pone.0162169	CRISPR/SpCas9	DNA-stable	GLV2-1-OT15	≥4																												No	0.55
37	4	Peterson, Brenda A.; Haak, David C.; Nishimura, Marc T.; Teixeira, Paulo J. P. L.; James, Sean R.; Dangl, Jeffery L.; Nimchuk, Zachary L.	2016	Genome-Wide Assessment of Efficiency and Specificity in CRISPR/Cas9 Mediated Multiple Site Targeting in Arabidopsis	10.1371/journal.pone.0162169	CRISPR/SpCas9	DNA-stable	GLV2-1-OT16	≥4																												No	0.55
37	4	Peterson, Brenda A.; Haak, David C.; Nishimura, Marc T.; Teixeira, Paulo J. P. L.; James, Sean R.; Dangl, Jeffery L.; Nimchuk, Zachary L.	2016	Genome-Wide Assessment of Efficiency and Specificity in CRISPR/Cas9 Mediated Multiple Site Targeting in Arabidopsis	10.1371/journal.pone.0162169	CRISPR/SpCas9	DNA-stable	GLV2-1-OT17	≥4																												No	0.55
37	4	Peterson, Brenda A.; Haak, David C.; Nishimura, Marc T.; Teixeira, Paulo J. P. L.; James, Sean R.; Dangl, Jeffery L.; Nimchuk, Zachary L.	2016	Genome-Wide Assessment of Efficiency and Specificity in CRISPR/Cas9 Mediated Multiple Site Targeting in Arabidopsis	10.1371/journal.pone.0162169	CRISPR/SpCas9	DNA-stable	GLV2-1-OT4	≥4																												No	0.55
37	4	Peterson, Brenda A.; Haak, David C.; Nishimura, Marc T.; Teixeira, Paulo J. P. L.; James, Sean R.; Dangl, Jeffery L.; Nimchuk, Zachary L.	2016	Genome-Wide Assessment of Efficiency and Specificity in CRISPR/Cas9 Mediated Multiple Site Targeting in Arabidopsis	10.1371/journal.pone.0162169	CRISPR/SpCas9	DNA-stable	GLV2-1-OT5	≥4																												No	0.55
37	4	Peterson, Brenda A.; Haak, David C.; Nishimura, Marc T.; Teixeira, Paulo J. P. L.; James, Sean R.; Dangl, Jeffery L.; Nimchuk, Zachary L.	2016	Genome-Wide Assessment of Efficiency and Specificity in CRISPR/Cas9 Mediated Multiple Site Targeting in Arabidopsis	10.1371/journal.pone.0162169	CRISPR/SpCas9	DNA-stable	GLV2-1-OT7	≥4																												No	0.55
37	4	Peterson, Brenda A.; Haak, David C.; Nishimura, Marc T.; Teixeira, Paulo J. P. L.; James, Sean R.; Dangl, Jeffery L.; Nimchuk, Zachary L.	2016	Genome-Wide Assessment of Efficiency and Specificity in CRISPR/Cas9 Mediated Multiple Site Targeting in Arabidopsis	10.1371/journal.pone.0162169	CRISPR/SpCas9	DNA-stable	GLV2-1-OT9	≥4																												No	0.55
37	5	Peterson, Brenda A.; Haak, David C.; Nishimura, Marc T.; Teixeira, Paulo J. P. L.; James, Sean R.; Dangl, Jeffery L.; Nimchuk, Zachary L.	2016	Genome-Wide Assessment of Efficiency and Specificity in CRISPR/Cas9 Mediated Multiple Site Targeting in Arabidopsis	10.1371/journal.pone.0162169	CRISPR/SpCas9	DNA-stable	GLV6-1-OT2	3												G		G			T									GAG	No	No	0.45
37	5	Peterson, Brenda A.; Haak, David C.; Nishimura, Marc T.; Teixeira, Paulo J. P. L.; James, Sean R.; Dangl, Jeffery L.; Nimchuk, Zachary L.	2016	Genome-Wide Assessment of Efficiency and Specificity in CRISPR/Cas9 Mediated Multiple Site Targeting in Arabidopsis	10.1371/journal.pone.0162169	CRISPR/SpCas9	DNA-stable	GLV6-1-OT7	3														A						A	G					GGG	No	No	0.45
37	5	Peterson, Brenda A.; Haak, David C.; Nishimura, Marc T.; Teixeira, Paulo J. P. L.; James, Sean R.; Dangl, Jeffery L.; Nimchuk, Zachary L.	2016	Genome-Wide Assessment of Efficiency and Specificity in CRISPR/Cas9 Mediated Multiple Site Targeting in Arabidopsis	10.1371/journal.pone.0162169	CRISPR/SpCas9	DNA-stable	GLV6-1-OT1	≥4																												No	0.45
37	5	Peterson, Brenda A.; Haak, David C.; Nishimura, Marc T.; Teixeira, Paulo J. P. L.; James, Sean R.; Dangl, Jeffery L.; Nimchuk, Zachary L.	2016	Genome-Wide Assessment of Efficiency and Specificity in CRISPR/Cas9 Mediated Multiple Site Targeting in Arabidopsis	10.1371/journal.pone.0162169	CRISPR/SpCas9	DNA-stable	GLV6-1-OT3	≥4																												No	0.45
37	5	Peterson, Brenda A.; Haak, David C.; Nishimura, Marc T.; Teixeira, Paulo J. P. L.; James, Sean R.; Dangl, Jeffery L.; Nimchuk, Zachary L.	2016	Genome-Wide Assessment of Efficiency and Specificity in CRISPR/Cas9 Mediated Multiple Site Targeting in Arabidopsis	10.1371/journal.pone.0162169	CRISPR/SpCas9	DNA-stable	GLV6-1-OT4	≥4																												No	0.45
37	5	Peterson, Brenda A.; Haak, David C.; Nishimura, Marc T.; Teixeira, Paulo J. P. L.; James, Sean R.; Dangl, Jeffery L.; Nimchuk, Zachary L.	2016	Genome-Wide Assessment of Efficiency and Specificity in CRISPR/Cas9 Mediated Multiple Site Targeting in Arabidopsis	10.1371/journal.pone.0162169	CRISPR/SpCas9	DNA-stable	GLV6-1-OT5	≥4																												No	0.45
37	5	Peterson, Brenda A.; Haak, David C.; Nishimura, Marc T.; Teixeira, Paulo J. P. L.; James, Sean R.; Dangl, Jeffery L.; Nimchuk, Zachary L.	2016	Genome-Wide Assessment of Efficiency and Specificity in CRISPR/Cas9 Mediated Multiple Site Targeting in Arabidopsis	10.1371/journal.pone.0162169	CRISPR/SpCas9	DNA-stable	GLV6-1-OT6	≥4																												No	0.45
37	5	Peterson, Brenda A.; Haak, David C.; Nishimura, Marc T.; Teixeira, Paulo J. P. L.; James, Sean R.; Dangl, Jeffery L.; Nimchuk, Zachary L.	2016	Genome-Wide Assessment of Efficiency and Specificity in CRISPR/Cas9 Mediated Multiple Site Targeting in Arabidopsis	10.1371/journal.pone.0162169	CRISPR/SpCas9	DNA-stable	GLV6-1-OT8	≥4																												No	0.45
37	5	Peterson, Brenda A.; Haak, David C.; Nishimura, Marc T.; Teixeira, Paulo J. P. L.; James, Sean R.; Dangl, Jeffery L.; Nimchuk, Zachary L.	2016	Genome-Wide Assessment of Efficiency and Specificity in CRISPR/Cas9 Mediated Multiple Site Targeting in Arabidopsis	10.1371/journal.pone.0162169	CRISPR/SpCas9	DNA-stable	GLV6-1-OT9	≥4																												No	0.45
37	6	Peterson, Brenda A.; Haak, David C.; Nishimura, Marc T.; Teixeira, Paulo J. P. L.; James, Sean R.; Dangl, Jeffery L.; Nimchuk, Zachary L.	2016	Genome-Wide Assessment of Efficiency and Specificity in CRISPR/Cas9 Mediated Multiple Site Targeting in Arabidopsis	10.1371/journal.pone.0162169	CRISPR/SpCas9	DNA-stable	GLV6-2-OT1	3							T							A				A								GAG	No	No	0.3
37	6	Peterson, Brenda A.; Haak, David C.; Nishimura, Marc T.; Teixeira, Paulo J. P. L.; James, Sean R.; Dangl, Jeffery L.; Nimchuk, Zachary L.	2016	Genome-Wide Assessment of Efficiency and Specificity in CRISPR/Cas9 Mediated Multiple Site Targeting in Arabidopsis	10.1371/journal.pone.0162169	CRISPR/SpCas9	DNA-stable	GLV6-2-OT2	3										T				T				G								CGG	No	No	0.3
37	6	Peterson, Brenda A.; Haak, David C.; Nishimura, Marc T.; Teixeira, Paulo J. P. L.; James, Sean R.; Dangl, Jeffery L.; Nimchuk, Zachary L.	2016	Genome-Wide Assessment of Efficiency and Specificity in CRISPR/Cas9 Mediated Multiple Site Targeting in Arabidopsis	10.1371/journal.pone.0162169	CRISPR/SpCas9	DNA-stable	GLV6-2-OT10	≥4																												No	0.3
37	6	Peterson, Brenda A.; Haak, David C.; Nishimura, Marc T.; Teixeira, Paulo J. P. L.; James, Sean R.; Dangl, Jeffery L.; Nimchuk, Zachary L.	2016	Genome-Wide Assessment of Efficiency and Specificity in CRISPR/Cas9 Mediated Multiple Site Targeting in Arabidopsis	10.1371/journal.pone.0162169	CRISPR/SpCas9	DNA-stable	GLV6-2-OT11	≥4																												No	0.3
37	6	Peterson, Brenda A.; Haak, David C.; Nishimura, Marc T.; Teixeira, Paulo J. P. L.; James, Sean R.; Dangl, Jeffery L.; Nimchuk, Zachary L.	2016	Genome-Wide Assessment of Efficiency and Specificity in CRISPR/Cas9 Mediated Multiple Site Targeting in Arabidopsis	10.1371/journal.pone.0162169	CRISPR/SpCas9	DNA-stable	GLV6-2-OT12	≥4																												No	0.3
37	6	Peterson, Brenda A.; Haak, David C.; Nishimura, Marc T.; Teixeira, Paulo J. P. L.; James, Sean R.; Dangl, Jeffery L.; Nimchuk, Zachary L.	2016	Genome-Wide Assessment of Efficiency and Specificity in CRISPR/Cas9 Mediated Multiple Site Targeting in Arabidopsis	10.1371/journal.pone.0162169	CRISPR/SpCas9	DNA-stable	GLV6-2-OT13	≥4																												No	0.3
37	6	Peterson, Brenda A.; Haak, David C.; Nishimura, Marc T.; Teixeira, Paulo J. P. L.; James, Sean R.; Dangl, Jeffery L.; Nimchuk, Zachary L.	2016	Genome-Wide Assessment of Efficiency and Specificity in CRISPR/Cas9 Mediated Multiple Site Targeting in Arabidopsis	10.1371/journal.pone.0162169	CRISPR/SpCas9	DNA-stable	GLV6-2-OT14	≥4																												No	0.3
37	6	Peterson, Brenda A.; Haak, David C.; Nishimura, Marc T.; Teixeira, Paulo J. P. L.; James, Sean R.; Dangl, Jeffery L.; Nimchuk, Zachary L.	2016	Genome-Wide Assessment of Efficiency and Specificity in CRISPR/Cas9 Mediated Multiple Site Targeting in Arabidopsis	10.1371/journal.pone.0162169	CRISPR/SpCas9	DNA-stable	GLV6-2-OT15	≥4																												No	0.3
37	6	Peterson, Brenda A.; Haak, David C.; Nishimura, Marc T.; Teixeira, Paulo J. P. L.; James, Sean R.; Dangl, Jeffery L.; Nimchuk, Zachary L.	2016	Genome-Wide Assessment of Efficiency and Specificity in CRISPR/Cas9 Mediated Multiple Site Targeting in Arabidopsis	10.1371/journal.pone.0162169	CRISPR/SpCas9	DNA-stable	GLV6-2-OT16	≥4																												No	0.3
37	6	Peterson, Brenda A.; Haak, David C.; Nishimura, Marc T.; Teixeira, Paulo J. P. L.; James, Sean R.; Dangl, Jeffery L.; Nimchuk, Zachary L.	2016	Genome-Wide Assessment of Efficiency and Specificity in CRISPR/Cas9 Mediated Multiple Site Targeting in Arabidopsis	10.1371/journal.pone.0162169	CRISPR/SpCas9	DNA-stable	GLV6-2-OT17	≥4																												No	0.3
37	6	Peterson, Brenda A.; Haak, David C.; Nishimura, Marc T.; Teixeira, Paulo J. P. L.; James, Sean R.; Dangl, Jeffery L.; Nimchuk, Zachary L.	2016	Genome-Wide Assessment of Efficiency and Specificity in CRISPR/Cas9 Mediated Multiple Site Targeting in Arabidopsis	10.1371/journal.pone.0162169	CRISPR/SpCas9	DNA-stable	GLV6-2-OT18	≥4																												No	0.3
37	6	Peterson, Brenda A.; Haak, David C.; Nishimura, Marc T.; Teixeira, Paulo J. P. L.; James, Sean R.; Dangl, Jeffery L.; Nimchuk, Zachary L.	2016	Genome-Wide Assessment of Efficiency and Specificity in CRISPR/Cas9 Mediated Multiple Site Targeting in Arabidopsis	10.1371/journal.pone.0162169	CRISPR/SpCas9	DNA-stable	GLV6-2-OT19	≥4																												No	0.3
37	6	Peterson, Brenda A.; Haak, David C.; Nishimura, Marc T.; Teixeira, Paulo J. P. L.; James, Sean R.; Dangl, Jeffery L.; Nimchuk, Zachary L.	2016	Genome-Wide Assessment of Efficiency and Specificity in CRISPR/Cas9 Mediated Multiple Site Targeting in Arabidopsis	10.1371/journal.pone.0162169	CRISPR/SpCas9	DNA-stable	GLV6-2-OT20	≥4																												No	0.3
37	6	Peterson, Brenda A.; Haak, David C.; Nishimura, Marc T.; Teixeira, Paulo J. P. L.; James, Sean R.; Dangl, Jeffery L.; Nimchuk, Zachary L.	2016	Genome-Wide Assessment of Efficiency and Specificity in CRISPR/Cas9 Mediated Multiple Site Targeting in Arabidopsis	10.1371/journal.pone.0162169	CRISPR/SpCas9	DNA-stable	GLV6-2-OT3	≥4																												No	0.3
37	6	Peterson, Brenda A.; Haak, David C.; Nishimura, Marc T.; Teixeira, Paulo J. P. L.; James, Sean R.; Dangl, Jeffery L.; Nimchuk, Zachary L.	2016	Genome-Wide Assessment of Efficiency and Specificity in CRISPR/Cas9 Mediated Multiple Site Targeting in Arabidopsis	10.1371/journal.pone.0162169	CRISPR/SpCas9	DNA-stable	GLV6-2-OT4	≥4																												No	0.3
37	6	Peterson, Brenda A.; Haak, David C.; Nishimura, Marc T.; Teixeira, Paulo J. P. L.; James, Sean R.; Dangl, Jeffery L.; Nimchuk, Zachary L.	2016	Genome-Wide Assessment of Efficiency and Specificity in CRISPR/Cas9 Mediated Multiple Site Targeting in Arabidopsis	10.1371/journal.pone.0162169	CRISPR/SpCas9	DNA-stable	GLV6-2-OT5	≥4																												No	0.3
37	6	Peterson, Brenda A.; Haak, David C.; Nishimura, Marc T.; Teixeira, Paulo J. P. L.; James, Sean R.; Dangl, Jeffery L.; Nimchuk, Zachary L.	2016	Genome-Wide Assessment of Efficiency and Specificity in CRISPR/Cas9 Mediated Multiple Site Targeting in Arabidopsis	10.1371/journal.pone.0162169	CRISPR/SpCas9	DNA-stable	GLV6-2-OT6	≥4																												No	0.3			1
37	6	Peterson, Brenda A.; Haak, David C.; Nishimura, Marc T.; Teixeira, Paulo J. P. L.; James, Sean R.; Dangl, Jeffery L.; Nimchuk, Zachary L.	2016	Genome-Wide Assessment of Efficiency and Specificity in CRISPR/Cas9 Mediated Multiple Site Targeting in Arabidopsis	10.1371/journal.pone.0162169	CRISPR/SpCas9	DNA-stable	GLV6-2-OT7	≥4																												No	0.3			96
37	6	Peterson, Brenda A.; Haak, David C.; Nishimura, Marc T.; Teixeira, Paulo J. P. L.; James, Sean R.; Dangl, Jeffery L.; Nimchuk, Zachary L.	2016	Genome-Wide Assessment of Efficiency and Specificity in CRISPR/Cas9 Mediated Multiple Site Targeting in Arabidopsis	10.1371/journal.pone.0162169	CRISPR/SpCas9	DNA-stable	GLV6-2-OT8	≥4																												No	0.3			15
37	6	Peterson, Brenda A.; Haak, David C.; Nishimura, Marc T.; Teixeira, Paulo J. P. L.; James, Sean R.; Dangl, Jeffery L.; Nimchuk, Zachary L.	2016	Genome-Wide Assessment of Efficiency and Specificity in CRISPR/Cas9 Mediated Multiple Site Targeting in Arabidopsis	10.1371/journal.pone.0162169	CRISPR/SpCas9	DNA-stable	GLV6-2-OT9	≥4																												No	0.3			6
37	7	Peterson, Brenda A.; Haak, David C.; Nishimura, Marc T.; Teixeira, Paulo J. P. L.; James, Sean R.; Dangl, Jeffery L.; Nimchuk, Zachary L.	2016	Genome-Wide Assessment of Efficiency and Specificity in CRISPR/Cas9 Mediated Multiple Site Targeting in Arabidopsis	10.1371/journal.pone.0162169	CRISPR/SpCas9	DNA-stable	GLV7-1-OT13	3																		T						A		AAG	No	No	0.35			2
37	7	Peterson, Brenda A.; Haak, David C.; Nishimura, Marc T.; Teixeira, Paulo J. P. L.; James, Sean R.; Dangl, Jeffery L.; Nimchuk, Zachary L.	2016	Genome-Wide Assessment of Efficiency and Specificity in CRISPR/Cas9 Mediated Multiple Site Targeting in Arabidopsis	10.1371/journal.pone.0162169	CRISPR/SpCas9	DNA-stable	GLV7-1-OT4	3							A										C						T			AAG	No	No	0.35			2
37	7	Peterson, Brenda A.; Haak, David C.; Nishimura, Marc T.; Teixeira, Paulo J. P. L.; James, Sean R.; Dangl, Jeffery L.; Nimchuk, Zachary L.	2016	Genome-Wide Assessment of Efficiency and Specificity in CRISPR/Cas9 Mediated Multiple Site Targeting in Arabidopsis	10.1371/journal.pone.0162169	CRISPR/SpCas9	DNA-stable	GLV7-1-OT1	≥4																												No	0.35			1
37	7	Peterson, Brenda A.; Haak, David C.; Nishimura, Marc T.; Teixeira, Paulo J. P. L.; James, Sean R.; Dangl, Jeffery L.; Nimchuk, Zachary L.	2016	Genome-Wide Assessment of Efficiency and Specificity in CRISPR/Cas9 Mediated Multiple Site Targeting in Arabidopsis	10.1371/journal.pone.0162169	CRISPR/SpCas9	DNA-stable	GLV7-1-OT10	≥4																												No	0.35			1
37	7	Peterson, Brenda A.; Haak, David C.; Nishimura, Marc T.; Teixeira, Paulo J. P. L.; James, Sean R.; Dangl, Jeffery L.; Nimchuk, Zachary L.	2016	Genome-Wide Assessment of Efficiency and Specificity in CRISPR/Cas9 Mediated Multiple Site Targeting in Arabidopsis	10.1371/journal.pone.0162169	CRISPR/SpCas9	DNA-stable	GLV7-1-OT11	≥4																												No	0.35			8
37	7	Peterson, Brenda A.; Haak, David C.; Nishimura, Marc T.; Teixeira, Paulo J. P. L.; James, Sean R.; Dangl, Jeffery L.; Nimchuk, Zachary L.	2016	Genome-Wide Assessment of Efficiency and Specificity in CRISPR/Cas9 Mediated Multiple Site Targeting in Arabidopsis	10.1371/journal.pone.0162169	CRISPR/SpCas9	DNA-stable	GLV7-1-OT12	≥4																												No	0.35			7
37	7	Peterson, Brenda A.; Haak, David C.; Nishimura, Marc T.; Teixeira, Paulo J. P. L.; James, Sean R.; Dangl, Jeffery L.; Nimchuk, Zachary L.	2016	Genome-Wide Assessment of Efficiency and Specificity in CRISPR/Cas9 Mediated Multiple Site Targeting in Arabidopsis	10.1371/journal.pone.0162169	CRISPR/SpCas9	DNA-stable	GLV7-1-OT14	≥4																												No	0.35			5
37	7	Peterson, Brenda A.; Haak, David C.; Nishimura, Marc T.; Teixeira, Paulo J. P. L.; James, Sean R.; Dangl, Jeffery L.; Nimchuk, Zachary L.	2016	Genome-Wide Assessment of Efficiency and Specificity in CRISPR/Cas9 Mediated Multiple Site Targeting in Arabidopsis	10.1371/journal.pone.0162169	CRISPR/SpCas9	DNA-stable	GLV7-1-OT15	≥4																												No	0.35			4
37	7	Peterson, Brenda A.; Haak, David C.; Nishimura, Marc T.; Teixeira, Paulo J. P. L.; James, Sean R.; Dangl, Jeffery L.; Nimchuk, Zachary L.	2016	Genome-Wide Assessment of Efficiency and Specificity in CRISPR/Cas9 Mediated Multiple Site Targeting in Arabidopsis	10.1371/journal.pone.0162169	CRISPR/SpCas9	DNA-stable	GLV7-1-OT16	≥4																												No	0.35			1
37	7	Peterson, Brenda A.; Haak, David C.; Nishimura, Marc T.; Teixeira, Paulo J. P. L.; James, Sean R.; Dangl, Jeffery L.; Nimchuk, Zachary L.	2016	Genome-Wide Assessment of Efficiency and Specificity in CRISPR/Cas9 Mediated Multiple Site Targeting in Arabidopsis	10.1371/journal.pone.0162169	CRISPR/SpCas9	DNA-stable	GLV7-1-OT17	≥4																												No	0.35			1
37	7	Peterson, Brenda A.; Haak, David C.; Nishimura, Marc T.; Teixeira, Paulo J. P. L.; James, Sean R.; Dangl, Jeffery L.; Nimchuk, Zachary L.	2016	Genome-Wide Assessment of Efficiency and Specificity in CRISPR/Cas9 Mediated Multiple Site Targeting in Arabidopsis	10.1371/journal.pone.0162169	CRISPR/SpCas9	DNA-stable	GLV7-1-OT18	≥4																												No	0.35			1
37	7	Peterson, Brenda A.; Haak, David C.; Nishimura, Marc T.; Teixeira, Paulo J. P. L.; James, Sean R.; Dangl, Jeffery L.; Nimchuk, Zachary L.	2016	Genome-Wide Assessment of Efficiency and Specificity in CRISPR/Cas9 Mediated Multiple Site Targeting in Arabidopsis	10.1371/journal.pone.0162169	CRISPR/SpCas9	DNA-stable	GLV7-1-OT19	≥4																												No	0.35			1
37	7	Peterson, Brenda A.; Haak, David C.; Nishimura, Marc T.; Teixeira, Paulo J. P. L.; James, Sean R.; Dangl, Jeffery L.; Nimchuk, Zachary L.	2016	Genome-Wide Assessment of Efficiency and Specificity in CRISPR/Cas9 Mediated Multiple Site Targeting in Arabidopsis	10.1371/journal.pone.0162169	CRISPR/SpCas9	DNA-stable	GLV7-1-OT2	≥4																												No	0.35			44
37	7	Peterson, Brenda A.; Haak, David C.; Nishimura, Marc T.; Teixeira, Paulo J. P. L.; James, Sean R.; Dangl, Jeffery L.; Nimchuk, Zachary L.	2016	Genome-Wide Assessment of Efficiency and Specificity in CRISPR/Cas9 Mediated Multiple Site Targeting in Arabidopsis	10.1371/journal.pone.0162169	CRISPR/SpCas9	DNA-stable	GLV7-1-OT20	≥4																												No	0.35			2
37	7	Peterson, Brenda A.; Haak, David C.; Nishimura, Marc T.; Teixeira, Paulo J. P. L.; James, Sean R.; Dangl, Jeffery L.; Nimchuk, Zachary L.	2016	Genome-Wide Assessment of Efficiency and Specificity in CRISPR/Cas9 Mediated Multiple Site Targeting in Arabidopsis	10.1371/journal.pone.0162169	CRISPR/SpCas9	DNA-stable	GLV7-1-OT3	≥4																												No	0.35			3
37	7	Peterson, Brenda A.; Haak, David C.; Nishimura, Marc T.; Teixeira, Paulo J. P. L.; James, Sean R.; Dangl, Jeffery L.; Nimchuk, Zachary L.	2016	Genome-Wide Assessment of Efficiency and Specificity in CRISPR/Cas9 Mediated Multiple Site Targeting in Arabidopsis	10.1371/journal.pone.0162169	CRISPR/SpCas9	DNA-stable	GLV7-1-OT5	≥4																												No	0.35			1
37	7	Peterson, Brenda A.; Haak, David C.; Nishimura, Marc T.; Teixeira, Paulo J. P. L.; James, Sean R.; Dangl, Jeffery L.; Nimchuk, Zachary L.	2016	Genome-Wide Assessment of Efficiency and Specificity in CRISPR/Cas9 Mediated Multiple Site Targeting in Arabidopsis	10.1371/journal.pone.0162169	CRISPR/SpCas9	DNA-stable	GLV7-1-OT6	≥4																												No	0.35
37	7	Peterson, Brenda A.; Haak, David C.; Nishimura, Marc T.; Teixeira, Paulo J. P. L.; James, Sean R.; Dangl, Jeffery L.; Nimchuk, Zachary L.	2016	Genome-Wide Assessment of Efficiency and Specificity in CRISPR/Cas9 Mediated Multiple Site Targeting in Arabidopsis	10.1371/journal.pone.0162169	CRISPR/SpCas9	DNA-stable	GLV7-1-OT7	≥4																												No	0.35
37	7	Peterson, Brenda A.; Haak, David C.; Nishimura, Marc T.; Teixeira, Paulo J. P. L.; James, Sean R.; Dangl, Jeffery L.; Nimchuk, Zachary L.	2016	Genome-Wide Assessment of Efficiency and Specificity in CRISPR/Cas9 Mediated Multiple Site Targeting in Arabidopsis	10.1371/journal.pone.0162169	CRISPR/SpCas9	DNA-stable	GLV7-1-OT8	≥4																												No	0.35
37	7	Peterson, Brenda A.; Haak, David C.; Nishimura, Marc T.; Teixeira, Paulo J. P. L.; James, Sean R.; Dangl, Jeffery L.; Nimchuk, Zachary L.	2016	Genome-Wide Assessment of Efficiency and Specificity in CRISPR/Cas9 Mediated Multiple Site Targeting in Arabidopsis	10.1371/journal.pone.0162169	CRISPR/SpCas9	DNA-stable	GLV7-1-OT9	≥4																												No	0.35
37	8	Peterson, Brenda A.; Haak, David C.; Nishimura, Marc T.; Teixeira, Paulo J. P. L.; James, Sean R.; Dangl, Jeffery L.; Nimchuk, Zachary L.	2016	Genome-Wide Assessment of Efficiency and Specificity in CRISPR/Cas9 Mediated Multiple Site Targeting in Arabidopsis	10.1371/journal.pone.0162169	CRISPR/SpCas9	DNA-stable	GLV7-2-OT1	3							A	A					T													GAG	No	No	0.45
37	8	Peterson, Brenda A.; Haak, David C.; Nishimura, Marc T.; Teixeira, Paulo J. P. L.; James, Sean R.; Dangl, Jeffery L.; Nimchuk, Zachary L.	2016	Genome-Wide Assessment of Efficiency and Specificity in CRISPR/Cas9 Mediated Multiple Site Targeting in Arabidopsis	10.1371/journal.pone.0162169	CRISPR/SpCas9	DNA-stable	GLV7-2-OT10	3							A	C											A							AAG	No	No	0.45
37	8	Peterson, Brenda A.; Haak, David C.; Nishimura, Marc T.; Teixeira, Paulo J. P. L.; James, Sean R.; Dangl, Jeffery L.; Nimchuk, Zachary L.	2016	Genome-Wide Assessment of Efficiency and Specificity in CRISPR/Cas9 Mediated Multiple Site Targeting in Arabidopsis	10.1371/journal.pone.0162169	CRISPR/SpCas9	DNA-stable	GLV7-2-OT2	3						A							T												A	GAG	No	No	0.45
37	8	Peterson, Brenda A.; Haak, David C.; Nishimura, Marc T.; Teixeira, Paulo J. P. L.; James, Sean R.; Dangl, Jeffery L.; Nimchuk, Zachary L.	2016	Genome-Wide Assessment of Efficiency and Specificity in CRISPR/Cas9 Mediated Multiple Site Targeting in Arabidopsis	10.1371/journal.pone.0162169	CRISPR/SpCas9	DNA-stable	GLV7-2-OT3	3							T				T			T												GGG	No	No	0.45
37	8	Peterson, Brenda A.; Haak, David C.; Nishimura, Marc T.; Teixeira, Paulo J. P. L.; James, Sean R.; Dangl, Jeffery L.; Nimchuk, Zachary L.	2016	Genome-Wide Assessment of Efficiency and Specificity in CRISPR/Cas9 Mediated Multiple Site Targeting in Arabidopsis	10.1371/journal.pone.0162169	CRISPR/SpCas9	DNA-stable	GLV7-2-OT4	3							T					T													A	GAG	No	No	0.45
37	8	Peterson, Brenda A.; Haak, David C.; Nishimura, Marc T.; Teixeira, Paulo J. P. L.; James, Sean R.; Dangl, Jeffery L.; Nimchuk, Zachary L.	2016	Genome-Wide Assessment of Efficiency and Specificity in CRISPR/Cas9 Mediated Multiple Site Targeting in Arabidopsis	10.1371/journal.pone.0162169	CRISPR/SpCas9	DNA-stable	GLV7-2-OT5	3						T			C											C						GAG	No	No	0.45
37	8	Peterson, Brenda A.; Haak, David C.; Nishimura, Marc T.; Teixeira, Paulo J. P. L.; James, Sean R.; Dangl, Jeffery L.; Nimchuk, Zachary L.	2016	Genome-Wide Assessment of Efficiency and Specificity in CRISPR/Cas9 Mediated Multiple Site Targeting in Arabidopsis	10.1371/journal.pone.0162169	CRISPR/SpCas9	DNA-stable	GLV7-2-OT11	≥4																												No	0.45
37	8	Peterson, Brenda A.; Haak, David C.; Nishimura, Marc T.; Teixeira, Paulo J. P. L.; James, Sean R.; Dangl, Jeffery L.; Nimchuk, Zachary L.	2016	Genome-Wide Assessment of Efficiency and Specificity in CRISPR/Cas9 Mediated Multiple Site Targeting in Arabidopsis	10.1371/journal.pone.0162169	CRISPR/SpCas9	DNA-stable	GLV7-2-OT12	≥4																												No	0.45
37	8	Peterson, Brenda A.; Haak, David C.; Nishimura, Marc T.; Teixeira, Paulo J. P. L.; James, Sean R.; Dangl, Jeffery L.; Nimchuk, Zachary L.	2016	Genome-Wide Assessment of Efficiency and Specificity in CRISPR/Cas9 Mediated Multiple Site Targeting in Arabidopsis	10.1371/journal.pone.0162169	CRISPR/SpCas9	DNA-stable	GLV7-2-OT13	≥4																												No	0.45
37	8	Peterson, Brenda A.; Haak, David C.; Nishimura, Marc T.; Teixeira, Paulo J. P. L.; James, Sean R.; Dangl, Jeffery L.; Nimchuk, Zachary L.	2016	Genome-Wide Assessment of Efficiency and Specificity in CRISPR/Cas9 Mediated Multiple Site Targeting in Arabidopsis	10.1371/journal.pone.0162169	CRISPR/SpCas9	DNA-stable	GLV7-2-OT14	≥4																												No	0.45
37	8	Peterson, Brenda A.; Haak, David C.; Nishimura, Marc T.; Teixeira, Paulo J. P. L.; James, Sean R.; Dangl, Jeffery L.; Nimchuk, Zachary L.	2016	Genome-Wide Assessment of Efficiency and Specificity in CRISPR/Cas9 Mediated Multiple Site Targeting in Arabidopsis	10.1371/journal.pone.0162169	CRISPR/SpCas9	DNA-stable	GLV7-2-OT15	≥4																												No	0.45
37	8	Peterson, Brenda A.; Haak, David C.; Nishimura, Marc T.; Teixeira, Paulo J. P. L.; James, Sean R.; Dangl, Jeffery L.; Nimchuk, Zachary L.	2016	Genome-Wide Assessment of Efficiency and Specificity in CRISPR/Cas9 Mediated Multiple Site Targeting in Arabidopsis	10.1371/journal.pone.0162169	CRISPR/SpCas9	DNA-stable	GLV7-2-OT16	≥4																												No	0.45
37	8	Peterson, Brenda A.; Haak, David C.; Nishimura, Marc T.; Teixeira, Paulo J. P. L.; James, Sean R.; Dangl, Jeffery L.; Nimchuk, Zachary L.	2016	Genome-Wide Assessment of Efficiency and Specificity in CRISPR/Cas9 Mediated Multiple Site Targeting in Arabidopsis	10.1371/journal.pone.0162169	CRISPR/SpCas9	DNA-stable	GLV7-2-OT17	≥4																												No	0.45
37	8	Peterson, Brenda A.; Haak, David C.; Nishimura, Marc T.; Teixeira, Paulo J. P. L.; James, Sean R.; Dangl, Jeffery L.; Nimchuk, Zachary L.	2016	Genome-Wide Assessment of Efficiency and Specificity in CRISPR/Cas9 Mediated Multiple Site Targeting in Arabidopsis	10.1371/journal.pone.0162169	CRISPR/SpCas9	DNA-stable	GLV7-2-OT18	≥4																												No	0.45
37	8	Peterson, Brenda A.; Haak, David C.; Nishimura, Marc T.; Teixeira, Paulo J. P. L.; James, Sean R.; Dangl, Jeffery L.; Nimchuk, Zachary L.	2016	Genome-Wide Assessment of Efficiency and Specificity in CRISPR/Cas9 Mediated Multiple Site Targeting in Arabidopsis	10.1371/journal.pone.0162169	CRISPR/SpCas9	DNA-stable	GLV7-2-OT19	≥4																												No	0.45
37	8	Peterson, Brenda A.; Haak, David C.; Nishimura, Marc T.; Teixeira, Paulo J. P. L.; James, Sean R.; Dangl, Jeffery L.; Nimchuk, Zachary L.	2016	Genome-Wide Assessment of Efficiency and Specificity in CRISPR/Cas9 Mediated Multiple Site Targeting in Arabidopsis	10.1371/journal.pone.0162169	CRISPR/SpCas9	DNA-stable	GLV7-2-OT20	≥4																												No	0.45
37	8	Peterson, Brenda A.; Haak, David C.; Nishimura, Marc T.; Teixeira, Paulo J. P. L.; James, Sean R.; Dangl, Jeffery L.; Nimchuk, Zachary L.	2016	Genome-Wide Assessment of Efficiency and Specificity in CRISPR/Cas9 Mediated Multiple Site Targeting in Arabidopsis	10.1371/journal.pone.0162169	CRISPR/SpCas9	DNA-stable	GLV7-2-OT6	≥4																												No	0.45
37	8	Peterson, Brenda A.; Haak, David C.; Nishimura, Marc T.; Teixeira, Paulo J. P. L.; James, Sean R.; Dangl, Jeffery L.; Nimchuk, Zachary L.	2016	Genome-Wide Assessment of Efficiency and Specificity in CRISPR/Cas9 Mediated Multiple Site Targeting in Arabidopsis	10.1371/journal.pone.0162169	CRISPR/SpCas9	DNA-stable	GLV7-2-OT7	≥4																												No	0.45
37	8	Peterson, Brenda A.; Haak, David C.; Nishimura, Marc T.; Teixeira, Paulo J. P. L.; James, Sean R.; Dangl, Jeffery L.; Nimchuk, Zachary L.	2016	Genome-Wide Assessment of Efficiency and Specificity in CRISPR/Cas9 Mediated Multiple Site Targeting in Arabidopsis	10.1371/journal.pone.0162169	CRISPR/SpCas9	DNA-stable	GLV7-2-OT8	≥4																												No	0.45
37	8	Peterson, Brenda A.; Haak, David C.; Nishimura, Marc T.; Teixeira, Paulo J. P. L.; James, Sean R.; Dangl, Jeffery L.; Nimchuk, Zachary L.	2016	Genome-Wide Assessment of Efficiency and Specificity in CRISPR/Cas9 Mediated Multiple Site Targeting in Arabidopsis	10.1371/journal.pone.0162169	CRISPR/SpCas9	DNA-stable	GLV7-2-OT9	≥4																												No	0.45
37	10	Peterson, Brenda A.; Haak, David C.; Nishimura, Marc T.; Teixeira, Paulo J. P. L.; James, Sean R.; Dangl, Jeffery L.; Nimchuk, Zachary L.	2016	Genome-Wide Assessment of Efficiency and Specificity in CRISPR/Cas9 Mediated Multiple Site Targeting in Arabidopsis	10.1371/journal.pone.0162169	CRISPR/SpCas9	DNA-stable	GLV8-2-OT1	3									C		G														C	AAG	No	No	0.4
37	10	Peterson, Brenda A.; Haak, David C.; Nishimura, Marc T.; Teixeira, Paulo J. P. L.; James, Sean R.; Dangl, Jeffery L.; Nimchuk, Zachary L.	2016	Genome-Wide Assessment of Efficiency and Specificity in CRISPR/Cas9 Mediated Multiple Site Targeting in Arabidopsis	10.1371/journal.pone.0162169	CRISPR/SpCas9	DNA-stable	GLV8-2-OT3	3									A					A					G							AAG	No	No	0.4
37	10	Peterson, Brenda A.; Haak, David C.; Nishimura, Marc T.; Teixeira, Paulo J. P. L.; James, Sean R.; Dangl, Jeffery L.; Nimchuk, Zachary L.	2016	Genome-Wide Assessment of Efficiency and Specificity in CRISPR/Cas9 Mediated Multiple Site Targeting in Arabidopsis	10.1371/journal.pone.0162169	CRISPR/SpCas9	DNA-stable	GLV8-2-OT10	≥4																												No	0.4
37	10	Peterson, Brenda A.; Haak, David C.; Nishimura, Marc T.; Teixeira, Paulo J. P. L.; James, Sean R.; Dangl, Jeffery L.; Nimchuk, Zachary L.	2016	Genome-Wide Assessment of Efficiency and Specificity in CRISPR/Cas9 Mediated Multiple Site Targeting in Arabidopsis	10.1371/journal.pone.0162169	CRISPR/SpCas9	DNA-stable	GLV8-2-OT11	≥4																												No	0.4
37	10	Peterson, Brenda A.; Haak, David C.; Nishimura, Marc T.; Teixeira, Paulo J. P. L.; James, Sean R.; Dangl, Jeffery L.; Nimchuk, Zachary L.	2016	Genome-Wide Assessment of Efficiency and Specificity in CRISPR/Cas9 Mediated Multiple Site Targeting in Arabidopsis	10.1371/journal.pone.0162169	CRISPR/SpCas9	DNA-stable	GLV8-2-OT12	≥4																												No	0.4
37	10	Peterson, Brenda A.; Haak, David C.; Nishimura, Marc T.; Teixeira, Paulo J. P. L.; James, Sean R.; Dangl, Jeffery L.; Nimchuk, Zachary L.	2016	Genome-Wide Assessment of Efficiency and Specificity in CRISPR/Cas9 Mediated Multiple Site Targeting in Arabidopsis	10.1371/journal.pone.0162169	CRISPR/SpCas9	DNA-stable	GLV8-2-OT13	≥4																												No	0.4
37	10	Peterson, Brenda A.; Haak, David C.; Nishimura, Marc T.; Teixeira, Paulo J. P. L.; James, Sean R.; Dangl, Jeffery L.; Nimchuk, Zachary L.	2016	Genome-Wide Assessment of Efficiency and Specificity in CRISPR/Cas9 Mediated Multiple Site Targeting in Arabidopsis	10.1371/journal.pone.0162169	CRISPR/SpCas9	DNA-stable	GLV8-2-OT14	≥4																												No	0.4
37	10	Peterson, Brenda A.; Haak, David C.; Nishimura, Marc T.; Teixeira, Paulo J. P. L.; James, Sean R.; Dangl, Jeffery L.; Nimchuk, Zachary L.	2016	Genome-Wide Assessment of Efficiency and Specificity in CRISPR/Cas9 Mediated Multiple Site Targeting in Arabidopsis	10.1371/journal.pone.0162169	CRISPR/SpCas9	DNA-stable	GLV8-2-OT15	≥4																												No	0.4
37	10	Peterson, Brenda A.; Haak, David C.; Nishimura, Marc T.; Teixeira, Paulo J. P. L.; James, Sean R.; Dangl, Jeffery L.; Nimchuk, Zachary L.	2016	Genome-Wide Assessment of Efficiency and Specificity in CRISPR/Cas9 Mediated Multiple Site Targeting in Arabidopsis	10.1371/journal.pone.0162169	CRISPR/SpCas9	DNA-stable	GLV8-2-OT16	≥4																												No	0.4
37	10	Peterson, Brenda A.; Haak, David C.; Nishimura, Marc T.; Teixeira, Paulo J. P. L.; James, Sean R.; Dangl, Jeffery L.; Nimchuk, Zachary L.	2016	Genome-Wide Assessment of Efficiency and Specificity in CRISPR/Cas9 Mediated Multiple Site Targeting in Arabidopsis	10.1371/journal.pone.0162169	CRISPR/SpCas9	DNA-stable	GLV8-2-OT17	≥4																												No	0.4
37	10	Peterson, Brenda A.; Haak, David C.; Nishimura, Marc T.; Teixeira, Paulo J. P. L.; James, Sean R.; Dangl, Jeffery L.; Nimchuk, Zachary L.	2016	Genome-Wide Assessment of Efficiency and Specificity in CRISPR/Cas9 Mediated Multiple Site Targeting in Arabidopsis	10.1371/journal.pone.0162169	CRISPR/SpCas9	DNA-stable	GLV8-2-OT18	≥4																												No	0.4
37	10	Peterson, Brenda A.; Haak, David C.; Nishimura, Marc T.; Teixeira, Paulo J. P. L.; James, Sean R.; Dangl, Jeffery L.; Nimchuk, Zachary L.	2016	Genome-Wide Assessment of Efficiency and Specificity in CRISPR/Cas9 Mediated Multiple Site Targeting in Arabidopsis	10.1371/journal.pone.0162169	CRISPR/SpCas9	DNA-stable	GLV8-2-OT19	≥4																												No	0.4
37	10	Peterson, Brenda A.; Haak, David C.; Nishimura, Marc T.; Teixeira, Paulo J. P. L.; James, Sean R.; Dangl, Jeffery L.; Nimchuk, Zachary L.	2016	Genome-Wide Assessment of Efficiency and Specificity in CRISPR/Cas9 Mediated Multiple Site Targeting in Arabidopsis	10.1371/journal.pone.0162169	CRISPR/SpCas9	DNA-stable	GLV8-2-OT2	≥4																												No	0.4
37	10	Peterson, Brenda A.; Haak, David C.; Nishimura, Marc T.; Teixeira, Paulo J. P. L.; James, Sean R.; Dangl, Jeffery L.; Nimchuk, Zachary L.	2016	Genome-Wide Assessment of Efficiency and Specificity in CRISPR/Cas9 Mediated Multiple Site Targeting in Arabidopsis	10.1371/journal.pone.0162169	CRISPR/SpCas9	DNA-stable	GLV8-2-OT20	≥4																												No	0.4
37	10	Peterson, Brenda A.; Haak, David C.; Nishimura, Marc T.; Teixeira, Paulo J. P. L.; James, Sean R.; Dangl, Jeffery L.; Nimchuk, Zachary L.	2016	Genome-Wide Assessment of Efficiency and Specificity in CRISPR/Cas9 Mediated Multiple Site Targeting in Arabidopsis	10.1371/journal.pone.0162169	CRISPR/SpCas9	DNA-stable	GLV8-2-OT4	≥4																												No	0.4
37	10	Peterson, Brenda A.; Haak, David C.; Nishimura, Marc T.; Teixeira, Paulo J. P. L.; James, Sean R.; Dangl, Jeffery L.; Nimchuk, Zachary L.	2016	Genome-Wide Assessment of Efficiency and Specificity in CRISPR/Cas9 Mediated Multiple Site Targeting in Arabidopsis	10.1371/journal.pone.0162169	CRISPR/SpCas9	DNA-stable	GLV8-2-OT5	≥4																												No	0.4
37	10	Peterson, Brenda A.; Haak, David C.; Nishimura, Marc T.; Teixeira, Paulo J. P. L.; James, Sean R.; Dangl, Jeffery L.; Nimchuk, Zachary L.	2016	Genome-Wide Assessment of Efficiency and Specificity in CRISPR/Cas9 Mediated Multiple Site Targeting in Arabidopsis	10.1371/journal.pone.0162169	CRISPR/SpCas9	DNA-stable	GLV8-2-OT6	≥4																												No	0.4
37	10	Peterson, Brenda A.; Haak, David C.; Nishimura, Marc T.; Teixeira, Paulo J. P. L.; James, Sean R.; Dangl, Jeffery L.; Nimchuk, Zachary L.	2016	Genome-Wide Assessment of Efficiency and Specificity in CRISPR/Cas9 Mediated Multiple Site Targeting in Arabidopsis	10.1371/journal.pone.0162169	CRISPR/SpCas9	DNA-stable	GLV8-2-OT7	≥4																												No	0.4
37	10	Peterson, Brenda A.; Haak, David C.; Nishimura, Marc T.; Teixeira, Paulo J. P. L.; James, Sean R.; Dangl, Jeffery L.; Nimchuk, Zachary L.	2016	Genome-Wide Assessment of Efficiency and Specificity in CRISPR/Cas9 Mediated Multiple Site Targeting in Arabidopsis	10.1371/journal.pone.0162169	CRISPR/SpCas9	DNA-stable	GLV8-2-OT8	≥4																												No	0.4
37	10	Peterson, Brenda A.; Haak, David C.; Nishimura, Marc T.; Teixeira, Paulo J. P. L.; James, Sean R.; Dangl, Jeffery L.; Nimchuk, Zachary L.	2016	Genome-Wide Assessment of Efficiency and Specificity in CRISPR/Cas9 Mediated Multiple Site Targeting in Arabidopsis	10.1371/journal.pone.0162169	CRISPR/SpCas9	DNA-stable	GLV8-2-OT9	≥4																												No	0.4
37	11	Peterson, Brenda A.; Haak, David C.; Nishimura, Marc T.; Teixeira, Paulo J. P. L.; James, Sean R.; Dangl, Jeffery L.; Nimchuk, Zachary L.	2016	Genome-Wide Assessment of Efficiency and Specificity in CRISPR/Cas9 Mediated Multiple Site Targeting in Arabidopsis	10.1371/journal.pone.0162169	CRISPR/SpCas9	DNA-stable	GLV10-1-OT1	3						A			A				T													AGG	No	No	0.4
37	11	Peterson, Brenda A.; Haak, David C.; Nishimura, Marc T.; Teixeira, Paulo J. P. L.; James, Sean R.; Dangl, Jeffery L.; Nimchuk, Zachary L.	2016	Genome-Wide Assessment of Efficiency and Specificity in CRISPR/Cas9 Mediated Multiple Site Targeting in Arabidopsis	10.1371/journal.pone.0162169	CRISPR/SpCas9	DNA-stable	GLV10-1-OT4	3										T							A			A						GGG	No	No	0.4
37	11	Peterson, Brenda A.; Haak, David C.; Nishimura, Marc T.; Teixeira, Paulo J. P. L.; James, Sean R.; Dangl, Jeffery L.; Nimchuk, Zachary L.	2016	Genome-Wide Assessment of Efficiency and Specificity in CRISPR/Cas9 Mediated Multiple Site Targeting in Arabidopsis	10.1371/journal.pone.0162169	CRISPR/SpCas9	DNA-stable	GLV10-1-OT10	≥4																												No	0.4
37	11	Peterson, Brenda A.; Haak, David C.; Nishimura, Marc T.; Teixeira, Paulo J. P. L.; James, Sean R.; Dangl, Jeffery L.; Nimchuk, Zachary L.	2016	Genome-Wide Assessment of Efficiency and Specificity in CRISPR/Cas9 Mediated Multiple Site Targeting in Arabidopsis	10.1371/journal.pone.0162169	CRISPR/SpCas9	DNA-stable	GLV10-1-OT11	≥4																												No	0.4
37	11	Peterson, Brenda A.; Haak, David C.; Nishimura, Marc T.; Teixeira, Paulo J. P. L.; James, Sean R.; Dangl, Jeffery L.; Nimchuk, Zachary L.	2016	Genome-Wide Assessment of Efficiency and Specificity in CRISPR/Cas9 Mediated Multiple Site Targeting in Arabidopsis	10.1371/journal.pone.0162169	CRISPR/SpCas9	DNA-stable	GLV10-1-OT12	≥4																												No	0.4
37	11	Peterson, Brenda A.; Haak, David C.; Nishimura, Marc T.; Teixeira, Paulo J. P. L.; James, Sean R.; Dangl, Jeffery L.; Nimchuk, Zachary L.	2016	Genome-Wide Assessment of Efficiency and Specificity in CRISPR/Cas9 Mediated Multiple Site Targeting in Arabidopsis	10.1371/journal.pone.0162169	CRISPR/SpCas9	DNA-stable	GLV10-1-OT13	≥4																												No	0.4
37	11	Peterson, Brenda A.; Haak, David C.; Nishimura, Marc T.; Teixeira, Paulo J. P. L.; James, Sean R.; Dangl, Jeffery L.; Nimchuk, Zachary L.	2016	Genome-Wide Assessment of Efficiency and Specificity in CRISPR/Cas9 Mediated Multiple Site Targeting in Arabidopsis	10.1371/journal.pone.0162169	CRISPR/SpCas9	DNA-stable	GLV10-1-OT14	≥4																												No	0.4
37	11	Peterson, Brenda A.; Haak, David C.; Nishimura, Marc T.; Teixeira, Paulo J. P. L.; James, Sean R.; Dangl, Jeffery L.; Nimchuk, Zachary L.	2016	Genome-Wide Assessment of Efficiency and Specificity in CRISPR/Cas9 Mediated Multiple Site Targeting in Arabidopsis	10.1371/journal.pone.0162169	CRISPR/SpCas9	DNA-stable	GLV10-1-OT15	≥4																												No	0.4
37	11	Peterson, Brenda A.; Haak, David C.; Nishimura, Marc T.; Teixeira, Paulo J. P. L.; James, Sean R.; Dangl, Jeffery L.; Nimchuk, Zachary L.	2016	Genome-Wide Assessment of Efficiency and Specificity in CRISPR/Cas9 Mediated Multiple Site Targeting in Arabidopsis	10.1371/journal.pone.0162169	CRISPR/SpCas9	DNA-stable	GLV10-1-OT16	≥4																												No	0.4
37	11	Peterson, Brenda A.; Haak, David C.; Nishimura, Marc T.; Teixeira, Paulo J. P. L.; James, Sean R.; Dangl, Jeffery L.; Nimchuk, Zachary L.	2016	Genome-Wide Assessment of Efficiency and Specificity in CRISPR/Cas9 Mediated Multiple Site Targeting in Arabidopsis	10.1371/journal.pone.0162169	CRISPR/SpCas9	DNA-stable	GLV10-1-OT2	≥4																												No	0.4
37	11	Peterson, Brenda A.; Haak, David C.; Nishimura, Marc T.; Teixeira, Paulo J. P. L.; James, Sean R.; Dangl, Jeffery L.; Nimchuk, Zachary L.	2016	Genome-Wide Assessment of Efficiency and Specificity in CRISPR/Cas9 Mediated Multiple Site Targeting in Arabidopsis	10.1371/journal.pone.0162169	CRISPR/SpCas9	DNA-stable	GLV10-1-OT3	≥4																												No	0.4
37	11	Peterson, Brenda A.; Haak, David C.; Nishimura, Marc T.; Teixeira, Paulo J. P. L.; James, Sean R.; Dangl, Jeffery L.; Nimchuk, Zachary L.	2016	Genome-Wide Assessment of Efficiency and Specificity in CRISPR/Cas9 Mediated Multiple Site Targeting in Arabidopsis	10.1371/journal.pone.0162169	CRISPR/SpCas9	DNA-stable	GLV10-1-OT5	≥4																												No	0.4
37	11	Peterson, Brenda A.; Haak, David C.; Nishimura, Marc T.; Teixeira, Paulo J. P. L.; James, Sean R.; Dangl, Jeffery L.; Nimchuk, Zachary L.	2016	Genome-Wide Assessment of Efficiency and Specificity in CRISPR/Cas9 Mediated Multiple Site Targeting in Arabidopsis	10.1371/journal.pone.0162169	CRISPR/SpCas9	DNA-stable	GLV10-1-OT6	≥4																												No	0.4
37	11	Peterson, Brenda A.; Haak, David C.; Nishimura, Marc T.; Teixeira, Paulo J. P. L.; James, Sean R.; Dangl, Jeffery L.; Nimchuk, Zachary L.	2016	Genome-Wide Assessment of Efficiency and Specificity in CRISPR/Cas9 Mediated Multiple Site Targeting in Arabidopsis	10.1371/journal.pone.0162169	CRISPR/SpCas9	DNA-stable	GLV10-1-OT7	≥4																												No	0.4
37	11	Peterson, Brenda A.; Haak, David C.; Nishimura, Marc T.; Teixeira, Paulo J. P. L.; James, Sean R.; Dangl, Jeffery L.; Nimchuk, Zachary L.	2016	Genome-Wide Assessment of Efficiency and Specificity in CRISPR/Cas9 Mediated Multiple Site Targeting in Arabidopsis	10.1371/journal.pone.0162169	CRISPR/SpCas9	DNA-stable	GLV10-1-OT8	≥4																												No	0.4
37	11	Peterson, Brenda A.; Haak, David C.; Nishimura, Marc T.; Teixeira, Paulo J. P. L.; James, Sean R.; Dangl, Jeffery L.; Nimchuk, Zachary L.	2016	Genome-Wide Assessment of Efficiency and Specificity in CRISPR/Cas9 Mediated Multiple Site Targeting in Arabidopsis	10.1371/journal.pone.0162169	CRISPR/SpCas9	DNA-stable	GLV10-1-OT9	≥4																												No	0.4
37	12	Peterson, Brenda A.; Haak, David C.; Nishimura, Marc T.; Teixeira, Paulo J. P. L.; James, Sean R.; Dangl, Jeffery L.; Nimchuk, Zachary L.	2016	Genome-Wide Assessment of Efficiency and Specificity in CRISPR/Cas9 Mediated Multiple Site Targeting in Arabidopsis	10.1371/journal.pone.0162169	CRISPR/SpCas9	DNA-stable	GLV10-2-OT2	3								T								A						T				AGG	No	No	0.35
37	12	Peterson, Brenda A.; Haak, David C.; Nishimura, Marc T.; Teixeira, Paulo J. P. L.; James, Sean R.; Dangl, Jeffery L.; Nimchuk, Zachary L.	2016	Genome-Wide Assessment of Efficiency and Specificity in CRISPR/Cas9 Mediated Multiple Site Targeting in Arabidopsis	10.1371/journal.pone.0162169	CRISPR/SpCas9	DNA-stable	GLV10-2-OT5	3											G				C								A			AGG	No	No	0.35
37	12	Peterson, Brenda A.; Haak, David C.; Nishimura, Marc T.; Teixeira, Paulo J. P. L.; James, Sean R.; Dangl, Jeffery L.; Nimchuk, Zachary L.	2016	Genome-Wide Assessment of Efficiency and Specificity in CRISPR/Cas9 Mediated Multiple Site Targeting in Arabidopsis	10.1371/journal.pone.0162169	CRISPR/SpCas9	DNA-stable	GLV10-2-OT1	≥4																												No	0.35
37	12	Peterson, Brenda A.; Haak, David C.; Nishimura, Marc T.; Teixeira, Paulo J. P. L.; James, Sean R.; Dangl, Jeffery L.; Nimchuk, Zachary L.	2016	Genome-Wide Assessment of Efficiency and Specificity in CRISPR/Cas9 Mediated Multiple Site Targeting in Arabidopsis	10.1371/journal.pone.0162169	CRISPR/SpCas9	DNA-stable	GLV10-2-OT10	≥4																												No	0.35
37	12	Peterson, Brenda A.; Haak, David C.; Nishimura, Marc T.; Teixeira, Paulo J. P. L.; James, Sean R.; Dangl, Jeffery L.; Nimchuk, Zachary L.	2016	Genome-Wide Assessment of Efficiency and Specificity in CRISPR/Cas9 Mediated Multiple Site Targeting in Arabidopsis	10.1371/journal.pone.0162169	CRISPR/SpCas9	DNA-stable	GLV10-2-OT11	≥4																												No	0.35
37	12	Peterson, Brenda A.; Haak, David C.; Nishimura, Marc T.; Teixeira, Paulo J. P. L.; James, Sean R.; Dangl, Jeffery L.; Nimchuk, Zachary L.	2016	Genome-Wide Assessment of Efficiency and Specificity in CRISPR/Cas9 Mediated Multiple Site Targeting in Arabidopsis	10.1371/journal.pone.0162169	CRISPR/SpCas9	DNA-stable	GLV10-2-OT12	≥4																												No	0.35
37	12	Peterson, Brenda A.; Haak, David C.; Nishimura, Marc T.; Teixeira, Paulo J. P. L.; James, Sean R.; Dangl, Jeffery L.; Nimchuk, Zachary L.	2016	Genome-Wide Assessment of Efficiency and Specificity in CRISPR/Cas9 Mediated Multiple Site Targeting in Arabidopsis	10.1371/journal.pone.0162169	CRISPR/SpCas9	DNA-stable	GLV10-2-OT3	≥4																												No	0.35
37	12	Peterson, Brenda A.; Haak, David C.; Nishimura, Marc T.; Teixeira, Paulo J. P. L.; James, Sean R.; Dangl, Jeffery L.; Nimchuk, Zachary L.	2016	Genome-Wide Assessment of Efficiency and Specificity in CRISPR/Cas9 Mediated Multiple Site Targeting in Arabidopsis	10.1371/journal.pone.0162169	CRISPR/SpCas9	DNA-stable	GLV10-2-OT4	≥4																												No	0.35
37	12	Peterson, Brenda A.; Haak, David C.; Nishimura, Marc T.; Teixeira, Paulo J. P. L.; James, Sean R.; Dangl, Jeffery L.; Nimchuk, Zachary L.	2016	Genome-Wide Assessment of Efficiency and Specificity in CRISPR/Cas9 Mediated Multiple Site Targeting in Arabidopsis	10.1371/journal.pone.0162169	CRISPR/SpCas9	DNA-stable	GLV10-2-OT6	≥4																												No	0.35
37	12	Peterson, Brenda A.; Haak, David C.; Nishimura, Marc T.; Teixeira, Paulo J. P. L.; James, Sean R.; Dangl, Jeffery L.; Nimchuk, Zachary L.	2016	Genome-Wide Assessment of Efficiency and Specificity in CRISPR/Cas9 Mediated Multiple Site Targeting in Arabidopsis	10.1371/journal.pone.0162169	CRISPR/SpCas9	DNA-stable	GLV10-2-OT7	≥4																												No	0.35
37	12	Peterson, Brenda A.; Haak, David C.; Nishimura, Marc T.; Teixeira, Paulo J. P. L.; James, Sean R.; Dangl, Jeffery L.; Nimchuk, Zachary L.	2016	Genome-Wide Assessment of Efficiency and Specificity in CRISPR/Cas9 Mediated Multiple Site Targeting in Arabidopsis	10.1371/journal.pone.0162169	CRISPR/SpCas9	DNA-stable	GLV10-2-OT8	≥4																												No	0.35
37	12	Peterson, Brenda A.; Haak, David C.; Nishimura, Marc T.; Teixeira, Paulo J. P. L.; James, Sean R.; Dangl, Jeffery L.; Nimchuk, Zachary L.	2016	Genome-Wide Assessment of Efficiency and Specificity in CRISPR/Cas9 Mediated Multiple Site Targeting in Arabidopsis	10.1371/journal.pone.0162169	CRISPR/SpCas9	DNA-stable	GLV10-2-OT9	≥4																												No	0.35
38	1	Ren, Chong; Liu, Xianju; Zhang, Zhan; Wang, Yi; Duan, Wei; Li, Shaohua; Liang, Zhenchang	2016	CRISPR/Cas9-mediated efficient targeted mutagenesis in Chardonnay (Vitis vinifera L.)	10.1038/srep32289	CRISPR/SpCas9	DNA-stable	IdnDH-sgRNA1-OT1	≥4								A	A				T					G								TGG	No	No	0.6
38	1	Ren, Chong; Liu, Xianju; Zhang, Zhan; Wang, Yi; Duan, Wei; Li, Shaohua; Liang, Zhenchang	2016	CRISPR/Cas9-mediated efficient targeted mutagenesis in Chardonnay (Vitis vinifera L.)	10.1038/srep32289	CRISPR/SpCas9	DNA-stable	IdnDH-sgRNA1-OT2	≥4													C	T	C	T										AAG	No	No	0.6
38	2	Ren, Chong; Liu, Xianju; Zhang, Zhan; Wang, Yi; Duan, Wei; Li, Shaohua; Liang, Zhenchang	2016	CRISPR/Cas9-mediated efficient targeted mutagenesis in Chardonnay (Vitis vinifera L.)	10.1038/srep32289	CRISPR/SpCas9	DNA-stable	IdnDH-sgRNA2-OT2	≥4								A	G	G				C												AGG	No	No	0.35
38	2	Ren, Chong; Liu, Xianju; Zhang, Zhan; Wang, Yi; Duan, Wei; Li, Shaohua; Liang, Zhenchang	2016	CRISPR/Cas9-mediated efficient targeted mutagenesis in Chardonnay (Vitis vinifera L.)	10.1038/srep32289	CRISPR/SpCas9	DNA-stable	IdnDH-sgRNA2-OT1	≥4							T	A	A			T														AGG	No	No	0.35
39	1	Sauer, Noel J.; Narváez-Vásquez, Javier; Mozoruk, Jerry; Miller, Ryan B.; Warburg, Zachary J.; Woodward, Melody J.; Mihiret, Yohannes A.; Lincoln, Tracey A.; Segami, Rosa E.; Sanders, Steven L.; Walker, Keith A.; Beetham, Peter R.; Schöpke, Christian R.; Gocal, Greg F. W.	2017	Oligonucleotide-Mediated Genome Editing Provides Precision and Function to Engineered Nucleases and Antibiotics in Plants	10.1104/pp.15.01696	CRISPR/SpCas9	DNA-transient	BFP-OT4	≥4										A	A	C										G		A		TGG	No	No	0.6
39	1	Sauer, Noel J.; Narváez-Vásquez, Javier; Mozoruk, Jerry; Miller, Ryan B.; Warburg, Zachary J.; Woodward, Melody J.; Mihiret, Yohannes A.; Lincoln, Tracey A.; Segami, Rosa E.; Sanders, Steven L.; Walker, Keith A.; Beetham, Peter R.; Schöpke, Christian R.; Gocal, Greg F. W.	2017	Oligonucleotide-Mediated Genome Editing Provides Precision and Function to Engineered Nucleases and Antibiotics in Plants	10.1104/pp.15.01696	CRISPR/SpCas9	DNA-transient	BFP-OT3	≥4						T						C	T										G	G		TGG	No	No	0.6
39	1	Sauer, Noel J.; Narváez-Vásquez, Javier; Mozoruk, Jerry; Miller, Ryan B.; Warburg, Zachary J.; Woodward, Melody J.; Mihiret, Yohannes A.; Lincoln, Tracey A.; Segami, Rosa E.; Sanders, Steven L.; Walker, Keith A.; Beetham, Peter R.; Schöpke, Christian R.; Gocal, Greg F. W.	2017	Oligonucleotide-Mediated Genome Editing Provides Precision and Function to Engineered Nucleases and Antibiotics in Plants	10.1104/pp.15.01696	CRISPR/SpCas9	DNA-transient	BFP-OT2	≥4						T			A		C					G								A		AGG	No	No	0.6
39	1	Sauer, Noel J.; Narváez-Vásquez, Javier; Mozoruk, Jerry; Miller, Ryan B.; Warburg, Zachary J.; Woodward, Melody J.; Mihiret, Yohannes A.; Lincoln, Tracey A.; Segami, Rosa E.; Sanders, Steven L.; Walker, Keith A.; Beetham, Peter R.; Schöpke, Christian R.; Gocal, Greg F. W.	2017	Oligonucleotide-Mediated Genome Editing Provides Precision and Function to Engineered Nucleases and Antibiotics in Plants	10.1104/pp.15.01696	CRISPR/SpCas9	DNA-transient	BFP-OT1	≥4							A				C	C						A			T					AGG	No	No	0.6
39	1	Sauer, Noel J.; Narváez-Vásquez, Javier; Mozoruk, Jerry; Miller, Ryan B.; Warburg, Zachary J.; Woodward, Melody J.; Mihiret, Yohannes A.; Lincoln, Tracey A.; Segami, Rosa E.; Sanders, Steven L.; Walker, Keith A.; Beetham, Peter R.; Schöpke, Christian R.; Gocal, Greg F. W.	2017	Oligonucleotide-Mediated Genome Editing Provides Precision and Function to Engineered Nucleases and Antibiotics in Plants	10.1104/pp.15.01696	CRISPR/SpCas9	DNA-transient	BFP-OT5	≥4						G		T			T	G										A				AGG	No	Yes	0.6
39	2	Sauer, Noel J.; Narváez-Vásquez, Javier; Mozoruk, Jerry; Miller, Ryan B.; Warburg, Zachary J.; Woodward, Melody J.; Mihiret, Yohannes A.; Lincoln, Tracey A.; Segami, Rosa E.; Sanders, Steven L.; Walker, Keith A.; Beetham, Peter R.; Schöpke, Christian R.; Gocal, Greg F. W.	2017	Oligonucleotide-Mediated Genome Editing Provides Precision and Function to Engineered Nucleases and Antibiotics in Plants	10.1104/pp.15.01696	CRISPR/SpCas9	DNA-transient	EPSPS-OT1	≥4						C	C	G												A				G		CGG	No	No	0.55
39	2	Sauer, Noel J.; Narváez-Vásquez, Javier; Mozoruk, Jerry; Miller, Ryan B.; Warburg, Zachary J.; Woodward, Melody J.; Mihiret, Yohannes A.; Lincoln, Tracey A.; Segami, Rosa E.; Sanders, Steven L.; Walker, Keith A.; Beetham, Peter R.; Schöpke, Christian R.; Gocal, Greg F. W.	2017	Oligonucleotide-Mediated Genome Editing Provides Precision and Function to Engineered Nucleases and Antibiotics in Plants	10.1104/pp.15.01696	CRISPR/SpCas9	DNA-transient	EPSPS-OT2	≥4						C	C	G												A				G		CGG	No	No	0.55
39	2	Sauer, Noel J.; Narváez-Vásquez, Javier; Mozoruk, Jerry; Miller, Ryan B.; Warburg, Zachary J.; Woodward, Melody J.; Mihiret, Yohannes A.; Lincoln, Tracey A.; Segami, Rosa E.; Sanders, Steven L.; Walker, Keith A.; Beetham, Peter R.; Schöpke, Christian R.; Gocal, Greg F. W.	2017	Oligonucleotide-Mediated Genome Editing Provides Precision and Function to Engineered Nucleases and Antibiotics in Plants	10.1104/pp.15.01696	CRISPR/SpCas9	DNA-transient	EPSPS-OT7	≥4						A	A	G	G	A	C													G		TGG	No	No	0.55
39	2	Sauer, Noel J.; Narváez-Vásquez, Javier; Mozoruk, Jerry; Miller, Ryan B.; Warburg, Zachary J.; Woodward, Melody J.; Mihiret, Yohannes A.; Lincoln, Tracey A.; Segami, Rosa E.; Sanders, Steven L.; Walker, Keith A.; Beetham, Peter R.; Schöpke, Christian R.; Gocal, Greg F. W.	2017	Oligonucleotide-Mediated Genome Editing Provides Precision and Function to Engineered Nucleases and Antibiotics in Plants	10.1104/pp.15.01696	CRISPR/SpCas9	DNA-transient	EPSPS-OT4	≥4						T	C	A	A	A	A	T		T												TGG	No	No	0.55
39	2	Sauer, Noel J.; Narváez-Vásquez, Javier; Mozoruk, Jerry; Miller, Ryan B.; Warburg, Zachary J.; Woodward, Melody J.; Mihiret, Yohannes A.; Lincoln, Tracey A.; Segami, Rosa E.; Sanders, Steven L.; Walker, Keith A.; Beetham, Peter R.; Schöpke, Christian R.; Gocal, Greg F. W.	2017	Oligonucleotide-Mediated Genome Editing Provides Precision and Function to Engineered Nucleases and Antibiotics in Plants	10.1104/pp.15.01696	CRISPR/SpCas9	DNA-transient	EPSPS-OT8	≥4						A	C	C	A	A	A	C	G													AGG	No	No	0.55
39	2	Sauer, Noel J.; Narváez-Vásquez, Javier; Mozoruk, Jerry; Miller, Ryan B.; Warburg, Zachary J.; Woodward, Melody J.; Mihiret, Yohannes A.; Lincoln, Tracey A.; Segami, Rosa E.; Sanders, Steven L.; Walker, Keith A.; Beetham, Peter R.; Schöpke, Christian R.; Gocal, Greg F. W.	2017	Oligonucleotide-Mediated Genome Editing Provides Precision and Function to Engineered Nucleases and Antibiotics in Plants	10.1104/pp.15.01696	CRISPR/SpCas9	DNA-transient	EPSPS-OT3	≥4						T	C	A	A	A	A	G		T							A					TGG	No	No	0.55
39	2	Sauer, Noel J.; Narváez-Vásquez, Javier; Mozoruk, Jerry; Miller, Ryan B.; Warburg, Zachary J.; Woodward, Melody J.; Mihiret, Yohannes A.; Lincoln, Tracey A.; Segami, Rosa E.; Sanders, Steven L.; Walker, Keith A.; Beetham, Peter R.; Schöpke, Christian R.; Gocal, Greg F. W.	2017	Oligonucleotide-Mediated Genome Editing Provides Precision and Function to Engineered Nucleases and Antibiotics in Plants	10.1104/pp.15.01696	CRISPR/SpCas9	DNA-transient	EPSPS-OT5	≥4						T	C	A	A	A	A	T		T			G									TGG	No	No	0.55
39	2	Sauer, Noel J.; Narváez-Vásquez, Javier; Mozoruk, Jerry; Miller, Ryan B.; Warburg, Zachary J.; Woodward, Melody J.; Mihiret, Yohannes A.; Lincoln, Tracey A.; Segami, Rosa E.; Sanders, Steven L.; Walker, Keith A.; Beetham, Peter R.; Schöpke, Christian R.; Gocal, Greg F. W.	2017	Oligonucleotide-Mediated Genome Editing Provides Precision and Function to Engineered Nucleases and Antibiotics in Plants	10.1104/pp.15.01696	CRISPR/SpCas9	DNA-transient	EPSPS-OT6	≥4						T	C	A	A	A	A	T		T			G									TGG	No	No	0.55
40	1	Shan, Qiwei; Wang, Yanpeng; Li, Jun; Zhang, Yi; Chen, Kunling; Liang, Zhen; Zhang, Kang; Liu, Jinxing; Xi, Jianzhong Jeff; Qiu, Jin-Long; Gao, Caixia	2013	Targeted genome modification of crop plants using a CRISPR-Cas system	10.1038/nbt.2650	CRISPR/SpCas9	DNA-stable	PDS-SP1-OT1	3						T		C											_							AGG	Yes	No	0.55
40	2	Shan, Qiwei; Wang, Yanpeng; Li, Jun; Zhang, Yi; Chen, Kunling; Liang, Zhen; Zhang, Kang; Liu, Jinxing; Xi, Jianzhong Jeff; Qiu, Jin-Long; Gao, Caixia	2013	Targeted genome modification of crop plants using a CRISPR-Cas system	10.1038/nbt.2650	CRISPR/SpCas9	DNA-stable	MPK2-OT1	1											T															CGG	No	Yes	0.75
40	2	Shan, Qiwei; Wang, Yanpeng; Li, Jun; Zhang, Yi; Chen, Kunling; Liang, Zhen; Zhang, Kang; Liu, Jinxing; Xi, Jianzhong Jeff; Qiu, Jin-Long; Gao, Caixia	2013	Targeted genome modification of crop plants using a CRISPR-Cas system	10.1038/nbt.2650	CRISPR/SpCas9	DNA-stable	MPK2-OT2	1																								T		CGG	No	No	0.75
43	1	Sun, Yongwei; Jiao, Guiai; Liu, Zupei; Zhang, Xin; Li, Jingying; Guo, Xiuping; Du, Wenming; Du, Jinlu; Francis, Frédéric; Zhao, Yunde; Xia, Lanqin	2017	Generation of High-Amylose Rice through CRISPR/Cas9-Mediated Targeted Mutagenesis of Starch Branching Enzymes	10.3389/fpls.2017.00298	CRISPR/SpCas9	DNA-stable	SBEI-OFF1	3							A					A						C								GGG	No	No	0.8
43	1	Sun, Yongwei; Jiao, Guiai; Liu, Zupei; Zhang, Xin; Li, Jingying; Guo, Xiuping; Du, Wenming; Du, Jinlu; Francis, Frédéric; Zhao, Yunde; Xia, Lanqin	2017	Generation of High-Amylose Rice through CRISPR/Cas9-Mediated Targeted Mutagenesis of Starch Branching Enzymes	10.3389/fpls.2017.00298	CRISPR/SpCas9	DNA-stable	SBEI-OFF2	3												A			G			C								CGG	No	No	0.8
43	1	Sun, Yongwei; Jiao, Guiai; Liu, Zupei; Zhang, Xin; Li, Jingying; Guo, Xiuping; Du, Wenming; Du, Jinlu; Francis, Frédéric; Zhao, Yunde; Xia, Lanqin	2017	Generation of High-Amylose Rice through CRISPR/Cas9-Mediated Targeted Mutagenesis of Starch Branching Enzymes	10.3389/fpls.2017.00298	CRISPR/SpCas9	DNA-stable	SBEI-OFF3	2																				A				G		AGG	No	No	0.8
43	2	Sun, Yongwei; Jiao, Guiai; Liu, Zupei; Zhang, Xin; Li, Jingying; Guo, Xiuping; Du, Wenming; Du, Jinlu; Francis, Frédéric; Zhao, Yunde; Xia, Lanqin	2017	Generation of High-Amylose Rice through CRISPR/Cas9-Mediated Targeted Mutagenesis of Starch Branching Enzymes	10.3389/fpls.2017.00298	CRISPR/SpCas9	DNA-stable	SBEIIb-OFF1	3						A		A								A										AGG	No	No	0.35
43	2	Sun, Yongwei; Jiao, Guiai; Liu, Zupei; Zhang, Xin; Li, Jingying; Guo, Xiuping; Du, Wenming; Du, Jinlu; Francis, Frédéric; Zhao, Yunde; Xia, Lanqin	2017	Generation of High-Amylose Rice through CRISPR/Cas9-Mediated Targeted Mutagenesis of Starch Branching Enzymes	10.3389/fpls.2017.00298	CRISPR/SpCas9	DNA-stable	SBEIIb-OFF2	3													_		A								A			TGG	Yes	No	0.35
44	1	Svitashev, Sergei; Schwartz, Christine; Lenderts, Brian; Young, Joshua K.; Mark Cigan, A.	2016	Genome editing in maize directed by CRISPR-Cas9 ribonucleoprotein complexes	10.1038/ncomms13274	CRISPR/SpCas9	DNA-stable	MS45-OT1	2						C								G												AGG	No	Yes	0.75
44	2	Svitashev, Sergei; Schwartz, Christine; Lenderts, Brian; Young, Joshua K.; Mark Cigan, A.	2016	Genome editing in maize directed by CRISPR-Cas9 ribonucleoprotein complexes	10.1038/ncomms13274	CRISPR/SpCas9	Ribonucleoproteins	MS45-OT1	2						C								G												AGG	No	Yes	0.75
45	1	Tang, Xu; Zheng, Xuelian; Qi, Yiping; Zhang, Dengwei; Cheng, Yan; Tang, Aiting; Voytas, Daniel F.; Zhang, Yong	2016	A Single Transcript CRISPR-Cas9 System for Efficient Genome Editing in Plants	10.1016/j.molp.2016.05.001	CRISPR/SpCas9	DNA-stable	PDS-sgRNA1 OT2	≥4							A					G	A	C			A									AGG	No	No	0.55
45	1	Tang, Xu; Zheng, Xuelian; Qi, Yiping; Zhang, Dengwei; Cheng, Yan; Tang, Aiting; Voytas, Daniel F.; Zhang, Yong	2016	A Single Transcript CRISPR-Cas9 System for Efficient Genome Editing in Plants	10.1016/j.molp.2016.05.001	CRISPR/SpCas9	DNA-stable	PDS-sgRNA1 OT1	≥4						T			C			T				C										TGG	No	No	0.55
45	1	Tang, Xu; Zheng, Xuelian; Qi, Yiping; Zhang, Dengwei; Cheng, Yan; Tang, Aiting; Voytas, Daniel F.; Zhang, Yong	2016	A Single Transcript CRISPR-Cas9 System for Efficient Genome Editing in Plants	10.1016/j.molp.2016.05.001	CRISPR/SpCas9	DNA-stable	PDS-sgRNA1 OT5	≥4						T				C		A				T	T									AGG	No	No	0.55
45	1	Tang, Xu; Zheng, Xuelian; Qi, Yiping; Zhang, Dengwei; Cheng, Yan; Tang, Aiting; Voytas, Daniel F.; Zhang, Yong	2016	A Single Transcript CRISPR-Cas9 System for Efficient Genome Editing in Plants	10.1016/j.molp.2016.05.001	CRISPR/SpCas9	DNA-stable	PDS-sgRNA1 OT3	≥4							C	A	C		G		G													AGG	No	No	0.55
45	1	Tang, Xu; Zheng, Xuelian; Qi, Yiping; Zhang, Dengwei; Cheng, Yan; Tang, Aiting; Voytas, Daniel F.; Zhang, Yong	2016	A Single Transcript CRISPR-Cas9 System for Efficient Genome Editing in Plants	10.1016/j.molp.2016.05.001	CRISPR/SpCas9	DNA-stable	PDS-sgRNA1 OT4	3										T				C				A								GGG	No	No	0.55
45	2	Tang, Xu; Zheng, Xuelian; Qi, Yiping; Zhang, Dengwei; Cheng, Yan; Tang, Aiting; Voytas, Daniel F.; Zhang, Yong	2016	A Single Transcript CRISPR-Cas9 System for Efficient Genome Editing in Plants	10.1016/j.molp.2016.05.001	CRISPR/SpCas9	DNA-stable	PDS-sgRNA2 OT2	≥4						G			T		T	A						G								TGG	No	No	0.4
45	2	Tang, Xu; Zheng, Xuelian; Qi, Yiping; Zhang, Dengwei; Cheng, Yan; Tang, Aiting; Voytas, Daniel F.; Zhang, Yong	2016	A Single Transcript CRISPR-Cas9 System for Efficient Genome Editing in Plants	10.1016/j.molp.2016.05.001	CRISPR/SpCas9	DNA-stable	PDS-sgRNA2 OT1	≥4											A	G			T	T										TGG	No	No	0.4
45	2	Tang, Xu; Zheng, Xuelian; Qi, Yiping; Zhang, Dengwei; Cheng, Yan; Tang, Aiting; Voytas, Daniel F.; Zhang, Yong	2016	A Single Transcript CRISPR-Cas9 System for Efficient Genome Editing in Plants	10.1016/j.molp.2016.05.001	CRISPR/SpCas9	DNA-stable	PDS-sgRNA2 OT5	3												G					T		C							GGG	No	No	0.4
45	2	Tang, Xu; Zheng, Xuelian; Qi, Yiping; Zhang, Dengwei; Cheng, Yan; Tang, Aiting; Voytas, Daniel F.; Zhang, Yong	2016	A Single Transcript CRISPR-Cas9 System for Efficient Genome Editing in Plants	10.1016/j.molp.2016.05.001	CRISPR/SpCas9	DNA-stable	PDS-sgRNA2 OT3	3															A		G		T							CGG	No	No	0.4
45	2	Tang, Xu; Zheng, Xuelian; Qi, Yiping; Zhang, Dengwei; Cheng, Yan; Tang, Aiting; Voytas, Daniel F.; Zhang, Yong	2016	A Single Transcript CRISPR-Cas9 System for Efficient Genome Editing in Plants	10.1016/j.molp.2016.05.001	CRISPR/SpCas9	DNA-stable	PDS-sgRNA2 OT4	2															G				C							TGG	No	No	0.4
47		Upadhyay, Santosh Kumar; Kumar, Jitesh; Alok, Anshu; Tuli, Rakesh	2013	RNA-guided genome editing for target gene mutations in wheat	10.1534/g3.113.008847	CRISPR/SpCas9	DNA-transient	Inox-mutant7	1																							A			CGG	No	No	0.5
47		Upadhyay, Santosh Kumar; Kumar, Jitesh; Alok, Anshu; Tuli, Rakesh	2013	RNA-guided genome editing for target gene mutations in wheat	10.1534/g3.113.008847	CRISPR/SpCas9	DNA-transient	Inox-mutant6	1														T												CGG	No	No	0.5
47		Upadhyay, Santosh Kumar; Kumar, Jitesh; Alok, Anshu; Tuli, Rakesh	2013	RNA-guided genome editing for target gene mutations in wheat	10.1534/g3.113.008847	CRISPR/SpCas9	DNA-transient	Inox-mutant1	1																									A	CGG	No	No	0.5
47		Upadhyay, Santosh Kumar; Kumar, Jitesh; Alok, Anshu; Tuli, Rakesh	2013	RNA-guided genome editing for target gene mutations in wheat	10.1534/g3.113.008847	CRISPR/SpCas9	DNA-transient	Inox-mutant11	1						T																				CGG	No	Yes	0.5
47		Upadhyay, Santosh Kumar; Kumar, Jitesh; Alok, Anshu; Tuli, Rakesh	2013	RNA-guided genome editing for target gene mutations in wheat	10.1534/g3.113.008847	CRISPR/SpCas9	DNA-transient	Inox-mutant2	2																								G	A	CGG	No	No	0.5
47		Upadhyay, Santosh Kumar; Kumar, Jitesh; Alok, Anshu; Tuli, Rakesh	2013	RNA-guided genome editing for target gene mutations in wheat	10.1534/g3.113.008847	CRISPR/SpCas9	DNA-transient	Inox-mutant8	2																						C	T			CGG	No	No	0.5
47		Upadhyay, Santosh Kumar; Kumar, Jitesh; Alok, Anshu; Tuli, Rakesh	2013	RNA-guided genome editing for target gene mutations in wheat	10.1534/g3.113.008847	CRISPR/SpCas9	DNA-transient	Inox-mutant10	2																		G	G							CGG	No	No	0.5
47		Upadhyay, Santosh Kumar; Kumar, Jitesh; Alok, Anshu; Tuli, Rakesh	2013	RNA-guided genome editing for target gene mutations in wheat	10.1534/g3.113.008847	CRISPR/SpCas9	DNA-transient	Inox-mutant9	2														A						A						CGG	No	No	0.5
47		Upadhyay, Santosh Kumar; Kumar, Jitesh; Alok, Anshu; Tuli, Rakesh	2013	RNA-guided genome editing for target gene mutations in wheat	10.1534/g3.113.008847	CRISPR/SpCas9	DNA-transient	Inox-mutant12	2						C	A																			CGG	No	Yes	0.5
47		Upadhyay, Santosh Kumar; Kumar, Jitesh; Alok, Anshu; Tuli, Rakesh	2013	RNA-guided genome editing for target gene mutations in wheat	10.1534/g3.113.008847	CRISPR/SpCas9	DNA-transient	Inox-mutant3	3																							G	C	A	CGG	No	No	0.5
47		Upadhyay, Santosh Kumar; Kumar, Jitesh; Alok, Anshu; Tuli, Rakesh	2013	RNA-guided genome editing for target gene mutations in wheat	10.1534/g3.113.008847	CRISPR/SpCas9	DNA-transient	Inox-mutant14	3										A	G	T														CGG	No	No	0.5
47		Upadhyay, Santosh Kumar; Kumar, Jitesh; Alok, Anshu; Tuli, Rakesh	2013	RNA-guided genome editing for target gene mutations in wheat	10.1534/g3.113.008847	CRISPR/SpCas9	DNA-transient	Inox-mutant13	3						C	A	G																		CGG	No	Yes	0.5
47		Upadhyay, Santosh Kumar; Kumar, Jitesh; Alok, Anshu; Tuli, Rakesh	2013	RNA-guided genome editing for target gene mutations in wheat	10.1534/g3.113.008847	CRISPR/SpCas9	DNA-transient	Inox-mutant15	≥4										T	G	C	A													CGG	No	No	0.5
47		Upadhyay, Santosh Kumar; Kumar, Jitesh; Alok, Anshu; Tuli, Rakesh	2013	RNA-guided genome editing for target gene mutations in wheat	10.1534/g3.113.008847	CRISPR/SpCas9	DNA-transient	Inox-mutant4	≥4																					G	T	G	C	A	CGG	No	No	0.5
47		Upadhyay, Santosh Kumar; Kumar, Jitesh; Alok, Anshu; Tuli, Rakesh	2013	RNA-guided genome editing for target gene mutations in wheat	10.1534/g3.113.008847	CRISPR/SpCas9	DNA-transient	Inox-mutant5	≥4															G	A	G	T	G	C	A	G	T	T	T	CGG	No	No	0.5
48		Veillet, Florian; Gaillard, Cécile; Coutos-Thévenot, Pierre; La Camera, Sylvain	2016	Targeting the AtCWIN1 Gene to Explore the Role of Invertases in Sucrose Transport in Roots and during Botrytis cinerea Infection	10.3389/fpls.2016.01899	CRISPR/SpCas9	DNA-stable	STP1 Off-T4	≥4									G			G			G				T		T					CGG	No	No	0.65
48		Veillet, Florian; Gaillard, Cécile; Coutos-Thévenot, Pierre; La Camera, Sylvain	2016	Targeting the AtCWIN1 Gene to Explore the Role of Invertases in Sucrose Transport in Roots and during Botrytis cinerea Infection	10.3389/fpls.2016.01899	CRISPR/SpCas9	DNA-stable	STP1 Off-T1	≥4										C						C	C	T								AAG	No	No	0.65
48		Veillet, Florian; Gaillard, Cécile; Coutos-Thévenot, Pierre; La Camera, Sylvain	2016	Targeting the AtCWIN1 Gene to Explore the Role of Invertases in Sucrose Transport in Roots and during Botrytis cinerea Infection	10.3389/fpls.2016.01899	CRISPR/SpCas9	DNA-stable	STP1 Off-T2	≥4						G		A					T				C			A						TAG	No	No	0.65
48		Veillet, Florian; Gaillard, Cécile; Coutos-Thévenot, Pierre; La Camera, Sylvain	2016	Targeting the AtCWIN1 Gene to Explore the Role of Invertases in Sucrose Transport in Roots and during Botrytis cinerea Infection	10.3389/fpls.2016.01899	CRISPR/SpCas9	DNA-stable	STP1 Off-T3	≥4						G		A					C				C			A						AAG	No	No	0.65
48		Veillet, Florian; Gaillard, Cécile; Coutos-Thévenot, Pierre; La Camera, Sylvain	2016	Targeting the AtCWIN1 Gene to Explore the Role of Invertases in Sucrose Transport in Roots and during Botrytis cinerea Infection	10.3389/fpls.2016.01899	CRISPR/SpCas9	DNA-stable	STP1 Off-T5	≥4						T					A						_			A						TAG	Yes	No	0.65
49	1	Wang, Mugui; Mao, Yanfei; Lu, Yuming; Tao, Xiaoping; Zhu, Jian-Kang	2017	Multiplex Gene Editing in Rice Using the CRISPR-Cpf1 System	10.1016/j.molp.2017.03.001	CRISPR/Cpf1	DNA-stable	RLK-798-OFF-1	≥4		T	C		C					T							T	_								ATT	Yes	No	0.56
49	1	Wang, Mugui; Mao, Yanfei; Lu, Yuming; Tao, Xiaoping; Zhu, Jian-Kang	2017	Multiplex Gene Editing in Rice Using the CRISPR-Cpf1 System	10.1016/j.molp.2017.03.001	CRISPR/Cpf1	DNA-stable	RLK-798-OFF-2	≥4		T	C		C					T		T			T											ATT	No	No	0.56
49	1	Wang, Mugui; Mao, Yanfei; Lu, Yuming; Tao, Xiaoping; Zhu, Jian-Kang	2017	Multiplex Gene Editing in Rice Using the CRISPR-Cpf1 System	10.1016/j.molp.2017.03.001	CRISPR/Cpf1	DNA-stable	RLK-798-OFF-3	≥4		T	A			C				C			G		G											TTT	No	No	0.56
49	2	Wang, Mugui; Mao, Yanfei; Lu, Yuming; Tao, Xiaoping; Zhu, Jian-Kang	2017	Multiplex Gene Editing in Rice Using the CRISPR-Cpf1 System	10.1016/j.molp.2017.03.001	CRISPR/Cpf1	DNA-stable	RLK-799-OFF2	≥4						G		G		A		_														GTT	Yes	No	0.625
49	2	Wang, Mugui; Mao, Yanfei; Lu, Yuming; Tao, Xiaoping; Zhu, Jian-Kang	2017	Multiplex Gene Editing in Rice Using the CRISPR-Cpf1 System	10.1016/j.molp.2017.03.001	CRISPR/Cpf1	DNA-stable	RLK-799-OFF3	≥4	T	C		G	T						_								A							GTT	Yes	No	0.625
49	2	Wang, Mugui; Mao, Yanfei; Lu, Yuming; Tao, Xiaoping; Zhu, Jian-Kang	2017	Multiplex Gene Editing in Rice Using the CRISPR-Cpf1 System	10.1016/j.molp.2017.03.001	CRISPR/Cpf1	DNA-stable	RLK-799-OFF1	≥4					A		C	C						C			T	C								GTT	No	No	0.625
49	3	Wang, Mugui; Mao, Yanfei; Lu, Yuming; Tao, Xiaoping; Zhu, Jian-Kang	2017	Multiplex Gene Editing in Rice Using the CRISPR-Cpf1 System	10.1016/j.molp.2017.03.001	CRISPR/Cpf1	DNA-stable	RLK-802-OFF3	≥4				_					C			A	A									A		G		TTT	Yes	No	0.625
49	3	Wang, Mugui; Mao, Yanfei; Lu, Yuming; Tao, Xiaoping; Zhu, Jian-Kang	2017	Multiplex Gene Editing in Rice Using the CRISPR-Cpf1 System	10.1016/j.molp.2017.03.001	CRISPR/Cpf1	DNA-stable	RLK-802-OFF1	≥4			T		G					C			T			G										CTT	No	No	0.625
49	3	Wang, Mugui; Mao, Yanfei; Lu, Yuming; Tao, Xiaoping; Zhu, Jian-Kang	2017	Multiplex Gene Editing in Rice Using the CRISPR-Cpf1 System	10.1016/j.molp.2017.03.001	CRISPR/Cpf1	DNA-stable	RLK-802-OFF2	≥4		G							A				G				T	C					T			TTT	No	No	0.625
49	4	Wang, Mugui; Mao, Yanfei; Lu, Yuming; Tao, Xiaoping; Zhu, Jian-Kang	2017	Multiplex Gene Editing in Rice Using the CRISPR-Cpf1 System	10.1016/j.molp.2017.03.001	CRISPR/Cpf1	DNA-stable	RLK-803-OFF2	≥4						C	G		G			G							A							CTT	No	No	0.625
49	4	Wang, Mugui; Mao, Yanfei; Lu, Yuming; Tao, Xiaoping; Zhu, Jian-Kang	2017	Multiplex Gene Editing in Rice Using the CRISPR-Cpf1 System	10.1016/j.molp.2017.03.001	CRISPR/Cpf1	DNA-stable	RLK-803-OFF1	≥4				T			A						G	G		A		C								CTT	No	No	0.625
49	4	Wang, Mugui; Mao, Yanfei; Lu, Yuming; Tao, Xiaoping; Zhu, Jian-Kang	2017	Multiplex Gene Editing in Rice Using the CRISPR-Cpf1 System	10.1016/j.molp.2017.03.001	CRISPR/Cpf1	DNA-stable	RLK-803-OFF3	≥4				T		C	T			T			T	A	G											CTT	No	No	0.625
49	5	Wang, Mugui; Mao, Yanfei; Lu, Yuming; Tao, Xiaoping; Zhu, Jian-Kang	2017	Multiplex Gene Editing in Rice Using the CRISPR-Cpf1 System	10.1016/j.molp.2017.03.001	CRISPR/Cpf1	DNA-stable	BEL-230-OFF1	≥4							T				A							T	T			C				TTTT	No	No	0.435
49	5	Wang, Mugui; Mao, Yanfei; Lu, Yuming; Tao, Xiaoping; Zhu, Jian-Kang	2017	Multiplex Gene Editing in Rice Using the CRISPR-Cpf1 System	10.1016/j.molp.2017.03.001	CRISPR/Cpf1	DNA-stable	BEL-230-OFF3	≥4			C	G			T		A					G												GTTT	No	No	0.435
49	5	Wang, Mugui; Mao, Yanfei; Lu, Yuming; Tao, Xiaoping; Zhu, Jian-Kang	2017	Multiplex Gene Editing in Rice Using the CRISPR-Cpf1 System	10.1016/j.molp.2017.03.001	CRISPR/Cpf1	DNA-stable	BEL-230-OFF2	≥4							G	G	T					G		C	T									TTTT	No	No	0.435
49	6	Wang, Mugui; Mao, Yanfei; Lu, Yuming; Tao, Xiaoping; Zhu, Jian-Kang	2017	Multiplex Gene Editing in Rice Using the CRISPR-Cpf1 System	10.1016/j.molp.2017.03.001	CRISPR/Cpf1	DNA-stable	BEL-240-OFF1	≥4			C	A		T		T								C		C								CTTT	No	No	0.478
49	6	Wang, Mugui; Mao, Yanfei; Lu, Yuming; Tao, Xiaoping; Zhu, Jian-Kang	2017	Multiplex Gene Editing in Rice Using the CRISPR-Cpf1 System	10.1016/j.molp.2017.03.001	CRISPR/Cpf1	DNA-stable	BEL-240-OFF2	≥4			C	A				G		A						G		G								GTTT	No	No	0.478
49	6	Wang, Mugui; Mao, Yanfei; Lu, Yuming; Tao, Xiaoping; Zhu, Jian-Kang	2017	Multiplex Gene Editing in Rice Using the CRISPR-Cpf1 System	10.1016/j.molp.2017.03.001	CRISPR/Cpf1	DNA-stable	BEL-240-OFF3	≥4				A	C	G			G							G		C								CTTT	No	No	0.478
49	7	Wang, Mugui; Mao, Yanfei; Lu, Yuming; Tao, Xiaoping; Zhu, Jian-Kang	2017	Multiplex Gene Editing in Rice Using the CRISPR-Cpf1 System	10.1016/j.molp.2017.03.001	CRISPR/Cpf1	DNA-stable	BEL-250-OFF3	3																				_	A		G			ATTT	Yes	No	0.5
49	7	Wang, Mugui; Mao, Yanfei; Lu, Yuming; Tao, Xiaoping; Zhu, Jian-Kang	2017	Multiplex Gene Editing in Rice Using the CRISPR-Cpf1 System	10.1016/j.molp.2017.03.001	CRISPR/Cpf1	DNA-stable	BEL-250-OFF1	≥4						A			A							C	A							T		CTTT	No	No	0.5
49	7	Wang, Mugui; Mao, Yanfei; Lu, Yuming; Tao, Xiaoping; Zhu, Jian-Kang	2017	Multiplex Gene Editing in Rice Using the CRISPR-Cpf1 System	10.1016/j.molp.2017.03.001	CRISPR/Cpf1	DNA-stable	BEL-250-OFF2	≥4				C			G				G			C	A					G						TTTT	No	No	0.5
49	8	Wang, Mugui; Mao, Yanfei; Lu, Yuming; Tao, Xiaoping; Zhu, Jian-Kang	2017	Multiplex Gene Editing in Rice Using the CRISPR-Cpf1 System	10.1016/j.molp.2017.03.001	CRISPR/Cpf1	DNA-stable	BEL-260-OFF3	≥4			T														T	C			T			_		CTTT	Yes	No	0.522
49	8	Wang, Mugui; Mao, Yanfei; Lu, Yuming; Tao, Xiaoping; Zhu, Jian-Kang	2017	Multiplex Gene Editing in Rice Using the CRISPR-Cpf1 System	10.1016/j.molp.2017.03.001	CRISPR/Cpf1	DNA-stable	BEL-260-OFF2	≥4				T			A				G	C		T		G										CTTT	No	No	0.522
49	8	Wang, Mugui; Mao, Yanfei; Lu, Yuming; Tao, Xiaoping; Zhu, Jian-Kang	2017	Multiplex Gene Editing in Rice Using the CRISPR-Cpf1 System	10.1016/j.molp.2017.03.001	CRISPR/Cpf1	DNA-stable	BEL-260-OFF1	3					G																T				C	GTTT	No	No	0.522
51		Wang, Zhi-Ping; Xing, Hui-Li; Dong, Li; Zhang, Hai-Yan; Han, Chun-Yan; Wang, Xue-Chen; Chen, Qi-Jun	2015	Egg cell-specific promoter-controlled CRISPR/Cas9 efficiently generates homozygous mutants for multiple target genes in Arabidopsis in a single generation	10.1186/s13059-015-0715-0	CRISPR/SpCas9	DNA-stable	OT-AT5g50230	≥4						G				C	A			T												TGG	No	No	0.45
51		Wang, Zhi-Ping; Xing, Hui-Li; Dong, Li; Zhang, Hai-Yan; Han, Chun-Yan; Wang, Xue-Chen; Chen, Qi-Jun	2015	Egg cell-specific promoter-controlled CRISPR/Cas9 efficiently generates homozygous mutants for multiple target genes in Arabidopsis in a single generation	10.1186/s13059-015-0715-0	CRISPR/SpCas9	DNA-stable	OT-CPC	3						A			G									T								GGG	No	No	0.45
51		Wang, Zhi-Ping; Xing, Hui-Li; Dong, Li; Zhang, Hai-Yan; Han, Chun-Yan; Wang, Xue-Chen; Chen, Qi-Jun	2015	Egg cell-specific promoter-controlled CRISPR/Cas9 efficiently generates homozygous mutants for multiple target genes in Arabidopsis in a single generation	10.1186/s13059-015-0715-0	CRISPR/SpCas9	DNA-stable	OT-TRY	3						A									C			T								GGG	No	No	0.45
52	1	Woo, Je Wook; Kim, Jungeun; Kwon, Soon Il; Corvalán, Claudia; Cho, Seung Woo; Kim, Hyeran; Kim, Sang-Gyu; Kim, Sang-Tae; Choe, Sunghwa; Kim, Jin-Soo	2015	DNA-free genome editing in plants with preassembled CRISPR-Cas9 ribonucleoproteins	10.1038/nbt.3389	CRISPR/SpCas9	Ribonucleoproteins	BRI1-TS1-OT4	≥4										G												T	A	T		TGG	No	No	0.5
52	1	Woo, Je Wook; Kim, Jungeun; Kwon, Soon Il; Corvalán, Claudia; Cho, Seung Woo; Kim, Hyeran; Kim, Sang-Gyu; Kim, Sang-Tae; Choe, Sunghwa; Kim, Jin-Soo	2015	DNA-free genome editing in plants with preassembled CRISPR-Cas9 ribonucleoproteins	10.1038/nbt.3389	CRISPR/SpCas9	Ribonucleoproteins	BRI1-TS1-OT5	≥4													A		G	A							T			TGG	No	No	0.5
52	1	Woo, Je Wook; Kim, Jungeun; Kwon, Soon Il; Corvalán, Claudia; Cho, Seung Woo; Kim, Hyeran; Kim, Sang-Gyu; Kim, Sang-Tae; Choe, Sunghwa; Kim, Jin-Soo	2015	DNA-free genome editing in plants with preassembled CRISPR-Cas9 ribonucleoproteins	10.1038/nbt.3389	CRISPR/SpCas9	Ribonucleoproteins	BRI1-TS1-OT2	≥4												G							T	T				T		CGG	No	No	0.5
52	1	Woo, Je Wook; Kim, Jungeun; Kwon, Soon Il; Corvalán, Claudia; Cho, Seung Woo; Kim, Hyeran; Kim, Sang-Gyu; Kim, Sang-Tae; Choe, Sunghwa; Kim, Jin-Soo	2015	DNA-free genome editing in plants with preassembled CRISPR-Cas9 ribonucleoproteins	10.1038/nbt.3389	CRISPR/SpCas9	Ribonucleoproteins	BRI1-TS1-OT6	≥4										G			A		G			T								TGG	No	No	0.5
52	1	Woo, Je Wook; Kim, Jungeun; Kwon, Soon Il; Corvalán, Claudia; Cho, Seung Woo; Kim, Hyeran; Kim, Sang-Gyu; Kim, Sang-Tae; Choe, Sunghwa; Kim, Jin-Soo	2015	DNA-free genome editing in plants with preassembled CRISPR-Cas9 ribonucleoproteins	10.1038/nbt.3389	CRISPR/SpCas9	Ribonucleoproteins	BRI1-TS1-OT3	≥4						A			A			G		T												CGG	No	No	0.5
52	1	Woo, Je Wook; Kim, Jungeun; Kwon, Soon Il; Corvalán, Claudia; Cho, Seung Woo; Kim, Hyeran; Kim, Sang-Gyu; Kim, Sang-Tae; Choe, Sunghwa; Kim, Jin-Soo	2015	DNA-free genome editing in plants with preassembled CRISPR-Cas9 ribonucleoproteins	10.1038/nbt.3389	CRISPR/SpCas9	Ribonucleoproteins	BRI1-TS1-OT1	3													C									A			A	AGG	No	No	0.5
52	2	Woo, Je Wook; Kim, Jungeun; Kwon, Soon Il; Corvalán, Claudia; Cho, Seung Woo; Kim, Hyeran; Kim, Sang-Gyu; Kim, Sang-Tae; Choe, Sunghwa; Kim, Jin-Soo	2015	DNA-free genome editing in plants with preassembled CRISPR-Cas9 ribonucleoproteins	10.1038/nbt.3389	CRISPR/SpCas9	Ribonucleoproteins	BRI1-TS2-OT4	≥4								T				A										A			C	AGG	No	No	0.4
52	2	Woo, Je Wook; Kim, Jungeun; Kwon, Soon Il; Corvalán, Claudia; Cho, Seung Woo; Kim, Hyeran; Kim, Sang-Gyu; Kim, Sang-Tae; Choe, Sunghwa; Kim, Jin-Soo	2015	DNA-free genome editing in plants with preassembled CRISPR-Cas9 ribonucleoproteins	10.1038/nbt.3389	CRISPR/SpCas9	Ribonucleoproteins	BRI1-TS2-OT2	≥4								T			G					T							G			TGG	No	No	0.4
52	2	Woo, Je Wook; Kim, Jungeun; Kwon, Soon Il; Corvalán, Claudia; Cho, Seung Woo; Kim, Hyeran; Kim, Sang-Gyu; Kim, Sang-Tae; Choe, Sunghwa; Kim, Jin-Soo	2015	DNA-free genome editing in plants with preassembled CRISPR-Cas9 ribonucleoproteins	10.1038/nbt.3389	CRISPR/SpCas9	Ribonucleoproteins	BRI1-TS2-OT3	≥4							A	G		T			G													GGG	No	No	0.4
52	2	Woo, Je Wook; Kim, Jungeun; Kwon, Soon Il; Corvalán, Claudia; Cho, Seung Woo; Kim, Hyeran; Kim, Sang-Gyu; Kim, Sang-Tae; Choe, Sunghwa; Kim, Jin-Soo	2015	DNA-free genome editing in plants with preassembled CRISPR-Cas9 ribonucleoproteins	10.1038/nbt.3389	CRISPR/SpCas9	Ribonucleoproteins	BRI1-TS2-OT1	2														G								A				AGG	No	No	0.4
52	3	Woo, Je Wook; Kim, Jungeun; Kwon, Soon Il; Corvalán, Claudia; Cho, Seung Woo; Kim, Hyeran; Kim, Sang-Gyu; Kim, Sang-Tae; Choe, Sunghwa; Kim, Jin-Soo	2015	DNA-free genome editing in plants with preassembled CRISPR-Cas9 ribonucleoproteins	10.1038/nbt.3389	CRISPR/SpCas9	Ribonucleoproteins	PHYB-OT1	≥4									C									T		T		A				TGG	No	No	0.55
52	3	Woo, Je Wook; Kim, Jungeun; Kwon, Soon Il; Corvalán, Claudia; Cho, Seung Woo; Kim, Hyeran; Kim, Sang-Gyu; Kim, Sang-Tae; Choe, Sunghwa; Kim, Jin-Soo	2015	DNA-free genome editing in plants with preassembled CRISPR-Cas9 ribonucleoproteins	10.1038/nbt.3389	CRISPR/SpCas9	Ribonucleoproteins	PHYB-OT2	≥4						A				G				A			T								T	AGG	No	No	0.55
52	3	Woo, Je Wook; Kim, Jungeun; Kwon, Soon Il; Corvalán, Claudia; Cho, Seung Woo; Kim, Hyeran; Kim, Sang-Gyu; Kim, Sang-Tae; Choe, Sunghwa; Kim, Jin-Soo	2015	DNA-free genome editing in plants with preassembled CRISPR-Cas9 ribonucleoproteins	10.1038/nbt.3389	CRISPR/SpCas9	Ribonucleoproteins	PHYB-OT3	≥4						G		A		T	C							T								TGG	No	No	0.55
52	4	Woo, Je Wook; Kim, Jungeun; Kwon, Soon Il; Corvalán, Claudia; Cho, Seung Woo; Kim, Hyeran; Kim, Sang-Gyu; Kim, Sang-Tae; Choe, Sunghwa; Kim, Jin-Soo	2015	DNA-free genome editing in plants with preassembled CRISPR-Cas9 ribonucleoproteins	10.1038/nbt.3389	CRISPR/SpCas9	Ribonucleoproteins	92	2															C	G										GGG	No	No	0.45
52	4	Woo, Je Wook; Kim, Jungeun; Kwon, Soon Il; Corvalán, Claudia; Cho, Seung Woo; Kim, Hyeran; Kim, Sang-Gyu; Kim, Sang-Tae; Choe, Sunghwa; Kim, Jin-Soo	2015	DNA-free genome editing in plants with preassembled CRISPR-Cas9 ribonucleoproteins	10.1038/nbt.3389	CRISPR/SpCas9	Ribonucleoproteins	1	≥4																										AGG	No	No	0.45
52	4	Woo, Je Wook; Kim, Jungeun; Kwon, Soon Il; Corvalán, Claudia; Cho, Seung Woo; Kim, Hyeran; Kim, Sang-Gyu; Kim, Sang-Tae; Choe, Sunghwa; Kim, Jin-Soo	2015	DNA-free genome editing in plants with preassembled CRISPR-Cas9 ribonucleoproteins	10.1038/nbt.3389	CRISPR/SpCas9	Ribonucleoproteins	2	≥4																										GGG	No	No	0.45
52	4	Woo, Je Wook; Kim, Jungeun; Kwon, Soon Il; Corvalán, Claudia; Cho, Seung Woo; Kim, Hyeran; Kim, Sang-Gyu; Kim, Sang-Tae; Choe, Sunghwa; Kim, Jin-Soo	2015	DNA-free genome editing in plants with preassembled CRISPR-Cas9 ribonucleoproteins	10.1038/nbt.3389	CRISPR/SpCas9	Ribonucleoproteins	3	≥4																										GGG	No	No	0.45
52	4	Woo, Je Wook; Kim, Jungeun; Kwon, Soon Il; Corvalán, Claudia; Cho, Seung Woo; Kim, Hyeran; Kim, Sang-Gyu; Kim, Sang-Tae; Choe, Sunghwa; Kim, Jin-Soo	2015	DNA-free genome editing in plants with preassembled CRISPR-Cas9 ribonucleoproteins	10.1038/nbt.3389	CRISPR/SpCas9	Ribonucleoproteins	4	≥4																										TGG	No	No	0.45
52	4	Woo, Je Wook; Kim, Jungeun; Kwon, Soon Il; Corvalán, Claudia; Cho, Seung Woo; Kim, Hyeran; Kim, Sang-Gyu; Kim, Sang-Tae; Choe, Sunghwa; Kim, Jin-Soo	2015	DNA-free genome editing in plants with preassembled CRISPR-Cas9 ribonucleoproteins	10.1038/nbt.3389	CRISPR/SpCas9	Ribonucleoproteins	5	≥4																										GGG	No	No	0.45
52	4	Woo, Je Wook; Kim, Jungeun; Kwon, Soon Il; Corvalán, Claudia; Cho, Seung Woo; Kim, Hyeran; Kim, Sang-Gyu; Kim, Sang-Tae; Choe, Sunghwa; Kim, Jin-Soo	2015	DNA-free genome editing in plants with preassembled CRISPR-Cas9 ribonucleoproteins	10.1038/nbt.3389	CRISPR/SpCas9	Ribonucleoproteins	6	≥4																										AGG	No	No	0.45
52	4	Woo, Je Wook; Kim, Jungeun; Kwon, Soon Il; Corvalán, Claudia; Cho, Seung Woo; Kim, Hyeran; Kim, Sang-Gyu; Kim, Sang-Tae; Choe, Sunghwa; Kim, Jin-Soo	2015	DNA-free genome editing in plants with preassembled CRISPR-Cas9 ribonucleoproteins	10.1038/nbt.3389	CRISPR/SpCas9	Ribonucleoproteins	7	≥4																										AGG	No	No	0.45
52	4	Woo, Je Wook; Kim, Jungeun; Kwon, Soon Il; Corvalán, Claudia; Cho, Seung Woo; Kim, Hyeran; Kim, Sang-Gyu; Kim, Sang-Tae; Choe, Sunghwa; Kim, Jin-Soo	2015	DNA-free genome editing in plants with preassembled CRISPR-Cas9 ribonucleoproteins	10.1038/nbt.3389	CRISPR/SpCas9	Ribonucleoproteins	8	≥4																										AGG	No	No	0.45
52	4	Woo, Je Wook; Kim, Jungeun; Kwon, Soon Il; Corvalán, Claudia; Cho, Seung Woo; Kim, Hyeran; Kim, Sang-Gyu; Kim, Sang-Tae; Choe, Sunghwa; Kim, Jin-Soo	2015	DNA-free genome editing in plants with preassembled CRISPR-Cas9 ribonucleoproteins	10.1038/nbt.3389	CRISPR/SpCas9	Ribonucleoproteins	9	≥4																										AGG	No	No	0.45
52	4	Woo, Je Wook; Kim, Jungeun; Kwon, Soon Il; Corvalán, Claudia; Cho, Seung Woo; Kim, Hyeran; Kim, Sang-Gyu; Kim, Sang-Tae; Choe, Sunghwa; Kim, Jin-Soo	2015	DNA-free genome editing in plants with preassembled CRISPR-Cas9 ribonucleoproteins	10.1038/nbt.3389	CRISPR/SpCas9	Ribonucleoproteins	10	≥4																										AGG	No	No	0.45
52	4	Woo, Je Wook; Kim, Jungeun; Kwon, Soon Il; Corvalán, Claudia; Cho, Seung Woo; Kim, Hyeran; Kim, Sang-Gyu; Kim, Sang-Tae; Choe, Sunghwa; Kim, Jin-Soo	2015	DNA-free genome editing in plants with preassembled CRISPR-Cas9 ribonucleoproteins	10.1038/nbt.3389	CRISPR/SpCas9	Ribonucleoproteins	11	≥4																										AGG	No	No	0.45
52	4	Woo, Je Wook; Kim, Jungeun; Kwon, Soon Il; Corvalán, Claudia; Cho, Seung Woo; Kim, Hyeran; Kim, Sang-Gyu; Kim, Sang-Tae; Choe, Sunghwa; Kim, Jin-Soo	2015	DNA-free genome editing in plants with preassembled CRISPR-Cas9 ribonucleoproteins	10.1038/nbt.3389	CRISPR/SpCas9	Ribonucleoproteins	12	≥4																										AGG	No	No	0.45
52	4	Woo, Je Wook; Kim, Jungeun; Kwon, Soon Il; Corvalán, Claudia; Cho, Seung Woo; Kim, Hyeran; Kim, Sang-Gyu; Kim, Sang-Tae; Choe, Sunghwa; Kim, Jin-Soo	2015	DNA-free genome editing in plants with preassembled CRISPR-Cas9 ribonucleoproteins	10.1038/nbt.3389	CRISPR/SpCas9	Ribonucleoproteins	13	≥4																										CGG	No	No	0.45
52	4	Woo, Je Wook; Kim, Jungeun; Kwon, Soon Il; Corvalán, Claudia; Cho, Seung Woo; Kim, Hyeran; Kim, Sang-Gyu; Kim, Sang-Tae; Choe, Sunghwa; Kim, Jin-Soo	2015	DNA-free genome editing in plants with preassembled CRISPR-Cas9 ribonucleoproteins	10.1038/nbt.3389	CRISPR/SpCas9	Ribonucleoproteins	92	≥4																										CGG	No	No	0.45
52	4	Woo, Je Wook; Kim, Jungeun; Kwon, Soon Il; Corvalán, Claudia; Cho, Seung Woo; Kim, Hyeran; Kim, Sang-Gyu; Kim, Sang-Tae; Choe, Sunghwa; Kim, Jin-Soo	2015	DNA-free genome editing in plants with preassembled CRISPR-Cas9 ribonucleoproteins	10.1038/nbt.3389	CRISPR/SpCas9	Ribonucleoproteins	15	≥4																										TGG	No	No	0.45
52	4	Woo, Je Wook; Kim, Jungeun; Kwon, Soon Il; Corvalán, Claudia; Cho, Seung Woo; Kim, Hyeran; Kim, Sang-Gyu; Kim, Sang-Tae; Choe, Sunghwa; Kim, Jin-Soo	2015	DNA-free genome editing in plants with preassembled CRISPR-Cas9 ribonucleoproteins	10.1038/nbt.3389	CRISPR/SpCas9	Ribonucleoproteins	92	≥4																										CGG	No	No	0.45
52	4	Woo, Je Wook; Kim, Jungeun; Kwon, Soon Il; Corvalán, Claudia; Cho, Seung Woo; Kim, Hyeran; Kim, Sang-Gyu; Kim, Sang-Tae; Choe, Sunghwa; Kim, Jin-Soo	2015	DNA-free genome editing in plants with preassembled CRISPR-Cas9 ribonucleoproteins	10.1038/nbt.3389	CRISPR/SpCas9	Ribonucleoproteins	92	≥4																										GGG	No	No	0.45
52	4	Woo, Je Wook; Kim, Jungeun; Kwon, Soon Il; Corvalán, Claudia; Cho, Seung Woo; Kim, Hyeran; Kim, Sang-Gyu; Kim, Sang-Tae; Choe, Sunghwa; Kim, Jin-Soo	2015	DNA-free genome editing in plants with preassembled CRISPR-Cas9 ribonucleoproteins	10.1038/nbt.3389	CRISPR/SpCas9	Ribonucleoproteins	92	≥4																										TGG	No	No	0.45
52	4	Woo, Je Wook; Kim, Jungeun; Kwon, Soon Il; Corvalán, Claudia; Cho, Seung Woo; Kim, Hyeran; Kim, Sang-Gyu; Kim, Sang-Tae; Choe, Sunghwa; Kim, Jin-Soo	2015	DNA-free genome editing in plants with preassembled CRISPR-Cas9 ribonucleoproteins	10.1038/nbt.3389	CRISPR/SpCas9	Ribonucleoproteins	92	≥4																										TGG	No	No	0.45
52	4	Woo, Je Wook; Kim, Jungeun; Kwon, Soon Il; Corvalán, Claudia; Cho, Seung Woo; Kim, Hyeran; Kim, Sang-Gyu; Kim, Sang-Tae; Choe, Sunghwa; Kim, Jin-Soo	2015	DNA-free genome editing in plants with preassembled CRISPR-Cas9 ribonucleoproteins	10.1038/nbt.3389	CRISPR/SpCas9	Ribonucleoproteins	20	≥4																										GGG	No	No	0.45
52	4	Woo, Je Wook; Kim, Jungeun; Kwon, Soon Il; Corvalán, Claudia; Cho, Seung Woo; Kim, Hyeran; Kim, Sang-Gyu; Kim, Sang-Tae; Choe, Sunghwa; Kim, Jin-Soo	2015	DNA-free genome editing in plants with preassembled CRISPR-Cas9 ribonucleoproteins	10.1038/nbt.3389	CRISPR/SpCas9	Ribonucleoproteins	92	≥4																												No	0.45
52	4	Woo, Je Wook; Kim, Jungeun; Kwon, Soon Il; Corvalán, Claudia; Cho, Seung Woo; Kim, Hyeran; Kim, Sang-Gyu; Kim, Sang-Tae; Choe, Sunghwa; Kim, Jin-Soo	2015	DNA-free genome editing in plants with preassembled CRISPR-Cas9 ribonucleoproteins	10.1038/nbt.3389	CRISPR/SpCas9	Ribonucleoproteins	92	≥4																												No	0.45
52	4	Woo, Je Wook; Kim, Jungeun; Kwon, Soon Il; Corvalán, Claudia; Cho, Seung Woo; Kim, Hyeran; Kim, Sang-Gyu; Kim, Sang-Tae; Choe, Sunghwa; Kim, Jin-Soo	2015	DNA-free genome editing in plants with preassembled CRISPR-Cas9 ribonucleoproteins	10.1038/nbt.3389	CRISPR/SpCas9	Ribonucleoproteins	92	≥4																												No	0.45
52	4	Woo, Je Wook; Kim, Jungeun; Kwon, Soon Il; Corvalán, Claudia; Cho, Seung Woo; Kim, Hyeran; Kim, Sang-Gyu; Kim, Sang-Tae; Choe, Sunghwa; Kim, Jin-Soo	2015	DNA-free genome editing in plants with preassembled CRISPR-Cas9 ribonucleoproteins	10.1038/nbt.3389	CRISPR/SpCas9	Ribonucleoproteins	92	≥4																												No	0.45
52	4	Woo, Je Wook; Kim, Jungeun; Kwon, Soon Il; Corvalán, Claudia; Cho, Seung Woo; Kim, Hyeran; Kim, Sang-Gyu; Kim, Sang-Tae; Choe, Sunghwa; Kim, Jin-Soo	2015	DNA-free genome editing in plants with preassembled CRISPR-Cas9 ribonucleoproteins	10.1038/nbt.3389	CRISPR/SpCas9	Ribonucleoproteins	25	≥4																												No	0.45
52	4	Woo, Je Wook; Kim, Jungeun; Kwon, Soon Il; Corvalán, Claudia; Cho, Seung Woo; Kim, Hyeran; Kim, Sang-Gyu; Kim, Sang-Tae; Choe, Sunghwa; Kim, Jin-Soo	2015	DNA-free genome editing in plants with preassembled CRISPR-Cas9 ribonucleoproteins	10.1038/nbt.3389	CRISPR/SpCas9	Ribonucleoproteins	92	≥4																												No	0.45
52	4	Woo, Je Wook; Kim, Jungeun; Kwon, Soon Il; Corvalán, Claudia; Cho, Seung Woo; Kim, Hyeran; Kim, Sang-Gyu; Kim, Sang-Tae; Choe, Sunghwa; Kim, Jin-Soo	2015	DNA-free genome editing in plants with preassembled CRISPR-Cas9 ribonucleoproteins	10.1038/nbt.3389	CRISPR/SpCas9	Ribonucleoproteins	92	≥4																												No	0.45
52	4	Woo, Je Wook; Kim, Jungeun; Kwon, Soon Il; Corvalán, Claudia; Cho, Seung Woo; Kim, Hyeran; Kim, Sang-Gyu; Kim, Sang-Tae; Choe, Sunghwa; Kim, Jin-Soo	2015	DNA-free genome editing in plants with preassembled CRISPR-Cas9 ribonucleoproteins	10.1038/nbt.3389	CRISPR/SpCas9	Ribonucleoproteins	92	≥4																												No	0.45
52	4	Woo, Je Wook; Kim, Jungeun; Kwon, Soon Il; Corvalán, Claudia; Cho, Seung Woo; Kim, Hyeran; Kim, Sang-Gyu; Kim, Sang-Tae; Choe, Sunghwa; Kim, Jin-Soo	2015	DNA-free genome editing in plants with preassembled CRISPR-Cas9 ribonucleoproteins	10.1038/nbt.3389	CRISPR/SpCas9	Ribonucleoproteins	92	≥4																												No	0.45
52	4	Woo, Je Wook; Kim, Jungeun; Kwon, Soon Il; Corvalán, Claudia; Cho, Seung Woo; Kim, Hyeran; Kim, Sang-Gyu; Kim, Sang-Tae; Choe, Sunghwa; Kim, Jin-Soo	2015	DNA-free genome editing in plants with preassembled CRISPR-Cas9 ribonucleoproteins	10.1038/nbt.3389	CRISPR/SpCas9	Ribonucleoproteins	30	≥4																												No	0.45
52	4	Woo, Je Wook; Kim, Jungeun; Kwon, Soon Il; Corvalán, Claudia; Cho, Seung Woo; Kim, Hyeran; Kim, Sang-Gyu; Kim, Sang-Tae; Choe, Sunghwa; Kim, Jin-Soo	2015	DNA-free genome editing in plants with preassembled CRISPR-Cas9 ribonucleoproteins	10.1038/nbt.3389	CRISPR/SpCas9	Ribonucleoproteins	92	≥4																												No	0.45
52	4	Woo, Je Wook; Kim, Jungeun; Kwon, Soon Il; Corvalán, Claudia; Cho, Seung Woo; Kim, Hyeran; Kim, Sang-Gyu; Kim, Sang-Tae; Choe, Sunghwa; Kim, Jin-Soo	2015	DNA-free genome editing in plants with preassembled CRISPR-Cas9 ribonucleoproteins	10.1038/nbt.3389	CRISPR/SpCas9	Ribonucleoproteins	92	≥4																												No	0.45
52	4	Woo, Je Wook; Kim, Jungeun; Kwon, Soon Il; Corvalán, Claudia; Cho, Seung Woo; Kim, Hyeran; Kim, Sang-Gyu; Kim, Sang-Tae; Choe, Sunghwa; Kim, Jin-Soo	2015	DNA-free genome editing in plants with preassembled CRISPR-Cas9 ribonucleoproteins	10.1038/nbt.3389	CRISPR/SpCas9	Ribonucleoproteins	92	≥4																												No	0.45
52	4	Woo, Je Wook; Kim, Jungeun; Kwon, Soon Il; Corvalán, Claudia; Cho, Seung Woo; Kim, Hyeran; Kim, Sang-Gyu; Kim, Sang-Tae; Choe, Sunghwa; Kim, Jin-Soo	2015	DNA-free genome editing in plants with preassembled CRISPR-Cas9 ribonucleoproteins	10.1038/nbt.3389	CRISPR/SpCas9	Ribonucleoproteins	92	≥4																												No	0.45
52	4	Woo, Je Wook; Kim, Jungeun; Kwon, Soon Il; Corvalán, Claudia; Cho, Seung Woo; Kim, Hyeran; Kim, Sang-Gyu; Kim, Sang-Tae; Choe, Sunghwa; Kim, Jin-Soo	2015	DNA-free genome editing in plants with preassembled CRISPR-Cas9 ribonucleoproteins	10.1038/nbt.3389	CRISPR/SpCas9	Ribonucleoproteins	35	≥4																												No	0.45
52	4	Woo, Je Wook; Kim, Jungeun; Kwon, Soon Il; Corvalán, Claudia; Cho, Seung Woo; Kim, Hyeran; Kim, Sang-Gyu; Kim, Sang-Tae; Choe, Sunghwa; Kim, Jin-Soo	2015	DNA-free genome editing in plants with preassembled CRISPR-Cas9 ribonucleoproteins	10.1038/nbt.3389	CRISPR/SpCas9	Ribonucleoproteins	92	≥4																												No	0.45
52	4	Woo, Je Wook; Kim, Jungeun; Kwon, Soon Il; Corvalán, Claudia; Cho, Seung Woo; Kim, Hyeran; Kim, Sang-Gyu; Kim, Sang-Tae; Choe, Sunghwa; Kim, Jin-Soo	2015	DNA-free genome editing in plants with preassembled CRISPR-Cas9 ribonucleoproteins	10.1038/nbt.3389	CRISPR/SpCas9	Ribonucleoproteins	92	≥4																												No	0.45
52	4	Woo, Je Wook; Kim, Jungeun; Kwon, Soon Il; Corvalán, Claudia; Cho, Seung Woo; Kim, Hyeran; Kim, Sang-Gyu; Kim, Sang-Tae; Choe, Sunghwa; Kim, Jin-Soo	2015	DNA-free genome editing in plants with preassembled CRISPR-Cas9 ribonucleoproteins	10.1038/nbt.3389	CRISPR/SpCas9	Ribonucleoproteins	92	≥4																												No	0.45
52	4	Woo, Je Wook; Kim, Jungeun; Kwon, Soon Il; Corvalán, Claudia; Cho, Seung Woo; Kim, Hyeran; Kim, Sang-Gyu; Kim, Sang-Tae; Choe, Sunghwa; Kim, Jin-Soo	2015	DNA-free genome editing in plants with preassembled CRISPR-Cas9 ribonucleoproteins	10.1038/nbt.3389	CRISPR/SpCas9	Ribonucleoproteins	92	≥4																												No	0.45
52	4	Woo, Je Wook; Kim, Jungeun; Kwon, Soon Il; Corvalán, Claudia; Cho, Seung Woo; Kim, Hyeran; Kim, Sang-Gyu; Kim, Sang-Tae; Choe, Sunghwa; Kim, Jin-Soo	2015	DNA-free genome editing in plants with preassembled CRISPR-Cas9 ribonucleoproteins	10.1038/nbt.3389	CRISPR/SpCas9	Ribonucleoproteins	40	≥4																												No	0.45
52	4	Woo, Je Wook; Kim, Jungeun; Kwon, Soon Il; Corvalán, Claudia; Cho, Seung Woo; Kim, Hyeran; Kim, Sang-Gyu; Kim, Sang-Tae; Choe, Sunghwa; Kim, Jin-Soo	2015	DNA-free genome editing in plants with preassembled CRISPR-Cas9 ribonucleoproteins	10.1038/nbt.3389	CRISPR/SpCas9	Ribonucleoproteins	92	≥4																												No	0.45
52	4	Woo, Je Wook; Kim, Jungeun; Kwon, Soon Il; Corvalán, Claudia; Cho, Seung Woo; Kim, Hyeran; Kim, Sang-Gyu; Kim, Sang-Tae; Choe, Sunghwa; Kim, Jin-Soo	2015	DNA-free genome editing in plants with preassembled CRISPR-Cas9 ribonucleoproteins	10.1038/nbt.3389	CRISPR/SpCas9	Ribonucleoproteins	92	≥4																												No	0.45
52	4	Woo, Je Wook; Kim, Jungeun; Kwon, Soon Il; Corvalán, Claudia; Cho, Seung Woo; Kim, Hyeran; Kim, Sang-Gyu; Kim, Sang-Tae; Choe, Sunghwa; Kim, Jin-Soo	2015	DNA-free genome editing in plants with preassembled CRISPR-Cas9 ribonucleoproteins	10.1038/nbt.3389	CRISPR/SpCas9	Ribonucleoproteins	92	≥4																												No	0.45
52	4	Woo, Je Wook; Kim, Jungeun; Kwon, Soon Il; Corvalán, Claudia; Cho, Seung Woo; Kim, Hyeran; Kim, Sang-Gyu; Kim, Sang-Tae; Choe, Sunghwa; Kim, Jin-Soo	2015	DNA-free genome editing in plants with preassembled CRISPR-Cas9 ribonucleoproteins	10.1038/nbt.3389	CRISPR/SpCas9	Ribonucleoproteins	92	≥4																												No	0.45
52	4	Woo, Je Wook; Kim, Jungeun; Kwon, Soon Il; Corvalán, Claudia; Cho, Seung Woo; Kim, Hyeran; Kim, Sang-Gyu; Kim, Sang-Tae; Choe, Sunghwa; Kim, Jin-Soo	2015	DNA-free genome editing in plants with preassembled CRISPR-Cas9 ribonucleoproteins	10.1038/nbt.3389	CRISPR/SpCas9	Ribonucleoproteins	45	≥4																												No	0.45
52	4	Woo, Je Wook; Kim, Jungeun; Kwon, Soon Il; Corvalán, Claudia; Cho, Seung Woo; Kim, Hyeran; Kim, Sang-Gyu; Kim, Sang-Tae; Choe, Sunghwa; Kim, Jin-Soo	2015	DNA-free genome editing in plants with preassembled CRISPR-Cas9 ribonucleoproteins	10.1038/nbt.3389	CRISPR/SpCas9	Ribonucleoproteins	92	≥4																												No	0.45
52	4	Woo, Je Wook; Kim, Jungeun; Kwon, Soon Il; Corvalán, Claudia; Cho, Seung Woo; Kim, Hyeran; Kim, Sang-Gyu; Kim, Sang-Tae; Choe, Sunghwa; Kim, Jin-Soo	2015	DNA-free genome editing in plants with preassembled CRISPR-Cas9 ribonucleoproteins	10.1038/nbt.3389	CRISPR/SpCas9	Ribonucleoproteins	92	≥4																												No	0.45
52	4	Woo, Je Wook; Kim, Jungeun; Kwon, Soon Il; Corvalán, Claudia; Cho, Seung Woo; Kim, Hyeran; Kim, Sang-Gyu; Kim, Sang-Tae; Choe, Sunghwa; Kim, Jin-Soo	2015	DNA-free genome editing in plants with preassembled CRISPR-Cas9 ribonucleoproteins	10.1038/nbt.3389	CRISPR/SpCas9	Ribonucleoproteins	92	≥4																												No	0.45
52	4	Woo, Je Wook; Kim, Jungeun; Kwon, Soon Il; Corvalán, Claudia; Cho, Seung Woo; Kim, Hyeran; Kim, Sang-Gyu; Kim, Sang-Tae; Choe, Sunghwa; Kim, Jin-Soo	2015	DNA-free genome editing in plants with preassembled CRISPR-Cas9 ribonucleoproteins	10.1038/nbt.3389	CRISPR/SpCas9	Ribonucleoproteins	92	≥4																												No	0.45
52	4	Woo, Je Wook; Kim, Jungeun; Kwon, Soon Il; Corvalán, Claudia; Cho, Seung Woo; Kim, Hyeran; Kim, Sang-Gyu; Kim, Sang-Tae; Choe, Sunghwa; Kim, Jin-Soo	2015	DNA-free genome editing in plants with preassembled CRISPR-Cas9 ribonucleoproteins	10.1038/nbt.3389	CRISPR/SpCas9	Ribonucleoproteins	50	≥4																												No	0.45
52	4	Woo, Je Wook; Kim, Jungeun; Kwon, Soon Il; Corvalán, Claudia; Cho, Seung Woo; Kim, Hyeran; Kim, Sang-Gyu; Kim, Sang-Tae; Choe, Sunghwa; Kim, Jin-Soo	2015	DNA-free genome editing in plants with preassembled CRISPR-Cas9 ribonucleoproteins	10.1038/nbt.3389	CRISPR/SpCas9	Ribonucleoproteins	92	≥4																												No	0.45
52	4	Woo, Je Wook; Kim, Jungeun; Kwon, Soon Il; Corvalán, Claudia; Cho, Seung Woo; Kim, Hyeran; Kim, Sang-Gyu; Kim, Sang-Tae; Choe, Sunghwa; Kim, Jin-Soo	2015	DNA-free genome editing in plants with preassembled CRISPR-Cas9 ribonucleoproteins	10.1038/nbt.3389	CRISPR/SpCas9	Ribonucleoproteins	92	≥4																												No	0.45
52	4	Woo, Je Wook; Kim, Jungeun; Kwon, Soon Il; Corvalán, Claudia; Cho, Seung Woo; Kim, Hyeran; Kim, Sang-Gyu; Kim, Sang-Tae; Choe, Sunghwa; Kim, Jin-Soo	2015	DNA-free genome editing in plants with preassembled CRISPR-Cas9 ribonucleoproteins	10.1038/nbt.3389	CRISPR/SpCas9	Ribonucleoproteins	92	≥4																												No	0.45
52	4	Woo, Je Wook; Kim, Jungeun; Kwon, Soon Il; Corvalán, Claudia; Cho, Seung Woo; Kim, Hyeran; Kim, Sang-Gyu; Kim, Sang-Tae; Choe, Sunghwa; Kim, Jin-Soo	2015	DNA-free genome editing in plants with preassembled CRISPR-Cas9 ribonucleoproteins	10.1038/nbt.3389	CRISPR/SpCas9	Ribonucleoproteins	92	≥4																												No	0.45
52	4	Woo, Je Wook; Kim, Jungeun; Kwon, Soon Il; Corvalán, Claudia; Cho, Seung Woo; Kim, Hyeran; Kim, Sang-Gyu; Kim, Sang-Tae; Choe, Sunghwa; Kim, Jin-Soo	2015	DNA-free genome editing in plants with preassembled CRISPR-Cas9 ribonucleoproteins	10.1038/nbt.3389	CRISPR/SpCas9	Ribonucleoproteins	55	≥4																												No	0.45
52	4	Woo, Je Wook; Kim, Jungeun; Kwon, Soon Il; Corvalán, Claudia; Cho, Seung Woo; Kim, Hyeran; Kim, Sang-Gyu; Kim, Sang-Tae; Choe, Sunghwa; Kim, Jin-Soo	2015	DNA-free genome editing in plants with preassembled CRISPR-Cas9 ribonucleoproteins	10.1038/nbt.3389	CRISPR/SpCas9	Ribonucleoproteins	92	≥4																												No	0.45
52	4	Woo, Je Wook; Kim, Jungeun; Kwon, Soon Il; Corvalán, Claudia; Cho, Seung Woo; Kim, Hyeran; Kim, Sang-Gyu; Kim, Sang-Tae; Choe, Sunghwa; Kim, Jin-Soo	2015	DNA-free genome editing in plants with preassembled CRISPR-Cas9 ribonucleoproteins	10.1038/nbt.3389	CRISPR/SpCas9	Ribonucleoproteins	92	≥4																												No	0.45
52	4	Woo, Je Wook; Kim, Jungeun; Kwon, Soon Il; Corvalán, Claudia; Cho, Seung Woo; Kim, Hyeran; Kim, Sang-Gyu; Kim, Sang-Tae; Choe, Sunghwa; Kim, Jin-Soo	2015	DNA-free genome editing in plants with preassembled CRISPR-Cas9 ribonucleoproteins	10.1038/nbt.3389	CRISPR/SpCas9	Ribonucleoproteins	92	≥4																												No	0.45
52	4	Woo, Je Wook; Kim, Jungeun; Kwon, Soon Il; Corvalán, Claudia; Cho, Seung Woo; Kim, Hyeran; Kim, Sang-Gyu; Kim, Sang-Tae; Choe, Sunghwa; Kim, Jin-Soo	2015	DNA-free genome editing in plants with preassembled CRISPR-Cas9 ribonucleoproteins	10.1038/nbt.3389	CRISPR/SpCas9	Ribonucleoproteins	92	≥4																												No	0.45
52	4	Woo, Je Wook; Kim, Jungeun; Kwon, Soon Il; Corvalán, Claudia; Cho, Seung Woo; Kim, Hyeran; Kim, Sang-Gyu; Kim, Sang-Tae; Choe, Sunghwa; Kim, Jin-Soo	2015	DNA-free genome editing in plants with preassembled CRISPR-Cas9 ribonucleoproteins	10.1038/nbt.3389	CRISPR/SpCas9	Ribonucleoproteins	60	≥4																												No	0.45
52	4	Woo, Je Wook; Kim, Jungeun; Kwon, Soon Il; Corvalán, Claudia; Cho, Seung Woo; Kim, Hyeran; Kim, Sang-Gyu; Kim, Sang-Tae; Choe, Sunghwa; Kim, Jin-Soo	2015	DNA-free genome editing in plants with preassembled CRISPR-Cas9 ribonucleoproteins	10.1038/nbt.3389	CRISPR/SpCas9	Ribonucleoproteins	92	≥4																												No	0.45
52	4	Woo, Je Wook; Kim, Jungeun; Kwon, Soon Il; Corvalán, Claudia; Cho, Seung Woo; Kim, Hyeran; Kim, Sang-Gyu; Kim, Sang-Tae; Choe, Sunghwa; Kim, Jin-Soo	2015	DNA-free genome editing in plants with preassembled CRISPR-Cas9 ribonucleoproteins	10.1038/nbt.3389	CRISPR/SpCas9	Ribonucleoproteins	92	≥4																												No	0.45
52	4	Woo, Je Wook; Kim, Jungeun; Kwon, Soon Il; Corvalán, Claudia; Cho, Seung Woo; Kim, Hyeran; Kim, Sang-Gyu; Kim, Sang-Tae; Choe, Sunghwa; Kim, Jin-Soo	2015	DNA-free genome editing in plants with preassembled CRISPR-Cas9 ribonucleoproteins	10.1038/nbt.3389	CRISPR/SpCas9	Ribonucleoproteins	92	≥4																												No	0.45
52	4	Woo, Je Wook; Kim, Jungeun; Kwon, Soon Il; Corvalán, Claudia; Cho, Seung Woo; Kim, Hyeran; Kim, Sang-Gyu; Kim, Sang-Tae; Choe, Sunghwa; Kim, Jin-Soo	2015	DNA-free genome editing in plants with preassembled CRISPR-Cas9 ribonucleoproteins	10.1038/nbt.3389	CRISPR/SpCas9	Ribonucleoproteins	92	≥4																												No	0.45
52	4	Woo, Je Wook; Kim, Jungeun; Kwon, Soon Il; Corvalán, Claudia; Cho, Seung Woo; Kim, Hyeran; Kim, Sang-Gyu; Kim, Sang-Tae; Choe, Sunghwa; Kim, Jin-Soo	2015	DNA-free genome editing in plants with preassembled CRISPR-Cas9 ribonucleoproteins	10.1038/nbt.3389	CRISPR/SpCas9	Ribonucleoproteins	65	≥4																												No	0.45
52	4	Woo, Je Wook; Kim, Jungeun; Kwon, Soon Il; Corvalán, Claudia; Cho, Seung Woo; Kim, Hyeran; Kim, Sang-Gyu; Kim, Sang-Tae; Choe, Sunghwa; Kim, Jin-Soo	2015	DNA-free genome editing in plants with preassembled CRISPR-Cas9 ribonucleoproteins	10.1038/nbt.3389	CRISPR/SpCas9	Ribonucleoproteins	92	≥4																												No	0.45
52	4	Woo, Je Wook; Kim, Jungeun; Kwon, Soon Il; Corvalán, Claudia; Cho, Seung Woo; Kim, Hyeran; Kim, Sang-Gyu; Kim, Sang-Tae; Choe, Sunghwa; Kim, Jin-Soo	2015	DNA-free genome editing in plants with preassembled CRISPR-Cas9 ribonucleoproteins	10.1038/nbt.3389	CRISPR/SpCas9	Ribonucleoproteins	92	≥4																												No	0.45
52	4	Woo, Je Wook; Kim, Jungeun; Kwon, Soon Il; Corvalán, Claudia; Cho, Seung Woo; Kim, Hyeran; Kim, Sang-Gyu; Kim, Sang-Tae; Choe, Sunghwa; Kim, Jin-Soo	2015	DNA-free genome editing in plants with preassembled CRISPR-Cas9 ribonucleoproteins	10.1038/nbt.3389	CRISPR/SpCas9	Ribonucleoproteins	92	≥4																												No	0.45
52	4	Woo, Je Wook; Kim, Jungeun; Kwon, Soon Il; Corvalán, Claudia; Cho, Seung Woo; Kim, Hyeran; Kim, Sang-Gyu; Kim, Sang-Tae; Choe, Sunghwa; Kim, Jin-Soo	2015	DNA-free genome editing in plants with preassembled CRISPR-Cas9 ribonucleoproteins	10.1038/nbt.3389	CRISPR/SpCas9	Ribonucleoproteins	92	≥4																												No	0.45
52	4	Woo, Je Wook; Kim, Jungeun; Kwon, Soon Il; Corvalán, Claudia; Cho, Seung Woo; Kim, Hyeran; Kim, Sang-Gyu; Kim, Sang-Tae; Choe, Sunghwa; Kim, Jin-Soo	2015	DNA-free genome editing in plants with preassembled CRISPR-Cas9 ribonucleoproteins	10.1038/nbt.3389	CRISPR/SpCas9	Ribonucleoproteins	70	≥4																												No	0.45
52	4	Woo, Je Wook; Kim, Jungeun; Kwon, Soon Il; Corvalán, Claudia; Cho, Seung Woo; Kim, Hyeran; Kim, Sang-Gyu; Kim, Sang-Tae; Choe, Sunghwa; Kim, Jin-Soo	2015	DNA-free genome editing in plants with preassembled CRISPR-Cas9 ribonucleoproteins	10.1038/nbt.3389	CRISPR/SpCas9	Ribonucleoproteins	92	≥4																												No	0.45
52	4	Woo, Je Wook; Kim, Jungeun; Kwon, Soon Il; Corvalán, Claudia; Cho, Seung Woo; Kim, Hyeran; Kim, Sang-Gyu; Kim, Sang-Tae; Choe, Sunghwa; Kim, Jin-Soo	2015	DNA-free genome editing in plants with preassembled CRISPR-Cas9 ribonucleoproteins	10.1038/nbt.3389	CRISPR/SpCas9	Ribonucleoproteins	92	≥4																												No	0.45
52	4	Woo, Je Wook; Kim, Jungeun; Kwon, Soon Il; Corvalán, Claudia; Cho, Seung Woo; Kim, Hyeran; Kim, Sang-Gyu; Kim, Sang-Tae; Choe, Sunghwa; Kim, Jin-Soo	2015	DNA-free genome editing in plants with preassembled CRISPR-Cas9 ribonucleoproteins	10.1038/nbt.3389	CRISPR/SpCas9	Ribonucleoproteins	92	≥4																												No	0.45
52	4	Woo, Je Wook; Kim, Jungeun; Kwon, Soon Il; Corvalán, Claudia; Cho, Seung Woo; Kim, Hyeran; Kim, Sang-Gyu; Kim, Sang-Tae; Choe, Sunghwa; Kim, Jin-Soo	2015	DNA-free genome editing in plants with preassembled CRISPR-Cas9 ribonucleoproteins	10.1038/nbt.3389	CRISPR/SpCas9	Ribonucleoproteins	92	≥4																												No	0.45
52	4	Woo, Je Wook; Kim, Jungeun; Kwon, Soon Il; Corvalán, Claudia; Cho, Seung Woo; Kim, Hyeran; Kim, Sang-Gyu; Kim, Sang-Tae; Choe, Sunghwa; Kim, Jin-Soo	2015	DNA-free genome editing in plants with preassembled CRISPR-Cas9 ribonucleoproteins	10.1038/nbt.3389	CRISPR/SpCas9	Ribonucleoproteins	75	≥4																												No	0.45
52	4	Woo, Je Wook; Kim, Jungeun; Kwon, Soon Il; Corvalán, Claudia; Cho, Seung Woo; Kim, Hyeran; Kim, Sang-Gyu; Kim, Sang-Tae; Choe, Sunghwa; Kim, Jin-Soo	2015	DNA-free genome editing in plants with preassembled CRISPR-Cas9 ribonucleoproteins	10.1038/nbt.3389	CRISPR/SpCas9	Ribonucleoproteins	92	≥4																												No	0.45
52	4	Woo, Je Wook; Kim, Jungeun; Kwon, Soon Il; Corvalán, Claudia; Cho, Seung Woo; Kim, Hyeran; Kim, Sang-Gyu; Kim, Sang-Tae; Choe, Sunghwa; Kim, Jin-Soo	2015	DNA-free genome editing in plants with preassembled CRISPR-Cas9 ribonucleoproteins	10.1038/nbt.3389	CRISPR/SpCas9	Ribonucleoproteins	92	≥4																												No	0.45
52	4	Woo, Je Wook; Kim, Jungeun; Kwon, Soon Il; Corvalán, Claudia; Cho, Seung Woo; Kim, Hyeran; Kim, Sang-Gyu; Kim, Sang-Tae; Choe, Sunghwa; Kim, Jin-Soo	2015	DNA-free genome editing in plants with preassembled CRISPR-Cas9 ribonucleoproteins	10.1038/nbt.3389	CRISPR/SpCas9	Ribonucleoproteins	92	≥4																												No	0.45
52	4	Woo, Je Wook; Kim, Jungeun; Kwon, Soon Il; Corvalán, Claudia; Cho, Seung Woo; Kim, Hyeran; Kim, Sang-Gyu; Kim, Sang-Tae; Choe, Sunghwa; Kim, Jin-Soo	2015	DNA-free genome editing in plants with preassembled CRISPR-Cas9 ribonucleoproteins	10.1038/nbt.3389	CRISPR/SpCas9	Ribonucleoproteins	92	≥4																												No	0.45
52	4	Woo, Je Wook; Kim, Jungeun; Kwon, Soon Il; Corvalán, Claudia; Cho, Seung Woo; Kim, Hyeran; Kim, Sang-Gyu; Kim, Sang-Tae; Choe, Sunghwa; Kim, Jin-Soo	2015	DNA-free genome editing in plants with preassembled CRISPR-Cas9 ribonucleoproteins	10.1038/nbt.3389	CRISPR/SpCas9	Ribonucleoproteins	80	≥4																												No	0.45
52	4	Woo, Je Wook; Kim, Jungeun; Kwon, Soon Il; Corvalán, Claudia; Cho, Seung Woo; Kim, Hyeran; Kim, Sang-Gyu; Kim, Sang-Tae; Choe, Sunghwa; Kim, Jin-Soo	2015	DNA-free genome editing in plants with preassembled CRISPR-Cas9 ribonucleoproteins	10.1038/nbt.3389	CRISPR/SpCas9	Ribonucleoproteins	92	≥4																												No	0.45
52	4	Woo, Je Wook; Kim, Jungeun; Kwon, Soon Il; Corvalán, Claudia; Cho, Seung Woo; Kim, Hyeran; Kim, Sang-Gyu; Kim, Sang-Tae; Choe, Sunghwa; Kim, Jin-Soo	2015	DNA-free genome editing in plants with preassembled CRISPR-Cas9 ribonucleoproteins	10.1038/nbt.3389	CRISPR/SpCas9	Ribonucleoproteins	92	≥4																												No	0.45
52	4	Woo, Je Wook; Kim, Jungeun; Kwon, Soon Il; Corvalán, Claudia; Cho, Seung Woo; Kim, Hyeran; Kim, Sang-Gyu; Kim, Sang-Tae; Choe, Sunghwa; Kim, Jin-Soo	2015	DNA-free genome editing in plants with preassembled CRISPR-Cas9 ribonucleoproteins	10.1038/nbt.3389	CRISPR/SpCas9	Ribonucleoproteins	92	≥4																												No	0.45
52	4	Woo, Je Wook; Kim, Jungeun; Kwon, Soon Il; Corvalán, Claudia; Cho, Seung Woo; Kim, Hyeran; Kim, Sang-Gyu; Kim, Sang-Tae; Choe, Sunghwa; Kim, Jin-Soo	2015	DNA-free genome editing in plants with preassembled CRISPR-Cas9 ribonucleoproteins	10.1038/nbt.3389	CRISPR/SpCas9	Ribonucleoproteins	92	≥4																												No	0.45
52	4	Woo, Je Wook; Kim, Jungeun; Kwon, Soon Il; Corvalán, Claudia; Cho, Seung Woo; Kim, Hyeran; Kim, Sang-Gyu; Kim, Sang-Tae; Choe, Sunghwa; Kim, Jin-Soo	2015	DNA-free genome editing in plants with preassembled CRISPR-Cas9 ribonucleoproteins	10.1038/nbt.3389	CRISPR/SpCas9	Ribonucleoproteins	85	≥4																												No	0.45
52	4	Woo, Je Wook; Kim, Jungeun; Kwon, Soon Il; Corvalán, Claudia; Cho, Seung Woo; Kim, Hyeran; Kim, Sang-Gyu; Kim, Sang-Tae; Choe, Sunghwa; Kim, Jin-Soo	2015	DNA-free genome editing in plants with preassembled CRISPR-Cas9 ribonucleoproteins	10.1038/nbt.3389	CRISPR/SpCas9	Ribonucleoproteins	92	≥4																												No	0.45
52	4	Woo, Je Wook; Kim, Jungeun; Kwon, Soon Il; Corvalán, Claudia; Cho, Seung Woo; Kim, Hyeran; Kim, Sang-Gyu; Kim, Sang-Tae; Choe, Sunghwa; Kim, Jin-Soo	2015	DNA-free genome editing in plants with preassembled CRISPR-Cas9 ribonucleoproteins	10.1038/nbt.3389	CRISPR/SpCas9	Ribonucleoproteins	92	≥4																												No	0.45
52	4	Woo, Je Wook; Kim, Jungeun; Kwon, Soon Il; Corvalán, Claudia; Cho, Seung Woo; Kim, Hyeran; Kim, Sang-Gyu; Kim, Sang-Tae; Choe, Sunghwa; Kim, Jin-Soo	2015	DNA-free genome editing in plants with preassembled CRISPR-Cas9 ribonucleoproteins	10.1038/nbt.3389	CRISPR/SpCas9	Ribonucleoproteins	92	3					C	A											T									GGG	No	No	0.45
52	4	Woo, Je Wook; Kim, Jungeun; Kwon, Soon Il; Corvalán, Claudia; Cho, Seung Woo; Kim, Hyeran; Kim, Sang-Gyu; Kim, Sang-Tae; Choe, Sunghwa; Kim, Jin-Soo	2015	DNA-free genome editing in plants with preassembled CRISPR-Cas9 ribonucleoproteins	10.1038/nbt.3389	CRISPR/SpCas9	Ribonucleoproteins	92	3							A	C				G														TGG	No	No	0.45
52	4	Woo, Je Wook; Kim, Jungeun; Kwon, Soon Il; Corvalán, Claudia; Cho, Seung Woo; Kim, Hyeran; Kim, Sang-Gyu; Kim, Sang-Tae; Choe, Sunghwa; Kim, Jin-Soo	2015	DNA-free genome editing in plants with preassembled CRISPR-Cas9 ribonucleoproteins	10.1038/nbt.3389	CRISPR/SpCas9	Ribonucleoproteins	92	3										T											A		G			GGG	No	No	0.45
53		Xie, Kabin; Yang, Yinong	2013	RNA-guided genome editing in plants using a CRISPR-Cas system	10.1093/mp/sst119	CRISPR/SpCas9	DNA-transient	MPK5-chr10-OT2	≥4					C		G	C		G							T									TGG	No	No	0.59
53		Xie, Kabin; Yang, Yinong	2013	RNA-guided genome editing in plants using a CRISPR-Cas system	10.1093/mp/sst119	CRISPR/SpCas9	DNA-transient	MPK5-chr7-OT1	3							_			G															T	TGG	Yes	No	0.59
53		Xie, Kabin; Yang, Yinong	2013	RNA-guided genome editing in plants using a CRISPR-Cas system	10.1093/mp/sst119	CRISPR/SpCas9	DNA-transient	MPK5-chr12-OT3	3									_		C				_											TGG	Yes	Yes	0.59
54	1	Xu, Rong-Fang; Li, Hao; Qin, Rui-Ying; Li, Juan; Qiu, Chun-Hong; Yang, Ya-Chun; Ma, Hui; Li, Li; Wei, Peng-Cheng; Yang, Jian-Bo	2015	Generation of inheritable and "transgene clean" targeted genome-modified rice in later generations using the CRISPR/Cas9 system	10.1038/srep11491	CRISPR/SpCas9	DNA-stable	BEL-OT7	1													G													CGG	No	Yes	0.75
54	1	Xu, Rong-Fang; Li, Hao; Qin, Rui-Ying; Li, Juan; Qiu, Chun-Hong; Yang, Ya-Chun; Ma, Hui; Li, Li; Wei, Peng-Cheng; Yang, Jian-Bo	2015	Generation of inheritable and "transgene clean" targeted genome-modified rice in later generations using the CRISPR/Cas9 system	10.1038/srep11491	CRISPR/SpCas9	DNA-stable	BEL-OT8	3							A						G	G												GGG	No	No	0.75
54	2	Xu, Rong-Fang; Li, Hao; Qin, Rui-Ying; Li, Juan; Qiu, Chun-Hong; Yang, Ya-Chun; Ma, Hui; Li, Li; Wei, Peng-Cheng; Yang, Jian-Bo	2015	Generation of inheritable and "transgene clean" targeted genome-modified rice in later generations using the CRISPR/Cas9 system	10.1038/srep11491	CRISPR/SpCas9	DNA-stable	AOX1a-OT1	≥4						G	A			C															G	GGG	No	No	0.55
54	2	Xu, Rong-Fang; Li, Hao; Qin, Rui-Ying; Li, Juan; Qiu, Chun-Hong; Yang, Ya-Chun; Ma, Hui; Li, Li; Wei, Peng-Cheng; Yang, Jian-Bo	2015	Generation of inheritable and "transgene clean" targeted genome-modified rice in later generations using the CRISPR/Cas9 system	10.1038/srep11491	CRISPR/SpCas9	DNA-stable	AOX1a-OT2	3															C			C						C		TGG	No	No	0.55
54	3	Xu, Rong-Fang; Li, Hao; Qin, Rui-Ying; Li, Juan; Qiu, Chun-Hong; Yang, Ya-Chun; Ma, Hui; Li, Li; Wei, Peng-Cheng; Yang, Jian-Bo	2015	Generation of inheritable and "transgene clean" targeted genome-modified rice in later generations using the CRISPR/Cas9 system	10.1038/srep11491	CRISPR/SpCas9	DNA-stable	AOX1b-OT4	≥4							T		A		C											T				GGG	No	No	0.6
54	3	Xu, Rong-Fang; Li, Hao; Qin, Rui-Ying; Li, Juan; Qiu, Chun-Hong; Yang, Ya-Chun; Ma, Hui; Li, Li; Wei, Peng-Cheng; Yang, Jian-Bo	2015	Generation of inheritable and "transgene clean" targeted genome-modified rice in later generations using the CRISPR/Cas9 system	10.1038/srep11491	CRISPR/SpCas9	DNA-stable	AOX1b-OT3	3								G					G								G					AGG	No	No	0.6
54	4	Xu, Rong-Fang; Li, Hao; Qin, Rui-Ying; Li, Juan; Qiu, Chun-Hong; Yang, Ya-Chun; Ma, Hui; Li, Li; Wei, Peng-Cheng; Yang, Jian-Bo	2015	Generation of inheritable and "transgene clean" targeted genome-modified rice in later generations using the CRISPR/Cas9 system	10.1038/srep11491	CRISPR/SpCas9	DNA-stable	AOX1c-OT5	2													G												T	CGG	No	No	0.75
54	4	Xu, Rong-Fang; Li, Hao; Qin, Rui-Ying; Li, Juan; Qiu, Chun-Hong; Yang, Ya-Chun; Ma, Hui; Li, Li; Wei, Peng-Cheng; Yang, Jian-Bo	2015	Generation of inheritable and "transgene clean" targeted genome-modified rice in later generations using the CRISPR/Cas9 system	10.1038/srep11491	CRISPR/SpCas9	DNA-stable	AOX1c-OT6	3								C					G												T	CGG	No	No	0.75
57		Zhang, Hai-Yan; Wang, Xing-Hui; Dong, Li; Wang, Zhi-Ping; Liu, Bing; Lv, Jie; Xing, Hui-Li; Han, Chun-Yan; Wang, Xue-Chen; Chen, Qi-Jun	2017	MISSA 2.0: An updated synthetic biology toolbox for assembly of orthogonal CRISPR/Cas systems	10.1038/srep41993	CRISPR/SpCas9	DNA-stable	OT1-ABI2	1																	T									CGG	No	No	0.6
57		Zhang, Hai-Yan; Wang, Xing-Hui; Dong, Li; Wang, Zhi-Ping; Liu, Bing; Lv, Jie; Xing, Hui-Li; Han, Chun-Yan; Wang, Xue-Chen; Chen, Qi-Jun	2017	MISSA 2.0: An updated synthetic biology toolbox for assembly of orthogonal CRISPR/Cas systems	10.1038/srep41993	CRISPR/SpCas9	DNA-stable	OT2-AT5G02760	2								A									T									AGG	No	Yes	0.6
57		Zhang, Hai-Yan; Wang, Xing-Hui; Dong, Li; Wang, Zhi-Ping; Liu, Bing; Lv, Jie; Xing, Hui-Li; Han, Chun-Yan; Wang, Xue-Chen; Chen, Qi-Jun	2017	MISSA 2.0: An updated synthetic biology toolbox for assembly of orthogonal CRISPR/Cas systems	10.1038/srep41993	CRISPR/SpCas9	DNA-stable	OT3-AT3G17090	2																	T			T						TGG	No	No	0.6
57		Zhang, Hai-Yan; Wang, Xing-Hui; Dong, Li; Wang, Zhi-Ping; Liu, Bing; Lv, Jie; Xing, Hui-Li; Han, Chun-Yan; Wang, Xue-Chen; Chen, Qi-Jun	2017	MISSA 2.0: An updated synthetic biology toolbox for assembly of orthogonal CRISPR/Cas systems	10.1038/srep41993	CRISPR/SpCas9	DNA-stable	OT4-AT2G25070	3											G			T			T									AGG	No	No	0.6
58	1	Zhang, Hui; Zhang, Jinshan; Wei, Pengliang; Zhang, Botao; Gou, Feng; Feng, Zhengyan; Mao, Yanfei; Yang, Lan; Zhang, Heng; Xu, Nanfei; Zhu, Jian-Kang	2014	The CRISPR/Cas9 system produces specific and homozygous targeted gene editing in rice in one generation	10.1111/pbi.12200	CRISPR/SpCas9	DNA-stable	DERF1-OT5	≥4						A	C	C																	G	TGG	No	No	0.7
58	1	Zhang, Hui; Zhang, Jinshan; Wei, Pengliang; Zhang, Botao; Gou, Feng; Feng, Zhengyan; Mao, Yanfei; Yang, Lan; Zhang, Heng; Xu, Nanfei; Zhu, Jian-Kang	2014	The CRISPR/Cas9 system produces specific and homozygous targeted gene editing in rice in one generation	10.1111/pbi.12200	CRISPR/SpCas9	DNA-stable	DERF1-OT4	≥4						C		T	C	A																TGG	No	No	0.7
58	1	Zhang, Hui; Zhang, Jinshan; Wei, Pengliang; Zhang, Botao; Gou, Feng; Feng, Zhengyan; Mao, Yanfei; Yang, Lan; Zhang, Heng; Xu, Nanfei; Zhu, Jian-Kang	2014	The CRISPR/Cas9 system produces specific and homozygous targeted gene editing in rice in one generation	10.1111/pbi.12200	CRISPR/SpCas9	DNA-stable	DERF1-OT1	≥4						C	C	G	G	C																TGG	No	No	0.7
58	1	Zhang, Hui; Zhang, Jinshan; Wei, Pengliang; Zhang, Botao; Gou, Feng; Feng, Zhengyan; Mao, Yanfei; Yang, Lan; Zhang, Heng; Xu, Nanfei; Zhu, Jian-Kang	2014	The CRISPR/Cas9 system produces specific and homozygous targeted gene editing in rice in one generation	10.1111/pbi.12200	CRISPR/SpCas9	DNA-stable	DERF1-OT2	3							T	C																	G	CGG	No	No	0.7
58	1	Zhang, Hui; Zhang, Jinshan; Wei, Pengliang; Zhang, Botao; Gou, Feng; Feng, Zhengyan; Mao, Yanfei; Yang, Lan; Zhang, Heng; Xu, Nanfei; Zhu, Jian-Kang	2014	The CRISPR/Cas9 system produces specific and homozygous targeted gene editing in rice in one generation	10.1111/pbi.12200	CRISPR/SpCas9	DNA-stable	DERF1-OT3	3						A						T													G	CGG	No	No	0.7
58	2	Zhang, Hui; Zhang, Jinshan; Wei, Pengliang; Zhang, Botao; Gou, Feng; Feng, Zhengyan; Mao, Yanfei; Yang, Lan; Zhang, Heng; Xu, Nanfei; Zhu, Jian-Kang	2014	The CRISPR/Cas9 system produces specific and homozygous targeted gene editing in rice in one generation	10.1111/pbi.12200	CRISPR/SpCas9	DNA-stable	MYB1-OT6	≥4						C	A	G	C	G																CGG	No	No	0.8
58	2	Zhang, Hui; Zhang, Jinshan; Wei, Pengliang; Zhang, Botao; Gou, Feng; Feng, Zhengyan; Mao, Yanfei; Yang, Lan; Zhang, Heng; Xu, Nanfei; Zhu, Jian-Kang	2014	The CRISPR/Cas9 system produces specific and homozygous targeted gene editing in rice in one generation	10.1111/pbi.12200	CRISPR/SpCas9	DNA-stable	MYB1-OT8	≥4						C	A	G	C	G																CGG	No	No	0.8
58	2	Zhang, Hui; Zhang, Jinshan; Wei, Pengliang; Zhang, Botao; Gou, Feng; Feng, Zhengyan; Mao, Yanfei; Yang, Lan; Zhang, Heng; Xu, Nanfei; Zhu, Jian-Kang	2014	The CRISPR/Cas9 system produces specific and homozygous targeted gene editing in rice in one generation	10.1111/pbi.12200	CRISPR/SpCas9	DNA-stable	MYB1-OT7	3																						C	A	G		CGG	No	No	0.8
58	3	Zhang, Hui; Zhang, Jinshan; Wei, Pengliang; Zhang, Botao; Gou, Feng; Feng, Zhengyan; Mao, Yanfei; Yang, Lan; Zhang, Heng; Xu, Nanfei; Zhu, Jian-Kang	2014	The CRISPR/Cas9 system produces specific and homozygous targeted gene editing in rice in one generation	10.1111/pbi.12200	CRISPR/SpCas9	DNA-stable	YSA-OT9	1													A													AGG	No	Yes	0.8
58	3	Zhang, Hui; Zhang, Jinshan; Wei, Pengliang; Zhang, Botao; Gou, Feng; Feng, Zhengyan; Mao, Yanfei; Yang, Lan; Zhang, Heng; Xu, Nanfei; Zhu, Jian-Kang	2014	The CRISPR/Cas9 system produces specific and homozygous targeted gene editing in rice in one generation	10.1111/pbi.12200	CRISPR/SpCas9	DNA-stable	YSA-OT10	≥4							T			A	T														T	GGG	No	No	0.8
58	3	Zhang, Hui; Zhang, Jinshan; Wei, Pengliang; Zhang, Botao; Gou, Feng; Feng, Zhengyan; Mao, Yanfei; Yang, Lan; Zhang, Heng; Xu, Nanfei; Zhu, Jian-Kang	2014	The CRISPR/Cas9 system produces specific and homozygous targeted gene editing in rice in one generation	10.1111/pbi.12200	CRISPR/SpCas9	DNA-stable	YSA-OT13	≥4							A		A			A	A	T												AGG	No	No	0.8
58	3	Zhang, Hui; Zhang, Jinshan; Wei, Pengliang; Zhang, Botao; Gou, Feng; Feng, Zhengyan; Mao, Yanfei; Yang, Lan; Zhang, Heng; Xu, Nanfei; Zhu, Jian-Kang	2014	The CRISPR/Cas9 system produces specific and homozygous targeted gene editing in rice in one generation	10.1111/pbi.12200	CRISPR/SpCas9	DNA-stable	YSA-OT12	≥4						T			G	A	T		A												A	GGG	No	No	0.8
58	3	Zhang, Hui; Zhang, Jinshan; Wei, Pengliang; Zhang, Botao; Gou, Feng; Feng, Zhengyan; Mao, Yanfei; Yang, Lan; Zhang, Heng; Xu, Nanfei; Zhu, Jian-Kang	2014	The CRISPR/Cas9 system produces specific and homozygous targeted gene editing in rice in one generation	10.1111/pbi.12200	CRISPR/SpCas9	DNA-stable	YSA-OT11	≥4							A	A	A	C	C	A	T													AGG	No	No	0.8
59	1	Zhang, Yi; Liang, Zhen; Zong, Yuan; Wang, Yanpeng; Liu, Jinxing; Chen, Kunling; Qiu, Jin-Long; Gao, Caixia	2016	Efficient and transgene-free genome editing in wheat through transient expression of CRISPR/Cas9 DNA or RNA	10.1038/ncomms12617	CRISPR/SpCas9	DNA-stable	OT-GW-A1	1																	G									AGG	No	Yes	0.5
59	2	Zhang, Yi; Liang, Zhen; Zong, Yuan; Wang, Yanpeng; Liu, Jinxing; Chen, Kunling; Qiu, Jin-Long; Gao, Caixia	2016	Efficient and transgene-free genome editing in wheat through transient expression of CRISPR/Cas9 DNA or RNA	10.1038/ncomms12617	CRISPR/SpCas9	DNA-transient	OT-GW-A1	1																	G									AGG	No	Yes	0.5
59	3	Zhang, Yi; Liang, Zhen; Zong, Yuan; Wang, Yanpeng; Liu, Jinxing; Chen, Kunling; Qiu, Jin-Long; Gao, Caixia	2016	Efficient and transgene-free genome editing in wheat through transient expression of CRISPR/Cas9 DNA or RNA	10.1038/ncomms12617	CRISPR/SpCas9	DNA-transient	GASR7-OT1-2	2															C	C										TGG	No	No	0.72
59	3	Zhang, Yi; Liang, Zhen; Zong, Yuan; Wang, Yanpeng; Liu, Jinxing; Chen, Kunling; Qiu, Jin-Long; Gao, Caixia	2016	Efficient and transgene-free genome editing in wheat through transient expression of CRISPR/Cas9 DNA or RNA	10.1038/ncomms12617	CRISPR/SpCas9	DNA-transient	GASR7-OT1-1	2										C		T														CGG	No	No	0.72
59	3	Zhang, Yi; Liang, Zhen; Zong, Yuan; Wang, Yanpeng; Liu, Jinxing; Chen, Kunling; Qiu, Jin-Long; Gao, Caixia	2016	Efficient and transgene-free genome editing in wheat through transient expression of CRISPR/Cas9 DNA or RNA	10.1038/ncomms12617	CRISPR/SpCas9	DNA-transient	GASR7-OT1-13	3												A			G			A								AGG	No	No	0.72
59	3	Zhang, Yi; Liang, Zhen; Zong, Yuan; Wang, Yanpeng; Liu, Jinxing; Chen, Kunling; Qiu, Jin-Long; Gao, Caixia	2016	Efficient and transgene-free genome editing in wheat through transient expression of CRISPR/Cas9 DNA or RNA	10.1038/ncomms12617	CRISPR/SpCas9	DNA-transient	GASR7-OT1-12	3								T						C					A							AGG	No	No	0.72
59	3	Zhang, Yi; Liang, Zhen; Zong, Yuan; Wang, Yanpeng; Liu, Jinxing; Chen, Kunling; Qiu, Jin-Long; Gao, Caixia	2016	Efficient and transgene-free genome editing in wheat through transient expression of CRISPR/Cas9 DNA or RNA	10.1038/ncomms12617	CRISPR/SpCas9	DNA-transient	GASR7-OT1-5	3											C					G			C							GGG	No	No	0.72
59	3	Zhang, Yi; Liang, Zhen; Zong, Yuan; Wang, Yanpeng; Liu, Jinxing; Chen, Kunling; Qiu, Jin-Long; Gao, Caixia	2016	Efficient and transgene-free genome editing in wheat through transient expression of CRISPR/Cas9 DNA or RNA	10.1038/ncomms12617	CRISPR/SpCas9	DNA-transient	GASR7-OT1-7	3											C			A		G										GGG	No	No	0.72
59	3	Zhang, Yi; Liang, Zhen; Zong, Yuan; Wang, Yanpeng; Liu, Jinxing; Chen, Kunling; Qiu, Jin-Long; Gao, Caixia	2016	Efficient and transgene-free genome editing in wheat through transient expression of CRISPR/Cas9 DNA or RNA	10.1038/ncomms12617	CRISPR/SpCas9	DNA-transient	GASR7-OT1-8	3												A		C		T										CGG	No	No	0.72
59	3	Zhang, Yi; Liang, Zhen; Zong, Yuan; Wang, Yanpeng; Liu, Jinxing; Chen, Kunling; Qiu, Jin-Long; Gao, Caixia	2016	Efficient and transgene-free genome editing in wheat through transient expression of CRISPR/Cas9 DNA or RNA	10.1038/ncomms12617	CRISPR/SpCas9	DNA-transient	GASR7-OT1-9	3													A		C		C									CGG	No	No	0.72
59	3	Zhang, Yi; Liang, Zhen; Zong, Yuan; Wang, Yanpeng; Liu, Jinxing; Chen, Kunling; Qiu, Jin-Long; Gao, Caixia	2016	Efficient and transgene-free genome editing in wheat through transient expression of CRISPR/Cas9 DNA or RNA	10.1038/ncomms12617	CRISPR/SpCas9	DNA-transient	GASR7-OT1-11	3										G		T			G											AGG	No	No	0.72
59	3	Zhang, Yi; Liang, Zhen; Zong, Yuan; Wang, Yanpeng; Liu, Jinxing; Chen, Kunling; Qiu, Jin-Long; Gao, Caixia	2016	Efficient and transgene-free genome editing in wheat through transient expression of CRISPR/Cas9 DNA or RNA	10.1038/ncomms12617	CRISPR/SpCas9	DNA-transient	GASR7-OT1-4	3										C						C	C									CGG	No	No	0.72
59	3	Zhang, Yi; Liang, Zhen; Zong, Yuan; Wang, Yanpeng; Liu, Jinxing; Chen, Kunling; Qiu, Jin-Long; Gao, Caixia	2016	Efficient and transgene-free genome editing in wheat through transient expression of CRISPR/Cas9 DNA or RNA	10.1038/ncomms12617	CRISPR/SpCas9	DNA-transient	GASR7-OT1-3	3									G	A						C										AGG	No	No	0.72
59	3	Zhang, Yi; Liang, Zhen; Zong, Yuan; Wang, Yanpeng; Liu, Jinxing; Chen, Kunling; Qiu, Jin-Long; Gao, Caixia	2016	Efficient and transgene-free genome editing in wheat through transient expression of CRISPR/Cas9 DNA or RNA	10.1038/ncomms12617	CRISPR/SpCas9	DNA-transient	GASR7-OT1-6	3								C				G					C									CGG	No	No	0.72
59	3	Zhang, Yi; Liang, Zhen; Zong, Yuan; Wang, Yanpeng; Liu, Jinxing; Chen, Kunling; Qiu, Jin-Long; Gao, Caixia	2016	Efficient and transgene-free genome editing in wheat through transient expression of CRISPR/Cas9 DNA or RNA	10.1038/ncomms12617	CRISPR/SpCas9	DNA-transient	GASR7-OT1-10	3								C		C							T									CGG	No	No	0.72
59	3	Zhang, Yi; Liang, Zhen; Zong, Yuan; Wang, Yanpeng; Liu, Jinxing; Chen, Kunling; Qiu, Jin-Long; Gao, Caixia	2016	Efficient and transgene-free genome editing in wheat through transient expression of CRISPR/Cas9 DNA or RNA	10.1038/ncomms12617	CRISPR/SpCas9	DNA-transient	GASR7-OT1-14	≥4								C				T			G			A								CGG	No	No	0.72
59	3	Zhang, Yi; Liang, Zhen; Zong, Yuan; Wang, Yanpeng; Liu, Jinxing; Chen, Kunling; Qiu, Jin-Long; Gao, Caixia	2016	Efficient and transgene-free genome editing in wheat through transient expression of CRISPR/Cas9 DNA or RNA	10.1038/ncomms12617	CRISPR/SpCas9	DNA-transient	GASR7-OT1-16	≥4											C	A		C		T										CGG	No	No	0.72
59	3	Zhang, Yi; Liang, Zhen; Zong, Yuan; Wang, Yanpeng; Liu, Jinxing; Chen, Kunling; Qiu, Jin-Long; Gao, Caixia	2016	Efficient and transgene-free genome editing in wheat through transient expression of CRISPR/Cas9 DNA or RNA	10.1038/ncomms12617	CRISPR/SpCas9	DNA-transient	GASR7-OT1-17	≥4										C			G	C			C									CGG	No	No	0.72
59	3	Zhang, Yi; Liang, Zhen; Zong, Yuan; Wang, Yanpeng; Liu, Jinxing; Chen, Kunling; Qiu, Jin-Long; Gao, Caixia	2016	Efficient and transgene-free genome editing in wheat through transient expression of CRISPR/Cas9 DNA or RNA	10.1038/ncomms12617	CRISPR/SpCas9	DNA-transient	GASR7-OT1-15	≥4									G	C			G	C												CGG	No	No	0.72
59	3	Zhang, Yi; Liang, Zhen; Zong, Yuan; Wang, Yanpeng; Liu, Jinxing; Chen, Kunling; Qiu, Jin-Long; Gao, Caixia	2016	Efficient and transgene-free genome editing in wheat through transient expression of CRISPR/Cas9 DNA or RNA	10.1038/ncomms12617	CRISPR/SpCas9	DNA-transient	GASR7-OT1-19	≥4										C		A	A			G						G				CGG	No	No	0.72
59	3	Zhang, Yi; Liang, Zhen; Zong, Yuan; Wang, Yanpeng; Liu, Jinxing; Chen, Kunling; Qiu, Jin-Long; Gao, Caixia	2016	Efficient and transgene-free genome editing in wheat through transient expression of CRISPR/Cas9 DNA or RNA	10.1038/ncomms12617	CRISPR/SpCas9	DNA-transient	GASR7-OT1-23	≥4									C		C		T					C				G				CGG	No	No	0.72
59	3	Zhang, Yi; Liang, Zhen; Zong, Yuan; Wang, Yanpeng; Liu, Jinxing; Chen, Kunling; Qiu, Jin-Long; Gao, Caixia	2016	Efficient and transgene-free genome editing in wheat through transient expression of CRISPR/Cas9 DNA or RNA	10.1038/ncomms12617	CRISPR/SpCas9	DNA-transient	GASR7-OT1-18	≥4									A	C			G						A						A	GGG	No	No	0.72
59	3	Zhang, Yi; Liang, Zhen; Zong, Yuan; Wang, Yanpeng; Liu, Jinxing; Chen, Kunling; Qiu, Jin-Long; Gao, Caixia	2016	Efficient and transgene-free genome editing in wheat through transient expression of CRISPR/Cas9 DNA or RNA	10.1038/ncomms12617	CRISPR/SpCas9	DNA-transient	GASR7-OT1-21	≥4									G	C			A		G				A							CGG	No	No	0.72
59	3	Zhang, Yi; Liang, Zhen; Zong, Yuan; Wang, Yanpeng; Liu, Jinxing; Chen, Kunling; Qiu, Jin-Long; Gao, Caixia	2016	Efficient and transgene-free genome editing in wheat through transient expression of CRISPR/Cas9 DNA or RNA	10.1038/ncomms12617	CRISPR/SpCas9	DNA-transient	GASR7-OT1-24	≥4									A			T	A				C			C						CGG	No	No	0.72
59	3	Zhang, Yi; Liang, Zhen; Zong, Yuan; Wang, Yanpeng; Liu, Jinxing; Chen, Kunling; Qiu, Jin-Long; Gao, Caixia	2016	Efficient and transgene-free genome editing in wheat through transient expression of CRISPR/Cas9 DNA or RNA	10.1038/ncomms12617	CRISPR/SpCas9	DNA-transient	GASR7-OT1-22	≥4								A	G	A		A			G											CGG	No	No	0.72
59	3	Zhang, Yi; Liang, Zhen; Zong, Yuan; Wang, Yanpeng; Liu, Jinxing; Chen, Kunling; Qiu, Jin-Long; Gao, Caixia	2016	Efficient and transgene-free genome editing in wheat through transient expression of CRISPR/Cas9 DNA or RNA	10.1038/ncomms12617	CRISPR/SpCas9	DNA-transient	GASR7-OT1-20	≥4								C	G		C	G					C									CGG	No	No	0.72
59	4	Zhang, Yi; Liang, Zhen; Zong, Yuan; Wang, Yanpeng; Liu, Jinxing; Chen, Kunling; Qiu, Jin-Long; Gao, Caixia	2016	Efficient and transgene-free genome editing in wheat through transient expression of CRISPR/Cas9 DNA or RNA	10.1038/ncomms12617	CRISPR/SpCas9	DNA-stable	GW2-OT2-1	3							T		A							T										AGG	No	No	0.47
59	4	Zhang, Yi; Liang, Zhen; Zong, Yuan; Wang, Yanpeng; Liu, Jinxing; Chen, Kunling; Qiu, Jin-Long; Gao, Caixia	2016	Efficient and transgene-free genome editing in wheat through transient expression of CRISPR/Cas9 DNA or RNA	10.1038/ncomms12617	CRISPR/SpCas9	DNA-stable	GW2-OT2-2	3							G									A		T								AGG	No	No	0.47
59	4	Zhang, Yi; Liang, Zhen; Zong, Yuan; Wang, Yanpeng; Liu, Jinxing; Chen, Kunling; Qiu, Jin-Long; Gao, Caixia	2016	Efficient and transgene-free genome editing in wheat through transient expression of CRISPR/Cas9 DNA or RNA	10.1038/ncomms12617	CRISPR/SpCas9	DNA-stable	GW2-OT2-3	≥4							A			A						C	C									AGG	No	No	0.47
59	4	Zhang, Yi; Liang, Zhen; Zong, Yuan; Wang, Yanpeng; Liu, Jinxing; Chen, Kunling; Qiu, Jin-Long; Gao, Caixia	2016	Efficient and transgene-free genome editing in wheat through transient expression of CRISPR/Cas9 DNA or RNA	10.1038/ncomms12617	CRISPR/SpCas9	DNA-stable	GW2-OT2-4	≥4							A			A						T	C									AGG	No	No	0.47
59	4	Zhang, Yi; Liang, Zhen; Zong, Yuan; Wang, Yanpeng; Liu, Jinxing; Chen, Kunling; Qiu, Jin-Long; Gao, Caixia	2016	Efficient and transgene-free genome editing in wheat through transient expression of CRISPR/Cas9 DNA or RNA	10.1038/ncomms12617	CRISPR/SpCas9	DNA-stable	GW2-OT2-5	≥4								G		C					A					A						AGG	No	No	0.47
59	4	Zhang, Yi; Liang, Zhen; Zong, Yuan; Wang, Yanpeng; Liu, Jinxing; Chen, Kunling; Qiu, Jin-Long; Gao, Caixia	2016	Efficient and transgene-free genome editing in wheat through transient expression of CRISPR/Cas9 DNA or RNA	10.1038/ncomms12617	CRISPR/SpCas9	DNA-stable	GW2-OT2-6	≥4								C				G			A					G						AGG	No	No	0.47
59	4	Zhang, Yi; Liang, Zhen; Zong, Yuan; Wang, Yanpeng; Liu, Jinxing; Chen, Kunling; Qiu, Jin-Long; Gao, Caixia	2016	Efficient and transgene-free genome editing in wheat through transient expression of CRISPR/Cas9 DNA or RNA	10.1038/ncomms12617	CRISPR/SpCas9	DNA-stable	GW2-OT2-7	≥4							T	T				A					G									AGG	No	No	0.47
59	4	Zhang, Yi; Liang, Zhen; Zong, Yuan; Wang, Yanpeng; Liu, Jinxing; Chen, Kunling; Qiu, Jin-Long; Gao, Caixia	2016	Efficient and transgene-free genome editing in wheat through transient expression of CRISPR/Cas9 DNA or RNA	10.1038/ncomms12617	CRISPR/SpCas9	DNA-stable	GW2-OT2-8	≥4							G					C	A		A		G									AGG	No	No	0.47
59	5	Zhang, Yi; Liang, Zhen; Zong, Yuan; Wang, Yanpeng; Liu, Jinxing; Chen, Kunling; Qiu, Jin-Long; Gao, Caixia	2016	Efficient and transgene-free genome editing in wheat through transient expression of CRISPR/Cas9 DNA or RNA	10.1038/ncomms12617	CRISPR/SpCas9	DNA-transient	GW2-OT2-1	3							T		A							T										AGG	No	No	0.47
59	5	Zhang, Yi; Liang, Zhen; Zong, Yuan; Wang, Yanpeng; Liu, Jinxing; Chen, Kunling; Qiu, Jin-Long; Gao, Caixia	2016	Efficient and transgene-free genome editing in wheat through transient expression of CRISPR/Cas9 DNA or RNA	10.1038/ncomms12617	CRISPR/SpCas9	DNA-transient	GW2-OT2-2	3							G									A		T								AGG	No	No	0.47
59	5	Zhang, Yi; Liang, Zhen; Zong, Yuan; Wang, Yanpeng; Liu, Jinxing; Chen, Kunling; Qiu, Jin-Long; Gao, Caixia	2016	Efficient and transgene-free genome editing in wheat through transient expression of CRISPR/Cas9 DNA or RNA	10.1038/ncomms12617	CRISPR/SpCas9	DNA-transient	GW2-OT2-3	≥4							A			A						C	C									AGG	No	No	0.47
59	5	Zhang, Yi; Liang, Zhen; Zong, Yuan; Wang, Yanpeng; Liu, Jinxing; Chen, Kunling; Qiu, Jin-Long; Gao, Caixia	2016	Efficient and transgene-free genome editing in wheat through transient expression of CRISPR/Cas9 DNA or RNA	10.1038/ncomms12617	CRISPR/SpCas9	DNA-transient	GW2-OT2-4	≥4							A			A						T	C									AGG	No	No	0.47
59	5	Zhang, Yi; Liang, Zhen; Zong, Yuan; Wang, Yanpeng; Liu, Jinxing; Chen, Kunling; Qiu, Jin-Long; Gao, Caixia	2016	Efficient and transgene-free genome editing in wheat through transient expression of CRISPR/Cas9 DNA or RNA	10.1038/ncomms12617	CRISPR/SpCas9	DNA-transient	GW2-OT2-5	≥4								G		C					A					A						AGG	No	No	0.47
59	5	Zhang, Yi; Liang, Zhen; Zong, Yuan; Wang, Yanpeng; Liu, Jinxing; Chen, Kunling; Qiu, Jin-Long; Gao, Caixia	2016	Efficient and transgene-free genome editing in wheat through transient expression of CRISPR/Cas9 DNA or RNA	10.1038/ncomms12617	CRISPR/SpCas9	DNA-transient	GW2-OT2-6	≥4								C				G			A					G						AGG	No	No	0.47
59	5	Zhang, Yi; Liang, Zhen; Zong, Yuan; Wang, Yanpeng; Liu, Jinxing; Chen, Kunling; Qiu, Jin-Long; Gao, Caixia	2016	Efficient and transgene-free genome editing in wheat through transient expression of CRISPR/Cas9 DNA or RNA	10.1038/ncomms12617	CRISPR/SpCas9	DNA-transient	GW2-OT2-7	≥4							T	T				A					G									AGG	No	No	0.47
59	5	Zhang, Yi; Liang, Zhen; Zong, Yuan; Wang, Yanpeng; Liu, Jinxing; Chen, Kunling; Qiu, Jin-Long; Gao, Caixia	2016	Efficient and transgene-free genome editing in wheat through transient expression of CRISPR/Cas9 DNA or RNA	10.1038/ncomms12617	CRISPR/SpCas9	DNA-transient	GW2-OT2-8	≥4							G					C	A		A		G									AGG	No	No	0.47
59	6	Zhang, Yi; Liang, Zhen; Zong, Yuan; Wang, Yanpeng; Liu, Jinxing; Chen, Kunling; Qiu, Jin-Long; Gao, Caixia	2016	Efficient and transgene-free genome editing in wheat through transient expression of CRISPR/Cas9 DNA or RNA	10.1038/ncomms12617	CRISPR/SpCas9	RNA	OT-GW-A1	1																	G									AGG	No	Yes	0.5
59	7	Zhang, Yi; Liang, Zhen; Zong, Yuan; Wang, Yanpeng; Liu, Jinxing; Chen, Kunling; Qiu, Jin-Long; Gao, Caixia	2016	Efficient and transgene-free genome editing in wheat through transient expression of CRISPR/Cas9 DNA or RNA	10.1038/ncomms12617	CRISPR/SpCas9	RNA	GW2-OT2-1	3							T		A							T										AGG	No	No	0.47
59	7	Zhang, Yi; Liang, Zhen; Zong, Yuan; Wang, Yanpeng; Liu, Jinxing; Chen, Kunling; Qiu, Jin-Long; Gao, Caixia	2016	Efficient and transgene-free genome editing in wheat through transient expression of CRISPR/Cas9 DNA or RNA	10.1038/ncomms12617	CRISPR/SpCas9	RNA	GW2-OT2-2	3							G									A		T								AGG	No	No	0.47
59	7	Zhang, Yi; Liang, Zhen; Zong, Yuan; Wang, Yanpeng; Liu, Jinxing; Chen, Kunling; Qiu, Jin-Long; Gao, Caixia	2016	Efficient and transgene-free genome editing in wheat through transient expression of CRISPR/Cas9 DNA or RNA	10.1038/ncomms12617	CRISPR/SpCas9	RNA	GW2-OT2-3	≥4							A			A						C	C									AGG	No	No	0.47
59	7	Zhang, Yi; Liang, Zhen; Zong, Yuan; Wang, Yanpeng; Liu, Jinxing; Chen, Kunling; Qiu, Jin-Long; Gao, Caixia	2016	Efficient and transgene-free genome editing in wheat through transient expression of CRISPR/Cas9 DNA or RNA	10.1038/ncomms12617	CRISPR/SpCas9	RNA	GW2-OT2-4	≥4							A			A						T	C									AGG	No	No	0.47
59	7	Zhang, Yi; Liang, Zhen; Zong, Yuan; Wang, Yanpeng; Liu, Jinxing; Chen, Kunling; Qiu, Jin-Long; Gao, Caixia	2016	Efficient and transgene-free genome editing in wheat through transient expression of CRISPR/Cas9 DNA or RNA	10.1038/ncomms12617	CRISPR/SpCas9	RNA	GW2-OT2-5	≥4								G		C					A					A						AGG	No	No	0.47
59	7	Zhang, Yi; Liang, Zhen; Zong, Yuan; Wang, Yanpeng; Liu, Jinxing; Chen, Kunling; Qiu, Jin-Long; Gao, Caixia	2016	Efficient and transgene-free genome editing in wheat through transient expression of CRISPR/Cas9 DNA or RNA	10.1038/ncomms12617	CRISPR/SpCas9	RNA	GW2-OT2-6	≥4								C				G			A					G						AGG	No	No	0.47
59	7	Zhang, Yi; Liang, Zhen; Zong, Yuan; Wang, Yanpeng; Liu, Jinxing; Chen, Kunling; Qiu, Jin-Long; Gao, Caixia	2016	Efficient and transgene-free genome editing in wheat through transient expression of CRISPR/Cas9 DNA or RNA	10.1038/ncomms12617	CRISPR/SpCas9	RNA	GW2-OT2-7	≥4							T	T				A					G									AGG	No	No	0.47
59	7	Zhang, Yi; Liang, Zhen; Zong, Yuan; Wang, Yanpeng; Liu, Jinxing; Chen, Kunling; Qiu, Jin-Long; Gao, Caixia	2016	Efficient and transgene-free genome editing in wheat through transient expression of CRISPR/Cas9 DNA or RNA	10.1038/ncomms12617	CRISPR/SpCas9	RNA	GW2-OT2-8	≥4							G					C	A		A		G									AGG	No	No	0.47
60		Zhang, Zhengjing; Mao, Yanfei; Ha, Si; Liu, Wenshan; Botella, Jose Ramon; Zhu, Jian-Kang	2016	A multiplex CRISPR/Cas9 platform for fast and efficient editing of multiple genes in Arabidopsis	10.1007/s00299-015-1900-z	CRISPR/SpCas9	DNA-stable	PYR1-OT1	1															C											CGG	No	No	0.42
61	1	Zhou, Hai; He, Ming; Li, Jing; Chen, Liang; Huang, Zhifeng; Zheng, Shaoyan; Zhu, Liya; Ni, Erdong; Jiang, Dagang; Zhao, Bingran; Zhuang, Chuxiong	2016	Development of Commercial Thermo-sensitive Genic Male Sterile Rice Accelerates Hybrid Rice Breeding Using the CRISPR/Cas9-mediated TMS5 Editing System	10.1038/srep37395	CRISPR/SpCas9	DNA-stable	TMS5a-11-1-OT4	≥4										A	G			T										_		TGG	Yes	No	0.65
61	1	Zhou, Hai; He, Ming; Li, Jing; Chen, Liang; Huang, Zhifeng; Zheng, Shaoyan; Zhu, Liya; Ni, Erdong; Jiang, Dagang; Zhao, Bingran; Zhuang, Chuxiong	2016	Development of Commercial Thermo-sensitive Genic Male Sterile Rice Accelerates Hybrid Rice Breeding Using the CRISPR/Cas9-mediated TMS5 Editing System	10.1038/srep37395	CRISPR/SpCas9	DNA-stable	TMS5a-11-2-OT5	≥4						T	C	T	A	C	T	T	G											_		AGG	Yes	No	0.65
61	1	Zhou, Hai; He, Ming; Li, Jing; Chen, Liang; Huang, Zhifeng; Zheng, Shaoyan; Zhu, Liya; Ni, Erdong; Jiang, Dagang; Zhao, Bingran; Zhuang, Chuxiong	2016	Development of Commercial Thermo-sensitive Genic Male Sterile Rice Accelerates Hybrid Rice Breeding Using the CRISPR/Cas9-mediated TMS5 Editing System	10.1038/srep37395	CRISPR/SpCas9	DNA-stable	TMS5a-4-1-OT1	≥4						T	A		C	G	T	C	T											_		AGG	Yes	No	0.65
61	1	Zhou, Hai; He, Ming; Li, Jing; Chen, Liang; Huang, Zhifeng; Zheng, Shaoyan; Zhu, Liya; Ni, Erdong; Jiang, Dagang; Zhao, Bingran; Zhuang, Chuxiong	2016	Development of Commercial Thermo-sensitive Genic Male Sterile Rice Accelerates Hybrid Rice Breeding Using the CRISPR/Cas9-mediated TMS5 Editing System	10.1038/srep37395	CRISPR/SpCas9	DNA-stable	TMS5a-4-2-OT2	≥4						T	A	A				C	T											_		TGG	Yes	No	0.65
61	1	Zhou, Hai; He, Ming; Li, Jing; Chen, Liang; Huang, Zhifeng; Zheng, Shaoyan; Zhu, Liya; Ni, Erdong; Jiang, Dagang; Zhao, Bingran; Zhuang, Chuxiong	2016	Development of Commercial Thermo-sensitive Genic Male Sterile Rice Accelerates Hybrid Rice Breeding Using the CRISPR/Cas9-mediated TMS5 Editing System	10.1038/srep37395	CRISPR/SpCas9	DNA-stable	TMS5a-4-3-OT3	≥4						T		C		C	C		C											_		CGG	Yes	No	0.65
61	2	Zhou, Hai; He, Ming; Li, Jing; Chen, Liang; Huang, Zhifeng; Zheng, Shaoyan; Zhu, Liya; Ni, Erdong; Jiang, Dagang; Zhao, Bingran; Zhuang, Chuxiong	2016	Development of Commercial Thermo-sensitive Genic Male Sterile Rice Accelerates Hybrid Rice Breeding Using the CRISPR/Cas9-mediated TMS5 Editing System	10.1038/srep37395	CRISPR/SpCas9	DNA-stable	TMS5b-3-OT1	3											_	T			_											AGG	Yes	No	0.45
61	2	Zhou, Hai; He, Ming; Li, Jing; Chen, Liang; Huang, Zhifeng; Zheng, Shaoyan; Zhu, Liya; Ni, Erdong; Jiang, Dagang; Zhao, Bingran; Zhuang, Chuxiong	2016	Development of Commercial Thermo-sensitive Genic Male Sterile Rice Accelerates Hybrid Rice Breeding Using the CRISPR/Cas9-mediated TMS5 Editing System	10.1038/srep37395	CRISPR/SpCas9	DNA-stable	TMS5b-2-8-OT6	≥4						C	T	T		A	A	T		A	A											GGG	No	No	0.45
61	2	Zhou, Hai; He, Ming; Li, Jing; Chen, Liang; Huang, Zhifeng; Zheng, Shaoyan; Zhu, Liya; Ni, Erdong; Jiang, Dagang; Zhao, Bingran; Zhuang, Chuxiong	2016	Development of Commercial Thermo-sensitive Genic Male Sterile Rice Accelerates Hybrid Rice Breeding Using the CRISPR/Cas9-mediated TMS5 Editing System	10.1038/srep37395	CRISPR/SpCas9	DNA-stable	TMS5b-1-1-OT6	≥4							C	C	A	G	T	T	G	A	T											TGG	No	No	0.45
61	2	Zhou, Hai; He, Ming; Li, Jing; Chen, Liang; Huang, Zhifeng; Zheng, Shaoyan; Zhu, Liya; Ni, Erdong; Jiang, Dagang; Zhao, Bingran; Zhuang, Chuxiong	2016	Development of Commercial Thermo-sensitive Genic Male Sterile Rice Accelerates Hybrid Rice Breeding Using the CRISPR/Cas9-mediated TMS5 Editing System	10.1038/srep37395	CRISPR/SpCas9	DNA-stable	TMS5b-5-OT4	≥4							G		A	G		T		A												TGG	No	No	0.45
61	2	Zhou, Hai; He, Ming; Li, Jing; Chen, Liang; Huang, Zhifeng; Zheng, Shaoyan; Zhu, Liya; Ni, Erdong; Jiang, Dagang; Zhao, Bingran; Zhuang, Chuxiong	2016	Development of Commercial Thermo-sensitive Genic Male Sterile Rice Accelerates Hybrid Rice Breeding Using the CRISPR/Cas9-mediated TMS5 Editing System	10.1038/srep37395	CRISPR/SpCas9	DNA-stable	TMS5b-2-7-OT5	≥4						C	C	A	A	G	A	G	C	T	G											TGG	No	No	0.45
61	2	Zhou, Hai; He, Ming; Li, Jing; Chen, Liang; Huang, Zhifeng; Zheng, Shaoyan; Zhu, Liya; Ni, Erdong; Jiang, Dagang; Zhao, Bingran; Zhuang, Chuxiong	2016	Development of Commercial Thermo-sensitive Genic Male Sterile Rice Accelerates Hybrid Rice Breeding Using the CRISPR/Cas9-mediated TMS5 Editing System	10.1038/srep37395	CRISPR/SpCas9	DNA-stable	TMS5b-4-OT3	≥4							G	G				G			A											TGG	No	No	0.45
61	2	Zhou, Hai; He, Ming; Li, Jing; Chen, Liang; Huang, Zhifeng; Zheng, Shaoyan; Zhu, Liya; Ni, Erdong; Jiang, Dagang; Zhao, Bingran; Zhuang, Chuxiong	2016	Development of Commercial Thermo-sensitive Genic Male Sterile Rice Accelerates Hybrid Rice Breeding Using the CRISPR/Cas9-mediated TMS5 Editing System	10.1038/srep37395	CRISPR/SpCas9	DNA-stable	TMS5b-1-2-OT2	≥4								A	G	A	T			_	A											AGG	Yes	No	0.45
61	2	Zhou, Hai; He, Ming; Li, Jing; Chen, Liang; Huang, Zhifeng; Zheng, Shaoyan; Zhu, Liya; Ni, Erdong; Jiang, Dagang; Zhao, Bingran; Zhuang, Chuxiong	2016	Development of Commercial Thermo-sensitive Genic Male Sterile Rice Accelerates Hybrid Rice Breeding Using the CRISPR/Cas9-mediated TMS5 Editing System	10.1038/srep37395	CRISPR/SpCas9	DNA-stable	TMS5b-2-12-OT7	≥4						T		T	G		T	C			_											AGG	Yes	No	0.45
62		Zhou, Huanbin; Liu, Bo; Weeks, Donald P.; Spalding, Martin H.; Yang, Bing	2014	Large chromosomal deletions and heritable small genetic changes induced by CRISPR/Cas9 in rice	10.1093/nar/gku806	CRISPR/SpCas9	DNA-stable	SWT13-1-POTS2	≥4								G	G									C		G						TGG	No	No	0.7
62		Zhou, Huanbin; Liu, Bo; Weeks, Donald P.; Spalding, Martin H.; Yang, Bing	2014	Large chromosomal deletions and heritable small genetic changes induced by CRISPR/Cas9 in rice	10.1093/nar/gku806	CRISPR/SpCas9	DNA-stable	SWT13-1-POTS1	3						C														A				T		TGG	No	No	0.7
64		Zhu, Jinjie; Song, Ning; Sun, Silong; Yang, Weilong; Zhao, Haiming; Song, Weibin; Lai, Jinsheng	2016	Efficiency and Inheritance of Targeted Mutagenesis in Maize Using CRISPR-Cas9	10.1016/j.jgg.2015.10.006	CRISPR/SpCas9	DNA-stable	rgn1_OFF4	≥4						T		T				G	C											T		CGG	No	No	0.45
64		Zhu, Jinjie; Song, Ning; Sun, Silong; Yang, Weilong; Zhao, Haiming; Song, Weibin; Lai, Jinsheng	2016	Efficiency and Inheritance of Targeted Mutagenesis in Maize Using CRISPR-Cas9	10.1016/j.jgg.2015.10.006	CRISPR/SpCas9	DNA-stable	rgn1_OFF3	≥4							T				G				T		C								T	CGG	No	No	0.45
64		Zhu, Jinjie; Song, Ning; Sun, Silong; Yang, Weilong; Zhao, Haiming; Song, Weibin; Lai, Jinsheng	2016	Efficiency and Inheritance of Targeted Mutagenesis in Maize Using CRISPR-Cas9	10.1016/j.jgg.2015.10.006	CRISPR/SpCas9	DNA-stable	rgn1_OFF5	≥4							G		T			C		G				C								CGG	No	No	0.45
64		Zhu, Jinjie; Song, Ning; Sun, Silong; Yang, Weilong; Zhao, Haiming; Song, Weibin; Lai, Jinsheng	2016	Efficiency and Inheritance of Targeted Mutagenesis in Maize Using CRISPR-Cas9	10.1016/j.jgg.2015.10.006	CRISPR/SpCas9	DNA-stable	rgn1_OFF6	≥4									G	A			T	T												GGG	No	No	0.45
64		Zhu, Jinjie; Song, Ning; Sun, Silong; Yang, Weilong; Zhao, Haiming; Song, Weibin; Lai, Jinsheng	2016	Efficiency and Inheritance of Targeted Mutagenesis in Maize Using CRISPR-Cas9	10.1016/j.jgg.2015.10.006	CRISPR/SpCas9	DNA-stable	rgn1_OFF2	3									C									G						G		AGG	No	No	0.45
66		Braatz, Janina; Harloff, Hans-Joachim; Mascher, Martin; Stein, Nils; Himmelbach, Axel; Jung, Christian	2017	CRISPR-Cas9 Targeted Mutagenesis Leads to Simultaneous Modification of Different Homoeologous Gene Copies in Polyploid Oilseed Rape (Brassica napus)	10.1104/pp.17.00426	CRISPR/SpCas9	DNA-stable	CO2	≥4						T	C					T										A				CGG	No	No	0.55
66		Braatz, Janina; Harloff, Hans-Joachim; Mascher, Martin; Stein, Nils; Himmelbach, Axel; Jung, Christian	2017	CRISPR-Cas9 Targeted Mutagenesis Leads to Simultaneous Modification of Different Homoeologous Gene Copies in Polyploid Oilseed Rape (Brassica napus)	10.1104/pp.17.00426	CRISPR/SpCas9	DNA-stable	BnaC.ALC.a	1																A										CGG	No	Yes	0.55
66		Braatz, Janina; Harloff, Hans-Joachim; Mascher, Martin; Stein, Nils; Himmelbach, Axel; Jung, Christian	2017	CRISPR-Cas9 Targeted Mutagenesis Leads to Simultaneous Modification of Different Homoeologous Gene Copies in Polyploid Oilseed Rape (Brassica napus)	10.1104/pp.17.00426	CRISPR/SpCas9	DNA-stable	BnaC04g13390D	2														A		A										CGG	No	No	0.55
67		Chen, Lifei; Yang, Dandan; Zhang, Youwei; Wu, Limin; Zhang, Yaoyao; Ye, Lei; Pan, Changtian; He, Yanjun; Huang, Li; Ruan, Yong-Ling; Lu, Gang	2018	Evidence for a specific and critical role of mitogen-activated protein kinase 20 in uni-to-binucleate transition of microgametogenesis in tomato	10.1111/nph.15150	CRISPR/SpCas9	DNA-stable	MPK20-OT1	≥4								T	C				A							C					T	CGG	No	No	0.65
68	1	Deng, Lei; Wang, Hang; Sun, Chuanlong; Li, Qian; Jiang, Hongling; Du, Minmin; Li, Chang-Bao; Li, Chuanyou	2018	Efficient generation of pink-fruited tomatoes using CRISPR/Cas9 system	10.1016/j.jgg.2017.10.002	CRISPR/SpCas9	DNA-stable	MYB12T1-OT1	2							A					G														GAG	No	No	0.58
68	2	Deng, Lei; Wang, Hang; Sun, Chuanlong; Li, Qian; Jiang, Hongling; Du, Minmin; Li, Chang-Bao; Li, Chuanyou	2018	Efficient generation of pink-fruited tomatoes using CRISPR/Cas9 system	10.1016/j.jgg.2017.10.002	CRISPR/SpCas9	DNA-stable	MYB12T2-OT1	2									A		A															TGG	No	No	0.42
68	2	Deng, Lei; Wang, Hang; Sun, Chuanlong; Li, Qian; Jiang, Hongling; Du, Minmin; Li, Chang-Bao; Li, Chuanyou	2018	Efficient generation of pink-fruited tomatoes using CRISPR/Cas9 system	10.1016/j.jgg.2017.10.002	CRISPR/SpCas9	DNA-stable	MYB12T2-OT2	2											A						C									TGG	No	No	0.42
69	1	Elorriaga, Estefania; Klocko, Amy L.; Ma, Cathleen; Strauss, Steven H.	2018	Variation in Mutation Spectra Among CRISPR/Cas9 Mutagenized Poplars	10.3389/fpls.2018.00594	CRISPR/SpCas9	DNA-stable	LFY-OT2	≥4							T				T				G	G										CGG	No	No	0.8
69	1	Elorriaga, Estefania; Klocko, Amy L.; Ma, Cathleen; Strauss, Steven H.	2018	Variation in Mutation Spectra Among CRISPR/Cas9 Mutagenized Poplars	10.3389/fpls.2018.00594	CRISPR/SpCas9	DNA-stable	LFY-OT1	3							T								G	G										CGG	No	No	0.8
69	2	Elorriaga, Estefania; Klocko, Amy L.; Ma, Cathleen; Strauss, Steven H.	2018	Variation in Mutation Spectra Among CRISPR/Cas9 Mutagenized Poplars	10.3389/fpls.2018.00594	CRISPR/SpCas9	DNA-stable	AG-OT2	3							A							A		T										AGG	No	No	0.55
69	2	Elorriaga, Estefania; Klocko, Amy L.; Ma, Cathleen; Strauss, Steven H.	2018	Variation in Mutation Spectra Among CRISPR/Cas9 Mutagenized Poplars	10.3389/fpls.2018.00594	CRISPR/SpCas9	DNA-stable	AG-OT3	3							A							A		T										AGG	No	No	0.55
69	2	Elorriaga, Estefania; Klocko, Amy L.; Ma, Cathleen; Strauss, Steven H.	2018	Variation in Mutation Spectra Among CRISPR/Cas9 Mutagenized Poplars	10.3389/fpls.2018.00594	CRISPR/SpCas9	DNA-stable	AG-OT1	3						C		A							A											AGG	No	No	0.55
70	2	Feng, Chao; Su, Handong; Bai, Han; Wang, Rui; Liu, Yalin; Guo, Xianrui; Liu, Chang; Zhang, Jing; Yuan, Jing; Birchler, James A.; Han, Fangpu	2018	High-efficiency genome editing using a dmc1 promoter-controlled CRISPR/Cas9 system in maize	10.1111/pbi.12920	CRISPR/SpCas9	DNA-stable	Zyp1-OT5	3																	G	A		A						AGG	No	No	0.37
70	2	Feng, Chao; Su, Handong; Bai, Han; Wang, Rui; Liu, Yalin; Guo, Xianrui; Liu, Chang; Zhang, Jing; Yuan, Jing; Birchler, James A.; Han, Fangpu	2018	High-efficiency genome editing using a dmc1 promoter-controlled CRISPR/Cas9 system in maize	10.1111/pbi.12920	CRISPR/SpCas9	DNA-stable	Zyp1-OT2	3								A				A						A								AGG	No	No	0.37
70	2	Feng, Chao; Su, Handong; Bai, Han; Wang, Rui; Liu, Yalin; Guo, Xianrui; Liu, Chang; Zhang, Jing; Yuan, Jing; Birchler, James A.; Han, Fangpu	2018	High-efficiency genome editing using a dmc1 promoter-controlled CRISPR/Cas9 system in maize	10.1111/pbi.12920	CRISPR/SpCas9	DNA-stable	Zyp1-OT4	3														A								A		G		CGG	No	No	0.37
70	2	Feng, Chao; Su, Handong; Bai, Han; Wang, Rui; Liu, Yalin; Guo, Xianrui; Liu, Chang; Zhang, Jing; Yuan, Jing; Birchler, James A.; Han, Fangpu	2018	High-efficiency genome editing using a dmc1 promoter-controlled CRISPR/Cas9 system in maize	10.1111/pbi.12920	CRISPR/SpCas9	DNA-stable	Zyp1-OT1	3							A						T		A											TGG	No	No	0.37
70	2	Feng, Chao; Su, Handong; Bai, Han; Wang, Rui; Liu, Yalin; Guo, Xianrui; Liu, Chang; Zhang, Jing; Yuan, Jing; Birchler, James A.; Han, Fangpu	2018	High-efficiency genome editing using a dmc1 promoter-controlled CRISPR/Cas9 system in maize	10.1111/pbi.12920	CRISPR/SpCas9	DNA-stable	Zyp1-OT6	3							A		A						A											AGG	No	No	0.37
70	2	Feng, Chao; Su, Handong; Bai, Han; Wang, Rui; Liu, Yalin; Guo, Xianrui; Liu, Chang; Zhang, Jing; Yuan, Jing; Birchler, James A.; Han, Fangpu	2018	High-efficiency genome editing using a dmc1 promoter-controlled CRISPR/Cas9 system in maize	10.1111/pbi.12920	CRISPR/SpCas9	DNA-stable	Zyp1-OT3	3								C					G				T									AGG	No	No	0.37
70	3	Feng, Chao; Su, Handong; Bai, Han; Wang, Rui; Liu, Yalin; Guo, Xianrui; Liu, Chang; Zhang, Jing; Yuan, Jing; Birchler, James A.; Han, Fangpu	2018	High-efficiency genome editing using a dmc1 promoter-controlled CRISPR/Cas9 system in maize	10.1111/pbi.12920	CRISPR/SpCas9	DNA-stable	ZB7-OT1	3								C									A								T	TGG	No	No	0.42
72		Gao, Junping; Zhang, Tong; Xu, Bingxin; Jia, Ling; Xiao, Bingguang; Liu, He; Liu, Lijing; Yan, Hao; Xia, Qingyou	2018	CRISPR/Cas9-Mediated Mutagenesis of Carotenoid Cleavage Dioxygenase 8 (CCD8) in Tobacco Affects Shoot and Root Architecture	10.3390/ijms19041062	CRISPR/SpCas9	DNA-stable	CCD8-OT1	≥4							G		T	C		A														AGG	No	No	0.5
74		Hu, Xixun; Meng, Xiangbing; Liu, Qing; Li, Jiayang; Wang, Kejian	2018	Increasing the efficiency of CRISPR-Cas9-VQR precise genome editing in rice	10.1111/pbi.12771	CRISPR/VQR variants	DNA-stable	GW2-OT4	1																				C						AGA	No	No	0.32
74		Hu, Xixun; Meng, Xiangbing; Liu, Qing; Li, Jiayang; Wang, Kejian	2018	Increasing the efficiency of CRISPR-Cas9-VQR precise genome editing in rice	10.1111/pbi.12771	CRISPR/VQR variants	DNA-stable	GW2-OT3	1											T															TGA	No	Yes	0.32
74		Hu, Xixun; Meng, Xiangbing; Liu, Qing; Li, Jiayang; Wang, Kejian	2018	Increasing the efficiency of CRISPR-Cas9-VQR precise genome editing in rice	10.1111/pbi.12771	CRISPR/VQR variants	DNA-stable	GW2-OT2	1									T																	GGA	No	Yes	0.32
74		Hu, Xixun; Meng, Xiangbing; Liu, Qing; Li, Jiayang; Wang, Kejian	2018	Increasing the efficiency of CRISPR-Cas9-VQR precise genome editing in rice	10.1111/pbi.12771	CRISPR/VQR variants	DNA-stable	GW2-OT1	1							A																			AGA	No	Yes	0.32
75		Huang, Yuan; Guo, Yiming; Liu, Yuting; Zhang, Feng; Wang, Zhikui; Wang, Hongyan; Wang, Feng; Li, Dongping; Mao, Dandan; Luan, Sheng; Liang, Manzhong; Chen, Liangbi	2018	9-cis-Epoxycarotenoid Dioxygenase 3 Regulates Plant Growth and Enhances Multi-Abiotic Stress Tolerance in Rice	10.3389/fpls.2018.00162	CRISPR/SpCas9	DNA-stable	NCED3-Off3	3						T							T										A			CGG	No	No	0.95
75		Huang, Yuan; Guo, Yiming; Liu, Yuting; Zhang, Feng; Wang, Zhikui; Wang, Hongyan; Wang, Feng; Li, Dongping; Mao, Dandan; Luan, Sheng; Liang, Manzhong; Chen, Liangbi	2018	9-cis-Epoxycarotenoid Dioxygenase 3 Regulates Plant Growth and Enhances Multi-Abiotic Stress Tolerance in Rice	10.3389/fpls.2018.00162	CRISPR/SpCas9	DNA-stable	NCED3-Off6	3						C									C								C			CGG	No	No	0.95
75		Huang, Yuan; Guo, Yiming; Liu, Yuting; Zhang, Feng; Wang, Zhikui; Wang, Hongyan; Wang, Feng; Li, Dongping; Mao, Dandan; Luan, Sheng; Liang, Manzhong; Chen, Liangbi	2018	9-cis-Epoxycarotenoid Dioxygenase 3 Regulates Plant Growth and Enhances Multi-Abiotic Stress Tolerance in Rice	10.3389/fpls.2018.00162	CRISPR/SpCas9	DNA-stable	NCED3-Off7	3																							G	C	T	CGG	No	No	0.95
75		Huang, Yuan; Guo, Yiming; Liu, Yuting; Zhang, Feng; Wang, Zhikui; Wang, Hongyan; Wang, Feng; Li, Dongping; Mao, Dandan; Luan, Sheng; Liang, Manzhong; Chen, Liangbi	2018	9-cis-Epoxycarotenoid Dioxygenase 3 Regulates Plant Growth and Enhances Multi-Abiotic Stress Tolerance in Rice	10.3389/fpls.2018.00162	CRISPR/SpCas9	DNA-stable	NCED3-Off4	3						A					G												G			CGG	No	No	0.95
75		Huang, Yuan; Guo, Yiming; Liu, Yuting; Zhang, Feng; Wang, Zhikui; Wang, Hongyan; Wang, Feng; Li, Dongping; Mao, Dandan; Luan, Sheng; Liang, Manzhong; Chen, Liangbi	2018	9-cis-Epoxycarotenoid Dioxygenase 3 Regulates Plant Growth and Enhances Multi-Abiotic Stress Tolerance in Rice	10.3389/fpls.2018.00162	CRISPR/SpCas9	DNA-stable	NCED3-Off5	3						A									C									C		CGG	No	No	0.95
75		Huang, Yuan; Guo, Yiming; Liu, Yuting; Zhang, Feng; Wang, Zhikui; Wang, Hongyan; Wang, Feng; Li, Dongping; Mao, Dandan; Luan, Sheng; Liang, Manzhong; Chen, Liangbi	2018	9-cis-Epoxycarotenoid Dioxygenase 3 Regulates Plant Growth and Enhances Multi-Abiotic Stress Tolerance in Rice	10.3389/fpls.2018.00162	CRISPR/SpCas9	DNA-stable	NCED3-Off1	2																		T					A			TGG	No	No	0.95
75		Huang, Yuan; Guo, Yiming; Liu, Yuting; Zhang, Feng; Wang, Zhikui; Wang, Hongyan; Wang, Feng; Li, Dongping; Mao, Dandan; Luan, Sheng; Liang, Manzhong; Chen, Liangbi	2018	9-cis-Epoxycarotenoid Dioxygenase 3 Regulates Plant Growth and Enhances Multi-Abiotic Stress Tolerance in Rice	10.3389/fpls.2018.00162	CRISPR/SpCas9	DNA-stable	NCED3-Off2	2																		T					A			TGG	No	No	0.95
76		Kanazashi, Yuhei; Hirose, Aya; Takahashi, Ippei; Mikami, Masafumi; Endo, Masaki; Hirose, Sakiko; Toki, Seiichi; Kaga, Akito; Naito, Ken; Ishimoto, Masao; Abe, Jun; Yamada, Tetsuya	2018	Simultaneous site-directed mutagenesis of duplicated loci in soybean using a single guide RNA	10.3389/fpls.2018.00162	CRISPR/SpCas9	DNA-stable	PPD1/2-OT2	≥4								A			A	C												A		CGG	No	No	0.8
76		Kanazashi, Yuhei; Hirose, Aya; Takahashi, Ippei; Mikami, Masafumi; Endo, Masaki; Hirose, Sakiko; Toki, Seiichi; Kaga, Akito; Naito, Ken; Ishimoto, Masao; Abe, Jun; Yamada, Tetsuya	2018	Simultaneous site-directed mutagenesis of duplicated loci in soybean using a single guide RNA	10.3389/fpls.2018.00162	CRISPR/SpCas9	DNA-stable	PPD1/2-OT1	≥4										C										A				T	T	AGG	No	No	0.8
76		Kanazashi, Yuhei; Hirose, Aya; Takahashi, Ippei; Mikami, Masafumi; Endo, Masaki; Hirose, Sakiko; Toki, Seiichi; Kaga, Akito; Naito, Ken; Ishimoto, Masao; Abe, Jun; Yamada, Tetsuya	2018	Simultaneous site-directed mutagenesis of duplicated loci in soybean using a single guide RNA	10.1007/s00299-018-2251-3	CRISPR/SpCas9	DNA-stable	PPD1/2-OT3	≥4																										AGG	No	No	0.8
78		Klimek-Chodacka, Magdalena; Oleszkiewicz, Tomasz; Lowder, Levi G.; Qi, Yiping; Baranski, Rafal	2018	Efficient CRISPR/Cas9-based genome editing in carrot cells	10.3389/fpls.2018.00162	CRISPR/SpCas9	DNA-stable	F3H-OT	1																				G						CGG	No	Yes	0.5
79		LeBlanc, Chantal; Zhang, Fei; Mendez, Josefina; Lozano, Yamile; Chatpar, Krishna; Irish, Vivian F.; Jacob, Yannick	2018	Increased efficiency of targeted mutagenesis by CRISPR/Cas9 in plants using heat stress	10.1111/tpj.13782	CRISPR/SpCas9	DNA-stable	GFP-OT2	2															G	C										TGG	No	No	0.5
79		LeBlanc, Chantal; Zhang, Fei; Mendez, Josefina; Lozano, Yamile; Chatpar, Krishna; Irish, Vivian F.; Jacob, Yannick	2018	Increased efficiency of targeted mutagenesis by CRISPR/Cas9 in plants using heat stress	10.1007/s00299-018-2252-2	CRISPR/SpCas9	DNA-stable	GFP-OT1	1																				G						TGG	No	No	0.5
80	1	Li, Chenlong; Chen, Chen; Chen, Huhui; Wang, Suikang; Chen, Xuemei; Cui, Yuhai	2018	Verification of DNA motifs in Arabidopsis using CRISPR/Cas9-mediated mutagenesis	10.1111/pbi.12886	CRISPR/SpCas9	DNA-stable	REF6-OT3	≥4						G	T			C							G									AGG	No	No	0.55
80	1	Li, Chenlong; Chen, Chen; Chen, Huhui; Wang, Suikang; Chen, Xuemei; Cui, Yuhai	2018	Verification of DNA motifs in Arabidopsis using CRISPR/Cas9-mediated mutagenesis	10.1111/pbi.12886	CRISPR/SpCas9	DNA-stable	REF6-OT4	≥4						G	T			C							G									TGG	No	No	0.55
80	1	Li, Chenlong; Chen, Chen; Chen, Huhui; Wang, Suikang; Chen, Xuemei; Cui, Yuhai	2018	Verification of DNA motifs in Arabidopsis using CRISPR/Cas9-mediated mutagenesis	10.1111/pbi.12886	CRISPR/SpCas9	DNA-stable	REF6-OT2	≥4						C			C		A		A													GGG	No	No	0.55
80	1	Li, Chenlong; Chen, Chen; Chen, Huhui; Wang, Suikang; Chen, Xuemei; Cui, Yuhai	2018	Verification of DNA motifs in Arabidopsis using CRISPR/Cas9-mediated mutagenesis	10.1111/pbi.12886	CRISPR/SpCas9	DNA-stable	REF6-OT1	3						A				A															A	AAG	No	No	0.55
80	2	Li, Chenlong; Chen, Chen; Chen, Huhui; Wang, Suikang; Chen, Xuemei; Cui, Yuhai	2018	Verification of DNA motifs in Arabidopsis using CRISPR/Cas9-mediated mutagenesis	10.1111/pbi.12886	CRISPR/SpCas9	DNA-stable	YUC3-sgRNA1-OT2	≥4									A							G		G		T						TGG	No	No	0.55
80	2	Li, Chenlong; Chen, Chen; Chen, Huhui; Wang, Suikang; Chen, Xuemei; Cui, Yuhai	2018	Verification of DNA motifs in Arabidopsis using CRISPR/Cas9-mediated mutagenesis	10.1111/pbi.12886	CRISPR/SpCas9	DNA-stable	YUC3-sgRNA1-OT1	≥4										T			T	A	G											AGG	No	No	0.55
80	3	Li, Chenlong; Chen, Chen; Chen, Huhui; Wang, Suikang; Chen, Xuemei; Cui, Yuhai	2018	Verification of DNA motifs in Arabidopsis using CRISPR/Cas9-mediated mutagenesis	10.1111/pbi.12886	CRISPR/SpCas9	DNA-stable	YUC3-sgRNA2-OT3	≥4									G	T	A					T										AGG	No	No	0.3
80	3	Li, Chenlong; Chen, Chen; Chen, Huhui; Wang, Suikang; Chen, Xuemei; Cui, Yuhai	2018	Verification of DNA motifs in Arabidopsis using CRISPR/Cas9-mediated mutagenesis	10.1111/pbi.12886	CRISPR/SpCas9	DNA-stable	YUC3-sgRNA2-OT1	≥4								T	A			T	T													AGG	No	No	0.3
80	3	Li, Chenlong; Chen, Chen; Chen, Huhui; Wang, Suikang; Chen, Xuemei; Cui, Yuhai	2018	Verification of DNA motifs in Arabidopsis using CRISPR/Cas9-mediated mutagenesis	10.1111/pbi.12886	CRISPR/SpCas9	DNA-stable	YUC3-sgRNA2-OT2	≥4									A	T	G				T											AAG	No	No	0.3
81	1	Li, Jingying; Zhang, Xin; Sun, Yongwei; Zhang, Jiahui; Du, Wenming; Guo, Xiuping; Li, Shaoya; Zhao, Yunde; Xia, Lanqin	2018	Efficient allelic replacement in rice by gene editing: A case study of the NRT1.1B gene	10.1111/jipb.12650	CRISPR/SpCas9	DNA-stable	NRT1.1B-Target1-OT2	≥4						T	C	C		G																CGG	No	No	0.8
81	1	Li, Jingying; Zhang, Xin; Sun, Yongwei; Zhang, Jiahui; Du, Wenming; Guo, Xiuping; Li, Shaoya; Zhao, Yunde; Xia, Lanqin	2018	Efficient allelic replacement in rice by gene editing: A case study of the NRT1.1B gene	10.1111/jipb.12650	CRISPR/SpCas9	DNA-stable	NRT1.1B-Target1-OT1	3						G			C	C																CGG	No	No	0.8
81	2	Li, Jingying; Zhang, Xin; Sun, Yongwei; Zhang, Jiahui; Du, Wenming; Guo, Xiuping; Li, Shaoya; Zhao, Yunde; Xia, Lanqin	2018	Efficient allelic replacement in rice by gene editing: A case study of the NRT1.1B gene	10.1111/jipb.12650	CRISPR/SpCas9	DNA-stable	NRT1.1B-Target2-OT3	3															_						T			T		CGG	Yes	No	0.6
81	2	Li, Jingying; Zhang, Xin; Sun, Yongwei; Zhang, Jiahui; Du, Wenming; Guo, Xiuping; Li, Shaoya; Zhao, Yunde; Xia, Lanqin	2018	Efficient allelic replacement in rice by gene editing: A case study of the NRT1.1B gene	10.1111/jipb.12650	CRISPR/SpCas9	DNA-stable	NRT1.1B-Target2-OT1	≥4						C	C		C		G		C													AGG	No	No	0.6
81	2	Li, Jingying; Zhang, Xin; Sun, Yongwei; Zhang, Jiahui; Du, Wenming; Guo, Xiuping; Li, Shaoya; Zhao, Yunde; Xia, Lanqin	2018	Efficient allelic replacement in rice by gene editing: A case study of the NRT1.1B gene	10.1111/jipb.12650	CRISPR/SpCas9	DNA-stable	NRT1.1B-Target2-OT2	≥4						A									G									G	_	TGG	Yes	No	0.6
82	1	Li, Ran; Fu, Daqi; Zhu, Benzhong; Luo, Yunbo; Zhu, Hongliang	2018	CRISPR/Cas9-mediated mutagenesis of lncRNA1459 alters tomato fruit ripening	10.1111/tpj.13872	CRISPR/SpCas9	DNA-stable	IncRNA1459-off1	≥4								A		A												T	T			GGG	No	No	0.55
82	1	Li, Ran; Fu, Daqi; Zhu, Benzhong; Luo, Yunbo; Zhu, Hongliang	2018	CRISPR/Cas9-mediated mutagenesis of lncRNA1459 alters tomato fruit ripening	10.1111/tpj.13872	CRISPR/SpCas9	DNA-stable	IncRNA1459-off2	≥4						A											T					T			T	TAG	No	No	0.55
83	1	Li, Rui; Li, Ran; Li, Xindi; Fu, Daqi; Zhu, Benzhong; Tian, Huiqin; Luo, Yunbo; Zhu, Hongliang	2018	Multiplexed CRISPR/Cas9-mediated metabolic engineering of γ-aminobutyric acid levels in Solanum lycopersicum	10.1111/pbi.12781	CRISPR/SpCas9	DNA-stable	GABA-TP1-T1-Off2	≥4										T				C		C							T			TAG	No	No	0.8
83	2	Li, Rui; Li, Ran; Li, Xindi; Fu, Daqi; Zhu, Benzhong; Tian, Huiqin; Luo, Yunbo; Zhu, Hongliang	2018	Multiplexed CRISPR/Cas9-mediated metabolic engineering of γ-aminobutyric acid levels in Solanum lycopersicum	10.1111/pbi.12781	CRISPR/SpCas9	DNA-stable	GABA-TP1-T2-Off1	≥4						T		T					C		A											TAG	No	No	0.6
83	3	Li, Rui; Li, Ran; Li, Xindi; Fu, Daqi; Zhu, Benzhong; Tian, Huiqin; Luo, Yunbo; Zhu, Hongliang	2018	Multiplexed CRISPR/Cas9-mediated metabolic engineering of γ-aminobutyric acid levels in Solanum lycopersicum	10.1111/pbi.12781	CRISPR/SpCas9	DNA-stable	GABA-TP3-T4-Off1	≥4						G					T						A					T				AGG	No	No	0.55
83	3	Li, Rui; Li, Ran; Li, Xindi; Fu, Daqi; Zhu, Benzhong; Tian, Huiqin; Luo, Yunbo; Zhu, Hongliang	2018	Multiplexed CRISPR/Cas9-mediated metabolic engineering of γ-aminobutyric acid levels in Solanum lycopersicum	10.1111/pbi.12781	CRISPR/SpCas9	DNA-stable	GABA-TP3-T4-Off2	≥4						C	A					T							A							TGG	No	No	0.55
83	4	Li, Rui; Li, Ran; Li, Xindi; Fu, Daqi; Zhu, Benzhong; Tian, Huiqin; Luo, Yunbo; Zhu, Hongliang	2018	Multiplexed CRISPR/Cas9-mediated metabolic engineering of γ-aminobutyric acid levels in Solanum lycopersicum	10.1111/pbi.12781	CRISPR/SpCas9	DNA-stable	CAT9-Off1	≥4						T	G							T		C										TAG	No	No	0.5
83	5	Li, Rui; Li, Ran; Li, Xindi; Fu, Daqi; Zhu, Benzhong; Tian, Huiqin; Luo, Yunbo; Zhu, Hongliang	2018	Multiplexed CRISPR/Cas9-mediated metabolic engineering of γ-aminobutyric acid levels in Solanum lycopersicum	10.1111/pbi.12781	CRISPR/SpCas9	DNA-stable	SSADH-T6-Off1	≥4							C	T		A				C												AGG	No	No	0.65
83	6	Li, Rui; Li, Ran; Li, Xindi; Fu, Daqi; Zhu, Benzhong; Tian, Huiqin; Luo, Yunbo; Zhu, Hongliang	2018	Multiplexed CRISPR/Cas9-mediated metabolic engineering of γ-aminobutyric acid levels in Solanum lycopersicum	10.1111/pbi.12781	CRISPR/SpCas9	DNA-stable	PDS-T1-Off2	≥4														T	T	A						A				TGG	No	No	0.55
83	6	Li, Rui; Li, Ran; Li, Xindi; Fu, Daqi; Zhu, Benzhong; Tian, Huiqin; Luo, Yunbo; Zhu, Hongliang	2018	Multiplexed CRISPR/Cas9-mediated metabolic engineering of γ-aminobutyric acid levels in Solanum lycopersicum	10.1111/pbi.12781	CRISPR/SpCas9	DNA-stable	PDS-T1-Off1	≥4						A						C		A											A	CGG	No	No	0.55
83	7	Li, Rui; Li, Ran; Li, Xindi; Fu, Daqi; Zhu, Benzhong; Tian, Huiqin; Luo, Yunbo; Zhu, Hongliang	2018	Multiplexed CRISPR/Cas9-mediated metabolic engineering of γ-aminobutyric acid levels in Solanum lycopersicum	10.1111/pbi.12781	CRISPR/SpCas9	DNA-stable	PDS-T2-Off1	≥4							G		A			T	G													AGG	No	No	0.65
83	7	Li, Rui; Li, Ran; Li, Xindi; Fu, Daqi; Zhu, Benzhong; Tian, Huiqin; Luo, Yunbo; Zhu, Hongliang	2018	Multiplexed CRISPR/Cas9-mediated metabolic engineering of γ-aminobutyric acid levels in Solanum lycopersicum	10.1111/pbi.12781	CRISPR/SpCas9	DNA-stable	PDS-T2-Off2	≥4									A	C				C										G		AAG	No	No	0.65
84	1	Li, Shaoya; Zhang, Xin; Wang, Wensheng; Guo, Xiuping; Wu, Zhichao; Du, Wenming; Zhao, Yunde; Xia, Lanqin	2018	Expanding the Scope of CRISPR/Cpf1-Mediated Genome Editing in Rice	10.1016/j.molp.2018.03.009	CRISPR/Cpf1	DNA-stable	PDS1-Off1	≥4				G	A		A			T																CCTT	No	No	0.565
84	1	Li, Shaoya; Zhang, Xin; Wang, Wensheng; Guo, Xiuping; Wu, Zhichao; Du, Wenming; Zhao, Yunde; Xia, Lanqin	2018	Expanding the Scope of CRISPR/Cpf1-Mediated Genome Editing in Rice	10.1016/j.molp.2018.03.009	CRISPR/Cpf1	DNA-stable	PDS1-Off2	≥4				G			G			T												A				CCTT	No	No	0.565
84	2	Li, Shaoya; Zhang, Xin; Wang, Wensheng; Guo, Xiuping; Wu, Zhichao; Du, Wenming; Zhao, Yunde; Xia, Lanqin	2018	Expanding the Scope of CRISPR/Cpf1-Mediated Genome Editing in Rice	10.1016/j.molp.2018.03.009	CRISPR/Cpf1	DNA-stable	PDS2-Off2	3													G				T				C					GCTT	No	No	0.609
84	2	Li, Shaoya; Zhang, Xin; Wang, Wensheng; Guo, Xiuping; Wu, Zhichao; Du, Wenming; Zhao, Yunde; Xia, Lanqin	2018	Expanding the Scope of CRISPR/Cpf1-Mediated Genome Editing in Rice	10.1016/j.molp.2018.03.009	CRISPR/Cpf1	DNA-stable	PDS2-Off1	3												C	G				T									GCTT	No	No	0.609
84	3	Li, Shaoya; Zhang, Xin; Wang, Wensheng; Guo, Xiuping; Wu, Zhichao; Du, Wenming; Zhao, Yunde; Xia, Lanqin	2018	Expanding the Scope of CRISPR/Cpf1-Mediated Genome Editing in Rice	10.1016/j.molp.2018.03.009	CRISPR/Cpf1	DNA-stable	SBEllb1-Off1	≥4									G	T	T					T										CCTT	No	No	0.522
84	4	Li, Shaoya; Zhang, Xin; Wang, Wensheng; Guo, Xiuping; Wu, Zhichao; Du, Wenming; Zhao, Yunde; Xia, Lanqin	2018	Expanding the Scope of CRISPR/Cpf1-Mediated Genome Editing in Rice	10.1016/j.molp.2018.03.009	CRISPR/Cpf1	DNA-stable	SBEllb2-Off2	≥4																		C	A		C				T	ACTT	No	No	0.435
84	4	Li, Shaoya; Zhang, Xin; Wang, Wensheng; Guo, Xiuping; Wu, Zhichao; Du, Wenming; Zhao, Yunde; Xia, Lanqin	2018	Expanding the Scope of CRISPR/Cpf1-Mediated Genome Editing in Rice	10.1016/j.molp.2018.03.009	CRISPR/Cpf1	DNA-stable	SBEllb2-Off1	2								C																A		CCTT	No	No	0.435
85	1	Li, Xindi; Wang, Yanning; Chen, Sha; Tian, Huiqin; Fu, Daqi; Zhu, Benzhong; Luo, Yunbo; Zhu, Hongliang	2018	Lycopene Is Enriched in Tomato Fruit by CRISPR/Cas9-Mediated Multiplex Genome Editing	10.3389/fpls.2018.00559	CRISPR/SpCas9	DNA-stable	SGR1-T1-OFF2	≥4								A		A		T			A											TAG	No	No	0.55
85	2	Li, Xindi; Wang, Yanning; Chen, Sha; Tian, Huiqin; Fu, Daqi; Zhu, Benzhong; Luo, Yunbo; Zhu, Hongliang	2018	Lycopene Is Enriched in Tomato Fruit by CRISPR/Cas9-Mediated Multiplex Genome Editing	10.3389/fpls.2018.00559	CRISPR/SpCas9	DNA-stable	SGR1-T2-OFF2	≥4							G	T	T									C								AGG	No	No	0.55
85	2	Li, Xindi; Wang, Yanning; Chen, Sha; Tian, Huiqin; Fu, Daqi; Zhu, Benzhong; Luo, Yunbo; Zhu, Hongliang	2018	Lycopene Is Enriched in Tomato Fruit by CRISPR/Cas9-Mediated Multiplex Genome Editing	10.3389/fpls.2018.00559	CRISPR/SpCas9	DNA-stable	SGR1-T2-OFF1	≥4						G	T	T							G											GGG	No	No	0.55
85	3	Li, Xindi; Wang, Yanning; Chen, Sha; Tian, Huiqin; Fu, Daqi; Zhu, Benzhong; Luo, Yunbo; Zhu, Hongliang	2018	Lycopene Is Enriched in Tomato Fruit by CRISPR/Cas9-Mediated Multiplex Genome Editing	10.3389/fpls.2018.00559	CRISPR/SpCas9	DNA-stable	LCY-E-OFF1	≥4								A					T		T									G		TGG	No	No	0.55
85	3	Li, Xindi; Wang, Yanning; Chen, Sha; Tian, Huiqin; Fu, Daqi; Zhu, Benzhong; Luo, Yunbo; Zhu, Hongliang	2018	Lycopene Is Enriched in Tomato Fruit by CRISPR/Cas9-Mediated Multiplex Genome Editing	10.3389/fpls.2018.00559	CRISPR/SpCas9	DNA-stable	LCY-E-OFF2	≥4												G		A		A								G		AGG	No	No	0.55
85	4	Li, Xindi; Wang, Yanning; Chen, Sha; Tian, Huiqin; Fu, Daqi; Zhu, Benzhong; Luo, Yunbo; Zhu, Hongliang	2018	Lycopene Is Enriched in Tomato Fruit by CRISPR/Cas9-Mediated Multiplex Genome Editing	10.3389/fpls.2018.00559	CRISPR/SpCas9	DNA-stable	Blc-OFF2	≥4									T		G		A							A						GGG	No	No	0.65
85	4	Li, Xindi; Wang, Yanning; Chen, Sha; Tian, Huiqin; Fu, Daqi; Zhu, Benzhong; Luo, Yunbo; Zhu, Hongliang	2018	Lycopene Is Enriched in Tomato Fruit by CRISPR/Cas9-Mediated Multiplex Genome Editing	10.3389/fpls.2018.00559	CRISPR/SpCas9	DNA-stable	Blc-OFF1	≥4									T	T				C				G								GAG	No	No	0.65
85	5	Li, Xindi; Wang, Yanning; Chen, Sha; Tian, Huiqin; Fu, Daqi; Zhu, Benzhong; Luo, Yunbo; Zhu, Hongliang	2018	Lycopene Is Enriched in Tomato Fruit by CRISPR/Cas9-Mediated Multiplex Genome Editing	10.3389/fpls.2018.00559	CRISPR/SpCas9	DNA-stable	LCY-B2-OFF1	≥4										A	T							A							T	TGG	No	No	0.75
85	5	Li, Xindi; Wang, Yanning; Chen, Sha; Tian, Huiqin; Fu, Daqi; Zhu, Benzhong; Luo, Yunbo; Zhu, Hongliang	2018	Lycopene Is Enriched in Tomato Fruit by CRISPR/Cas9-Mediated Multiplex Genome Editing	10.3389/fpls.2018.00559	CRISPR/SpCas9	DNA-stable	LCY-B2-OFF2	≥4									G	C	T								G							TGG	No	No	0.75
86		Liang, Yaping; Zeng, Xiuying; Peng, Xinxiang; Hou, Xuewen	2018	Arabidopsis glutamate:glyoxylate aminotransferase 1 (Ler) mutants generated by CRISPR/Cas9 and their characteristics	10.1007/s11248-017-0052-z	CRISPR/SpCas9	DNA-stable	GGAT1-OT1	≥4						A	T													C	C				G	AGG	No	No	0.63
87		Macovei, Anca; Sevilla, Neah R.; Cantos, Christian; Jonson, Gilda B.; Slamet-Loedin, Inez; Čermák, Tomáš; Voytas, Daniel F.; Choi, Il-Ryong; Chadha-Mohanty, Prabhjit	2018	Novel alleles of rice eIF4G generated by CRISPR/Cas9-targeted mutagenesis confer resistance to Rice tungro spherical virus	10.1111/pbi.12927	CRISPR/SpCas9	DNA-stable	elF4G-Off1	3										A				A						A						TAG	No	No	0.45
88	1	Meng, Xiangbing; Hu, Xixun; Liu, Qing; Song, Xiaoguang; Gao, Caixia; Li, Jiayang; Wang, Kejian	2018	Robust genome editing of CRISPR-Cas9 at NAG PAMs in rice	10.1007/s11427-017-9247-9	CRISPR/SpCas9	DNA-stable	DL- M11	1																									A	NGG	No	Yes	0.55
88	1	Meng, Xiangbing; Hu, Xixun; Liu, Qing; Song, Xiaoguang; Gao, Caixia; Li, Jiayang; Wang, Kejian	2018	Robust genome editing of CRISPR-Cas9 at NAG PAMs in rice	10.1007/s11427-017-9247-9	CRISPR/SpCas9	DNA-stable	DL- M11	1																									A	NAG	No	Yes	0.55
88	1	Meng, Xiangbing; Hu, Xixun; Liu, Qing; Song, Xiaoguang; Gao, Caixia; Li, Jiayang; Wang, Kejian	2018	Robust genome editing of CRISPR-Cas9 at NAG PAMs in rice	10.1007/s11427-017-9247-9	CRISPR/SpCas9	DNA-stable	DL- M10	1																							C			NGG	No	No	0.55
88	1	Meng, Xiangbing; Hu, Xixun; Liu, Qing; Song, Xiaoguang; Gao, Caixia; Li, Jiayang; Wang, Kejian	2018	Robust genome editing of CRISPR-Cas9 at NAG PAMs in rice	10.1007/s11427-017-9247-9	CRISPR/SpCas9	DNA-stable	DL- M10	1																							C			NAG	No	No	0.55
88	1	Meng, Xiangbing; Hu, Xixun; Liu, Qing; Song, Xiaoguang; Gao, Caixia; Li, Jiayang; Wang, Kejian	2018	Robust genome editing of CRISPR-Cas9 at NAG PAMs in rice	10.1007/s11427-017-9247-9	CRISPR/SpCas9	DNA-stable	DL- M9	1																					G					NGG	No	No	0.55
88	1	Meng, Xiangbing; Hu, Xixun; Liu, Qing; Song, Xiaoguang; Gao, Caixia; Li, Jiayang; Wang, Kejian	2018	Robust genome editing of CRISPR-Cas9 at NAG PAMs in rice	10.1007/s11427-017-9247-9	CRISPR/SpCas9	DNA-stable	DL- M9	1																					G					NAG	No	No	0.55
88	1	Meng, Xiangbing; Hu, Xixun; Liu, Qing; Song, Xiaoguang; Gao, Caixia; Li, Jiayang; Wang, Kejian	2018	Robust genome editing of CRISPR-Cas9 at NAG PAMs in rice	10.1007/s11427-017-9247-9	CRISPR/SpCas9	DNA-stable	DL- M8	1																			T							NAG	No	No	0.55
88	1	Meng, Xiangbing; Hu, Xixun; Liu, Qing; Song, Xiaoguang; Gao, Caixia; Li, Jiayang; Wang, Kejian	2018	Robust genome editing of CRISPR-Cas9 at NAG PAMs in rice	10.1007/s11427-017-9247-9	CRISPR/SpCas9	DNA-stable	DL- M8	1																			T							NGG	No	Yes	0.55
88	1	Meng, Xiangbing; Hu, Xixun; Liu, Qing; Song, Xiaoguang; Gao, Caixia; Li, Jiayang; Wang, Kejian	2018	Robust genome editing of CRISPR-Cas9 at NAG PAMs in rice	10.1007/s11427-017-9247-9	CRISPR/SpCas9	DNA-stable	DL- M7	1																	A									NAG	No	No	0.55
88	1	Meng, Xiangbing; Hu, Xixun; Liu, Qing; Song, Xiaoguang; Gao, Caixia; Li, Jiayang; Wang, Kejian	2018	Robust genome editing of CRISPR-Cas9 at NAG PAMs in rice	10.1007/s11427-017-9247-9	CRISPR/SpCas9	DNA-stable	DL- M7	1																	A									NGG	No	Yes	0.55
88	1	Meng, Xiangbing; Hu, Xixun; Liu, Qing; Song, Xiaoguang; Gao, Caixia; Li, Jiayang; Wang, Kejian	2018	Robust genome editing of CRISPR-Cas9 at NAG PAMs in rice	10.1007/s11427-017-9247-9	CRISPR/SpCas9	DNA-stable	DL- M6	1															C											NAG	No	No	0.55
88	1	Meng, Xiangbing; Hu, Xixun; Liu, Qing; Song, Xiaoguang; Gao, Caixia; Li, Jiayang; Wang, Kejian	2018	Robust genome editing of CRISPR-Cas9 at NAG PAMs in rice	10.1007/s11427-017-9247-9	CRISPR/SpCas9	DNA-stable	DL- M6	1															C											NGG	No	Yes	0.55
88	1	Meng, Xiangbing; Hu, Xixun; Liu, Qing; Song, Xiaoguang; Gao, Caixia; Li, Jiayang; Wang, Kejian	2018	Robust genome editing of CRISPR-Cas9 at NAG PAMs in rice	10.1007/s11427-017-9247-9	CRISPR/SpCas9	DNA-stable	DL- M5	1													G													NGG	No	Yes	0.55
88	1	Meng, Xiangbing; Hu, Xixun; Liu, Qing; Song, Xiaoguang; Gao, Caixia; Li, Jiayang; Wang, Kejian	2018	Robust genome editing of CRISPR-Cas9 at NAG PAMs in rice	10.1007/s11427-017-9247-9	CRISPR/SpCas9	DNA-stable	DL- M5	1													G													NAG	No	Yes	0.55
88	1	Meng, Xiangbing; Hu, Xixun; Liu, Qing; Song, Xiaoguang; Gao, Caixia; Li, Jiayang; Wang, Kejian	2018	Robust genome editing of CRISPR-Cas9 at NAG PAMs in rice	10.1007/s11427-017-9247-9	CRISPR/SpCas9	DNA-stable	DL- M4	1											T															NGG	No	Yes	0.55
88	1	Meng, Xiangbing; Hu, Xixun; Liu, Qing; Song, Xiaoguang; Gao, Caixia; Li, Jiayang; Wang, Kejian	2018	Robust genome editing of CRISPR-Cas9 at NAG PAMs in rice	10.1007/s11427-017-9247-9	CRISPR/SpCas9	DNA-stable	DL- M4	1											T															NAG	No	Yes	0.55
88	1	Meng, Xiangbing; Hu, Xixun; Liu, Qing; Song, Xiaoguang; Gao, Caixia; Li, Jiayang; Wang, Kejian	2018	Robust genome editing of CRISPR-Cas9 at NAG PAMs in rice	10.1007/s11427-017-9247-9	CRISPR/SpCas9	DNA-stable	DL- M3	1									A																	NGG	No	Yes	0.55
88	1	Meng, Xiangbing; Hu, Xixun; Liu, Qing; Song, Xiaoguang; Gao, Caixia; Li, Jiayang; Wang, Kejian	2018	Robust genome editing of CRISPR-Cas9 at NAG PAMs in rice	10.1007/s11427-017-9247-9	CRISPR/SpCas9	DNA-stable	DL- M3	1									A																	NAG	No	Yes	0.55
88	1	Meng, Xiangbing; Hu, Xixun; Liu, Qing; Song, Xiaoguang; Gao, Caixia; Li, Jiayang; Wang, Kejian	2018	Robust genome editing of CRISPR-Cas9 at NAG PAMs in rice	10.1007/s11427-017-9247-9	CRISPR/SpCas9	DNA-stable	DL- M2	1							C																			NGG	No	Yes	0.55
88	1	Meng, Xiangbing; Hu, Xixun; Liu, Qing; Song, Xiaoguang; Gao, Caixia; Li, Jiayang; Wang, Kejian	2018	Robust genome editing of CRISPR-Cas9 at NAG PAMs in rice	10.1007/s11427-017-9247-9	CRISPR/SpCas9	DNA-stable	DL- M2	1							C																			NAG	No	Yes	0.55
88	1	Meng, Xiangbing; Hu, Xixun; Liu, Qing; Song, Xiaoguang; Gao, Caixia; Li, Jiayang; Wang, Kejian	2018	Robust genome editing of CRISPR-Cas9 at NAG PAMs in rice	10.1007/s11427-017-9247-9	CRISPR/SpCas9	DNA-stable	DL- M14	2																			T	T						NGG	No	No	0.55
88	1	Meng, Xiangbing; Hu, Xixun; Liu, Qing; Song, Xiaoguang; Gao, Caixia; Li, Jiayang; Wang, Kejian	2018	Robust genome editing of CRISPR-Cas9 at NAG PAMs in rice	10.1007/s11427-017-9247-9	CRISPR/SpCas9	DNA-stable	DL- M14	2																			T	T						NAG	No	No	0.55
88	1	Meng, Xiangbing; Hu, Xixun; Liu, Qing; Song, Xiaoguang; Gao, Caixia; Li, Jiayang; Wang, Kejian	2018	Robust genome editing of CRISPR-Cas9 at NAG PAMs in rice	10.1007/s11427-017-9247-9	CRISPR/SpCas9	DNA-stable	DL- M16	2											T										G					NAG	No	No	0.55
88	1	Meng, Xiangbing; Hu, Xixun; Liu, Qing; Song, Xiaoguang; Gao, Caixia; Li, Jiayang; Wang, Kejian	2018	Robust genome editing of CRISPR-Cas9 at NAG PAMs in rice	10.1007/s11427-017-9247-9	CRISPR/SpCas9	DNA-stable	DL- M16	2											T										G					NGG	No	Yes	0.55
88	1	Meng, Xiangbing; Hu, Xixun; Liu, Qing; Song, Xiaoguang; Gao, Caixia; Li, Jiayang; Wang, Kejian	2018	Robust genome editing of CRISPR-Cas9 at NAG PAMs in rice	10.1007/s11427-017-9247-9	CRISPR/SpCas9	DNA-stable	DL- M18	2																	A						C			NGG	No	No	0.55
88	1	Meng, Xiangbing; Hu, Xixun; Liu, Qing; Song, Xiaoguang; Gao, Caixia; Li, Jiayang; Wang, Kejian	2018	Robust genome editing of CRISPR-Cas9 at NAG PAMs in rice	10.1007/s11427-017-9247-9	CRISPR/SpCas9	DNA-stable	DL- M18	2																	A						C			NAG	No	No	0.55
88	1	Meng, Xiangbing; Hu, Xixun; Liu, Qing; Song, Xiaoguang; Gao, Caixia; Li, Jiayang; Wang, Kejian	2018	Robust genome editing of CRISPR-Cas9 at NAG PAMs in rice	10.1007/s11427-017-9247-9	CRISPR/SpCas9	DNA-stable	DL- M15	2																							A	A		NGG	No	No	0.55
88	1	Meng, Xiangbing; Hu, Xixun; Liu, Qing; Song, Xiaoguang; Gao, Caixia; Li, Jiayang; Wang, Kejian	2018	Robust genome editing of CRISPR-Cas9 at NAG PAMs in rice	10.1007/s11427-017-9247-9	CRISPR/SpCas9	DNA-stable	DL- M15	2																							A	A		NAG	No	No	0.55
88	1	Meng, Xiangbing; Hu, Xixun; Liu, Qing; Song, Xiaoguang; Gao, Caixia; Li, Jiayang; Wang, Kejian	2018	Robust genome editing of CRISPR-Cas9 at NAG PAMs in rice	10.1007/s11427-017-9247-9	CRISPR/SpCas9	DNA-stable	DL- M12	2											G	G														NGG	No	Yes	0.55
88	1	Meng, Xiangbing; Hu, Xixun; Liu, Qing; Song, Xiaoguang; Gao, Caixia; Li, Jiayang; Wang, Kejian	2018	Robust genome editing of CRISPR-Cas9 at NAG PAMs in rice	10.1007/s11427-017-9247-9	CRISPR/SpCas9	DNA-stable	DL- M12	2											G	G														NAG	No	Yes	0.55
88	1	Meng, Xiangbing; Hu, Xixun; Liu, Qing; Song, Xiaoguang; Gao, Caixia; Li, Jiayang; Wang, Kejian	2018	Robust genome editing of CRISPR-Cas9 at NAG PAMs in rice	10.1007/s11427-017-9247-9	CRISPR/SpCas9	DNA-stable	DL- M17	2							C						G													NAG	No	No	0.55
88	1	Meng, Xiangbing; Hu, Xixun; Liu, Qing; Song, Xiaoguang; Gao, Caixia; Li, Jiayang; Wang, Kejian	2018	Robust genome editing of CRISPR-Cas9 at NAG PAMs in rice	10.1007/s11427-017-9247-9	CRISPR/SpCas9	DNA-stable	DL- M17	2							C						G													NGG	No	Yes	0.55
88	1	Meng, Xiangbing; Hu, Xixun; Liu, Qing; Song, Xiaoguang; Gao, Caixia; Li, Jiayang; Wang, Kejian	2018	Robust genome editing of CRISPR-Cas9 at NAG PAMs in rice	10.1007/s11427-017-9247-9	CRISPR/SpCas9	DNA-stable	DL- M13	2															C	C										NAG	No	No	0.55
88	1	Meng, Xiangbing; Hu, Xixun; Liu, Qing; Song, Xiaoguang; Gao, Caixia; Li, Jiayang; Wang, Kejian	2018	Robust genome editing of CRISPR-Cas9 at NAG PAMs in rice	10.1007/s11427-017-9247-9	CRISPR/SpCas9	DNA-stable	DL- M13	2															C	C										NGG	No	No	0.55
88	1	Meng, Xiangbing; Hu, Xixun; Liu, Qing; Song, Xiaoguang; Gao, Caixia; Li, Jiayang; Wang, Kejian	2018	Robust genome editing of CRISPR-Cas9 at NAG PAMs in rice	10.1007/s11427-017-9247-9	CRISPR/SpCas9	DNA-stable	DL- M18	3											T						A						C			NGG	No	No	0.55
88	1	Meng, Xiangbing; Hu, Xixun; Liu, Qing; Song, Xiaoguang; Gao, Caixia; Li, Jiayang; Wang, Kejian	2018	Robust genome editing of CRISPR-Cas9 at NAG PAMs in rice	10.1007/s11427-017-9247-9	CRISPR/SpCas9	DNA-stable	DL- M18	3															C	A	T									NGG	No	No	0.55
88	1	Meng, Xiangbing; Hu, Xixun; Liu, Qing; Song, Xiaoguang; Gao, Caixia; Li, Jiayang; Wang, Kejian	2018	Robust genome editing of CRISPR-Cas9 at NAG PAMs in rice	10.1007/s11427-017-9247-9	CRISPR/SpCas9	DNA-stable	DL- M18	3							C						G						T							NGG	No	No	0.55
88	1	Meng, Xiangbing; Hu, Xixun; Liu, Qing; Song, Xiaoguang; Gao, Caixia; Li, Jiayang; Wang, Kejian	2018	Robust genome editing of CRISPR-Cas9 at NAG PAMs in rice	10.1007/s11427-017-9247-9	CRISPR/SpCas9	DNA-stable	DL- M18	3							A	C	T																	NGG	No	No	0.55
88	1	Meng, Xiangbing; Hu, Xixun; Liu, Qing; Song, Xiaoguang; Gao, Caixia; Li, Jiayang; Wang, Kejian	2018	Robust genome editing of CRISPR-Cas9 at NAG PAMs in rice	10.1007/s11427-017-9247-9	CRISPR/SpCas9	DNA-stable	DL- M18	3											T						A						C			NAG	No	No	0.55
88	1	Meng, Xiangbing; Hu, Xixun; Liu, Qing; Song, Xiaoguang; Gao, Caixia; Li, Jiayang; Wang, Kejian	2018	Robust genome editing of CRISPR-Cas9 at NAG PAMs in rice	10.1007/s11427-017-9247-9	CRISPR/SpCas9	DNA-stable	DL- M18	3															C	A	T									NAG	No	No	0.55
88	1	Meng, Xiangbing; Hu, Xixun; Liu, Qing; Song, Xiaoguang; Gao, Caixia; Li, Jiayang; Wang, Kejian	2018	Robust genome editing of CRISPR-Cas9 at NAG PAMs in rice	10.1007/s11427-017-9247-9	CRISPR/SpCas9	DNA-stable	DL- M18	3							C						G						T							NAG	No	No	0.55
88	1	Meng, Xiangbing; Hu, Xixun; Liu, Qing; Song, Xiaoguang; Gao, Caixia; Li, Jiayang; Wang, Kejian	2018	Robust genome editing of CRISPR-Cas9 at NAG PAMs in rice	10.1007/s11427-017-9247-9	CRISPR/SpCas9	DNA-stable	DL- M18	3							A	C	T																	NAG	No	No	0.55
88	2	Meng, Xiangbing; Hu, Xixun; Liu, Qing; Song, Xiaoguang; Gao, Caixia; Li, Jiayang; Wang, Kejian	2018	Robust genome editing of CRISPR-Cas9 at NAG PAMs in rice	10.1007/s11427-017-9247-9	CRISPR/SpCas9	DNA-stable	NAG2-NAL1-OT1	3								T										A						A		GGG	No	No	0.42
88	3	Meng, Xiangbing; Hu, Xixun; Liu, Qing; Song, Xiaoguang; Gao, Caixia; Li, Jiayang; Wang, Kejian	2018	Robust genome editing of CRISPR-Cas9 at NAG PAMs in rice	10.1007/s11427-017-9247-9	CRISPR/SpCas9	DNA-stable	NAG4-LPA1-OT1	3									A		G		A													AGG	No	No	0.84
88	4	Meng, Xiangbing; Hu, Xixun; Liu, Qing; Song, Xiaoguang; Gao, Caixia; Li, Jiayang; Wang, Kejian	2018	Robust genome editing of CRISPR-Cas9 at NAG PAMs in rice	10.1007/s11427-017-9247-9	CRISPR/SpCas9	DNA-stable	NAG7-LG1-OT2	3										C			C				A									AGG	No	No	0.53
88	4	Meng, Xiangbing; Hu, Xixun; Liu, Qing; Song, Xiaoguang; Gao, Caixia; Li, Jiayang; Wang, Kejian	2018	Robust genome editing of CRISPR-Cas9 at NAG PAMs in rice	10.1007/s11427-017-9247-9	CRISPR/SpCas9	DNA-stable	NAG7-LG1-OT1	2										A											G					TGG	No	No	0.55
88	5	Meng, Xiangbing; Hu, Xixun; Liu, Qing; Song, Xiaoguang; Gao, Caixia; Li, Jiayang; Wang, Kejian	2018	Robust genome editing of CRISPR-Cas9 at NAG PAMs in rice	10.1007/s11427-017-9247-9	CRISPR/SpCas9	DNA-stable	NAG8-GL1-1-OT1	≥4							T	T					A				T									AGG	No	No	0.58
88	5	Meng, Xiangbing; Hu, Xixun; Liu, Qing; Song, Xiaoguang; Gao, Caixia; Li, Jiayang; Wang, Kejian	2018	Robust genome editing of CRISPR-Cas9 at NAG PAMs in rice	10.1007/s11427-017-9247-9	CRISPR/SpCas9	DNA-stable	NAG8-GL1-1-OT2	3										C		G					G									TAG	No	No	0.58
89		Okuzaki, Ayako; Ogawa, Takumi; Koizuka, Chie; Kaneko, Kanako; Inaba, Mizue; Imamura, Jun; Koizuka, Nobuya	2018	CRISPR/Cas9-mediated genome editing of the fatty acid desaturase 2 gene in Brassica napus	10.1016/j.plaphy.2018.04.025	CRISPR/SpCas9	DNA-stable	FAD2_Ca-OT1	2								C			G															TGG	No	No	0.4
90		Peng, Aihong; Chen, Shanchun; Lei, Tiangang; Xu, Lanzhen; He, Yongrui; Wu, Liu; Yao, Lixiao; Zou, Xiuping	2017	Engineering canker-resistant plants through CRISPR/Cas9-targeted editing of the susceptibility gene CsLOB1 promoter in citrus	10.1111/pbi.12733	CRISPR/SpCas9	DNA-stable	CsLOB1 -O2	2														T											C	AGG	No	No	0.25
90		Peng, Aihong; Chen, Shanchun; Lei, Tiangang; Xu, Lanzhen; He, Yongrui; Wu, Liu; Yao, Lixiao; Zou, Xiuping	2017	Engineering canker-resistant plants through CRISPR/Cas9-targeted editing of the susceptibility gene CsLOB1 promoter in citrus	10.1111/pbi.12733	CRISPR/SpCas9	DNA-stable	CsLOB1 -O7	2																	A					A				AAG	No	Yes	0.25
90		Peng, Aihong; Chen, Shanchun; Lei, Tiangang; Xu, Lanzhen; He, Yongrui; Wu, Liu; Yao, Lixiao; Zou, Xiuping	2017	Engineering canker-resistant plants through CRISPR/Cas9-targeted editing of the susceptibility gene CsLOB1 promoter in citrus	10.1111/pbi.12733	CRISPR/SpCas9	DNA-stable	CsLOB1 -O6	3						T									T							C				CGG	No	Yes	0.25
90		Peng, Aihong; Chen, Shanchun; Lei, Tiangang; Xu, Lanzhen; He, Yongrui; Wu, Liu; Yao, Lixiao; Zou, Xiuping	2017	Engineering canker-resistant plants through CRISPR/Cas9-targeted editing of the susceptibility gene CsLOB1 promoter in citrus	10.1111/pbi.12733	CRISPR/SpCas9	DNA-stable	CsLOB1 -O8	3						C									A			T								AAG	No	Yes	0.25
90		Peng, Aihong; Chen, Shanchun; Lei, Tiangang; Xu, Lanzhen; He, Yongrui; Wu, Liu; Yao, Lixiao; Zou, Xiuping	2017	Engineering canker-resistant plants through CRISPR/Cas9-targeted editing of the susceptibility gene CsLOB1 promoter in citrus	10.1111/pbi.12733	CRISPR/SpCas9	DNA-stable	CsLOB1 -O10	3						T				T														T		AAG	No	No	0.25
90		Peng, Aihong; Chen, Shanchun; Lei, Tiangang; Xu, Lanzhen; He, Yongrui; Wu, Liu; Yao, Lixiao; Zou, Xiuping	2017	Engineering canker-resistant plants through CRISPR/Cas9-targeted editing of the susceptibility gene CsLOB1 promoter in citrus	10.1111/pbi.12733	CRISPR/SpCas9	DNA-stable	CsLOB1 -O3	3						A								C	C											AAG	No	No	0.25
90		Peng, Aihong; Chen, Shanchun; Lei, Tiangang; Xu, Lanzhen; He, Yongrui; Wu, Liu; Yao, Lixiao; Zou, Xiuping	2017	Engineering canker-resistant plants through CRISPR/Cas9-targeted editing of the susceptibility gene CsLOB1 promoter in citrus	10.1111/pbi.12733	CRISPR/SpCas9	DNA-stable	CsLOB1 -O11	3						T						T										T				AGG	No	No	0.25
90		Peng, Aihong; Chen, Shanchun; Lei, Tiangang; Xu, Lanzhen; He, Yongrui; Wu, Liu; Yao, Lixiao; Zou, Xiuping	2017	Engineering canker-resistant plants through CRISPR/Cas9-targeted editing of the susceptibility gene CsLOB1 promoter in citrus	10.1111/pbi.12733	CRISPR/SpCas9	DNA-stable	CsLOB1 -O1	3						A				T					T											AAG	No	Yes	0.25
90		Peng, Aihong; Chen, Shanchun; Lei, Tiangang; Xu, Lanzhen; He, Yongrui; Wu, Liu; Yao, Lixiao; Zou, Xiuping	2017	Engineering canker-resistant plants through CRISPR/Cas9-targeted editing of the susceptibility gene CsLOB1 promoter in citrus	10.1111/pbi.12733	CRISPR/SpCas9	DNA-stable	CsLOB1 -O4	3						A				T							A									TAG	No	Yes	0.25
90		Peng, Aihong; Chen, Shanchun; Lei, Tiangang; Xu, Lanzhen; He, Yongrui; Wu, Liu; Yao, Lixiao; Zou, Xiuping	2017	Engineering canker-resistant plants through CRISPR/Cas9-targeted editing of the susceptibility gene CsLOB1 promoter in citrus	10.1111/pbi.12733	CRISPR/SpCas9	DNA-stable	CsLOB1 -O5	≥4							C		A				A		A											AAG	No	Yes	0.25
90		Peng, Aihong; Chen, Shanchun; Lei, Tiangang; Xu, Lanzhen; He, Yongrui; Wu, Liu; Yao, Lixiao; Zou, Xiuping	2017	Engineering canker-resistant plants through CRISPR/Cas9-targeted editing of the susceptibility gene CsLOB1 promoter in citrus	10.1111/pbi.12733	CRISPR/SpCas9	DNA-stable	CsLOB1 -O9	≥4						A	A				G		G													AAG	No	Yes	0.25
92	1	Sugano, Shigeo S.; Nishihama, Ryuichi; Shirakawa, Makoto; Takagi, Junpei; Matsuda, Yoriko; Ishida, Sakiko; Shimada, Tomoo; Hara-Nishimura, Ikuko; Osakabe, Keishi; Kohchi, Takayuki	2018	Efficient CRISPR/Cas9-based genome editing and its application to conditional genetic analysis in Marchantia polymorpha	10.1101/277350	CRISPR/SpCas9	DNA-stable	ARF1-OT3	≥4						T				T												A			T	GGG	No	No	0.35
92	1	Sugano, Shigeo S.; Nishihama, Ryuichi; Shirakawa, Makoto; Takagi, Junpei; Matsuda, Yoriko; Ishida, Sakiko; Shimada, Tomoo; Hara-Nishimura, Ikuko; Osakabe, Keishi; Kohchi, Takayuki	2018	Efficient CRISPR/Cas9-based genome editing and its application to conditional genetic analysis in Marchantia polymorpha	10.1101/277350	CRISPR/SpCas9	DNA-stable	ARF1-OT2	≥4							T					A					A	G								GGG	No	No	0.35
92	1	Sugano, Shigeo S.; Nishihama, Ryuichi; Shirakawa, Makoto; Takagi, Junpei; Matsuda, Yoriko; Ishida, Sakiko; Shimada, Tomoo; Hara-Nishimura, Ikuko; Osakabe, Keishi; Kohchi, Takayuki	2018	Efficient CRISPR/Cas9-based genome editing and its application to conditional genetic analysis in Marchantia polymorpha	10.1101/277350	CRISPR/SpCas9	DNA-stable	ARF1-OT1	1																							T			GGG	No	No	0.35
92	2	Sugano, Shigeo S.; Nishihama, Ryuichi; Shirakawa, Makoto; Takagi, Junpei; Matsuda, Yoriko; Ishida, Sakiko; Shimada, Tomoo; Hara-Nishimura, Ikuko; Osakabe, Keishi; Kohchi, Takayuki	2018	Efficient CRISPR/Cas9-based genome editing and its application to conditional genetic analysis in Marchantia polymorpha	10.1101/277350	CRISPR/SpCas9	DNA-stable	NOP1-OT2	≥4									C	A								A							A	GGG	No	No	0.5
92	2	Sugano, Shigeo S.; Nishihama, Ryuichi; Shirakawa, Makoto; Takagi, Junpei; Matsuda, Yoriko; Ishida, Sakiko; Shimada, Tomoo; Hara-Nishimura, Ikuko; Osakabe, Keishi; Kohchi, Takayuki	2018	Efficient CRISPR/Cas9-based genome editing and its application to conditional genetic analysis in Marchantia polymorpha	10.1101/277350	CRISPR/SpCas9	DNA-stable	NOP1-OT3	≥4						A					G					A				A						TGG	No	No	0.5
92	2	Sugano, Shigeo S.; Nishihama, Ryuichi; Shirakawa, Makoto; Takagi, Junpei; Matsuda, Yoriko; Ishida, Sakiko; Shimada, Tomoo; Hara-Nishimura, Ikuko; Osakabe, Keishi; Kohchi, Takayuki	2018	Efficient CRISPR/Cas9-based genome editing and its application to conditional genetic analysis in Marchantia polymorpha	10.1101/277350	CRISPR/SpCas9	DNA-stable	NOP1-OT1	≥4							G	A				A	C													TGG	No	No	0.5
93	1	Wang, Pengcheng; Zhang, Jun; Sun, Lin; Ma, Yizan; Xu, Jiao; Liang, Sijia; Deng, Jinwu; Tan, Jiafu; Zhang, Qinghua; Tu, Lili; Daniell, Henry; Jin, Shuangxia; Zhang, Xianlong	2018	High efficient multisites genome editing in allotetraploid cotton ( Gossypium hirsutum ) using CRISPR/Cas9 system	10.1111/pbi.12755	CRISPR/SpCas9	DNA-stable	CLA1-sgRNA7-OT2	≥4										A		A	T		T			A								TGG	No	No	0.55
93	1	Wang, Pengcheng; Zhang, Jun; Sun, Lin; Ma, Yizan; Xu, Jiao; Liang, Sijia; Deng, Jinwu; Tan, Jiafu; Zhang, Qinghua; Tu, Lili; Daniell, Henry; Jin, Shuangxia; Zhang, Xianlong	2018	High efficient multisites genome editing in allotetraploid cotton ( Gossypium hirsutum ) using CRISPR/Cas9 system	10.1111/pbi.12755	CRISPR/SpCas9	DNA-stable	CLA1-sgRNA7-OT4	≥4										A			A	T		A		A								TGG	No	No	0.55
93	1	Wang, Pengcheng; Zhang, Jun; Sun, Lin; Ma, Yizan; Xu, Jiao; Liang, Sijia; Deng, Jinwu; Tan, Jiafu; Zhang, Qinghua; Tu, Lili; Daniell, Henry; Jin, Shuangxia; Zhang, Xianlong	2018	High efficient multisites genome editing in allotetraploid cotton ( Gossypium hirsutum ) using CRISPR/Cas9 system	10.1111/pbi.12755	CRISPR/SpCas9	DNA-stable	CLA1-sgRNA7-OT3	≥4							C			A			A		G			C								TGG	No	No	0.55
93	1	Wang, Pengcheng; Zhang, Jun; Sun, Lin; Ma, Yizan; Xu, Jiao; Liang, Sijia; Deng, Jinwu; Tan, Jiafu; Zhang, Qinghua; Tu, Lili; Daniell, Henry; Jin, Shuangxia; Zhang, Xianlong	2018	High efficient multisites genome editing in allotetraploid cotton ( Gossypium hirsutum ) using CRISPR/Cas9 system	10.1111/pbi.12755	CRISPR/SpCas9	DNA-stable	CLA1-sgRNA7-OT5	≥4						A			T	T	A			A												TGG	No	No	0.55
93	1	Wang, Pengcheng; Zhang, Jun; Sun, Lin; Ma, Yizan; Xu, Jiao; Liang, Sijia; Deng, Jinwu; Tan, Jiafu; Zhang, Qinghua; Tu, Lili; Daniell, Henry; Jin, Shuangxia; Zhang, Xianlong	2018	High efficient multisites genome editing in allotetraploid cotton ( Gossypium hirsutum ) using CRISPR/Cas9 system	10.1111/pbi.12755	CRISPR/SpCas9	DNA-stable	CLA1-sgRNA7-OT6	≥4						A		A				A	G	T												TGG	No	No	0.55
93	1	Wang, Pengcheng; Zhang, Jun; Sun, Lin; Ma, Yizan; Xu, Jiao; Liang, Sijia; Deng, Jinwu; Tan, Jiafu; Zhang, Qinghua; Tu, Lili; Daniell, Henry; Jin, Shuangxia; Zhang, Xianlong	2018	High efficient multisites genome editing in allotetraploid cotton ( Gossypium hirsutum ) using CRISPR/Cas9 system	10.1111/pbi.12755	CRISPR/SpCas9	DNA-stable	CLA1-sgRNA7-OT1	≥4						A		A				A				T	T									TGG	No	No	0.55
93	2	Wang, Pengcheng; Zhang, Jun; Sun, Lin; Ma, Yizan; Xu, Jiao; Liang, Sijia; Deng, Jinwu; Tan, Jiafu; Zhang, Qinghua; Tu, Lili; Daniell, Henry; Jin, Shuangxia; Zhang, Xianlong	2018	High efficient multisites genome editing in allotetraploid cotton ( Gossypium hirsutum ) using CRISPR/Cas9 system	10.1111/pbi.12755	CRISPR/SpCas9	DNA-stable	CLA1-sgRNA8-OT1	3										T				A			A									TAG	No	No	0.45
93	2	Wang, Pengcheng; Zhang, Jun; Sun, Lin; Ma, Yizan; Xu, Jiao; Liang, Sijia; Deng, Jinwu; Tan, Jiafu; Zhang, Qinghua; Tu, Lili; Daniell, Henry; Jin, Shuangxia; Zhang, Xianlong	2018	High efficient multisites genome editing in allotetraploid cotton ( Gossypium hirsutum ) using CRISPR/Cas9 system	10.1111/pbi.12755	CRISPR/SpCas9	DNA-stable	CLA1-sgRNA8-OT3	≥4							G									T	G	A								TGG	No	No	0.45
93	2	Wang, Pengcheng; Zhang, Jun; Sun, Lin; Ma, Yizan; Xu, Jiao; Liang, Sijia; Deng, Jinwu; Tan, Jiafu; Zhang, Qinghua; Tu, Lili; Daniell, Henry; Jin, Shuangxia; Zhang, Xianlong	2018	High efficient multisites genome editing in allotetraploid cotton ( Gossypium hirsutum ) using CRISPR/Cas9 system	10.1111/pbi.12755	CRISPR/SpCas9	DNA-stable	CLA1-sgRNA8-OT4	≥4						C	A								C		A	A								TGG	No	No	0.45
93	2	Wang, Pengcheng; Zhang, Jun; Sun, Lin; Ma, Yizan; Xu, Jiao; Liang, Sijia; Deng, Jinwu; Tan, Jiafu; Zhang, Qinghua; Tu, Lili; Daniell, Henry; Jin, Shuangxia; Zhang, Xianlong	2018	High efficient multisites genome editing in allotetraploid cotton ( Gossypium hirsutum ) using CRISPR/Cas9 system	10.1111/pbi.12755	CRISPR/SpCas9	DNA-stable	CLA1-sgRNA8-OT2	≥4							A		C		A					C										GGG	No	No	0.45
93	3	Wang, Pengcheng; Zhang, Jun; Sun, Lin; Ma, Yizan; Xu, Jiao; Liang, Sijia; Deng, Jinwu; Tan, Jiafu; Zhang, Qinghua; Tu, Lili; Daniell, Henry; Jin, Shuangxia; Zhang, Xianlong	2018	High efficient multisites genome editing in allotetraploid cotton ( Gossypium hirsutum ) using CRISPR/Cas9 system	10.1111/pbi.12755	CRISPR/SpCas9	DNA-stable	CLA1-sgRNA9-OT4	≥4								T							T	G	G	T								AGG	No	No	0.5
93	3	Wang, Pengcheng; Zhang, Jun; Sun, Lin; Ma, Yizan; Xu, Jiao; Liang, Sijia; Deng, Jinwu; Tan, Jiafu; Zhang, Qinghua; Tu, Lili; Daniell, Henry; Jin, Shuangxia; Zhang, Xianlong	2018	High efficient multisites genome editing in allotetraploid cotton ( Gossypium hirsutum ) using CRISPR/Cas9 system	10.1111/pbi.12755	CRISPR/SpCas9	DNA-stable	CLA1-sgRNA9-OT7	≥4									A	T		A	T					T								AGG	No	No	0.5
93	3	Wang, Pengcheng; Zhang, Jun; Sun, Lin; Ma, Yizan; Xu, Jiao; Liang, Sijia; Deng, Jinwu; Tan, Jiafu; Zhang, Qinghua; Tu, Lili; Daniell, Henry; Jin, Shuangxia; Zhang, Xianlong	2018	High efficient multisites genome editing in allotetraploid cotton ( Gossypium hirsutum ) using CRISPR/Cas9 system	10.1111/pbi.12755	CRISPR/SpCas9	DNA-stable	CLA1-sgRNA9-OT3	≥4						G				T	G			A	G											AGG	No	No	0.5
93	3	Wang, Pengcheng; Zhang, Jun; Sun, Lin; Ma, Yizan; Xu, Jiao; Liang, Sijia; Deng, Jinwu; Tan, Jiafu; Zhang, Qinghua; Tu, Lili; Daniell, Henry; Jin, Shuangxia; Zhang, Xianlong	2018	High efficient multisites genome editing in allotetraploid cotton ( Gossypium hirsutum ) using CRISPR/Cas9 system	10.1111/pbi.12755	CRISPR/SpCas9	DNA-stable	CLA1-sgRNA9-OT6	≥4							T	C								A	T									TGG	No	No	0.5
93	3	Wang, Pengcheng; Zhang, Jun; Sun, Lin; Ma, Yizan; Xu, Jiao; Liang, Sijia; Deng, Jinwu; Tan, Jiafu; Zhang, Qinghua; Tu, Lili; Daniell, Henry; Jin, Shuangxia; Zhang, Xianlong	2018	High efficient multisites genome editing in allotetraploid cotton ( Gossypium hirsutum ) using CRISPR/Cas9 system	10.1111/pbi.12755	CRISPR/SpCas9	DNA-stable	CLA1-sgRNA9-OT1	≥4						G		G					G			G	T									AGG	No	No	0.5
93	3	Wang, Pengcheng; Zhang, Jun; Sun, Lin; Ma, Yizan; Xu, Jiao; Liang, Sijia; Deng, Jinwu; Tan, Jiafu; Zhang, Qinghua; Tu, Lili; Daniell, Henry; Jin, Shuangxia; Zhang, Xianlong	2018	High efficient multisites genome editing in allotetraploid cotton ( Gossypium hirsutum ) using CRISPR/Cas9 system	10.1111/pbi.12755	CRISPR/SpCas9	DNA-stable	CLA1-sgRNA9-OT2	3																					T	C		T		AAG	No	No	0.5
93	3	Wang, Pengcheng; Zhang, Jun; Sun, Lin; Ma, Yizan; Xu, Jiao; Liang, Sijia; Deng, Jinwu; Tan, Jiafu; Zhang, Qinghua; Tu, Lili; Daniell, Henry; Jin, Shuangxia; Zhang, Xianlong	2018	High efficient multisites genome editing in allotetraploid cotton ( Gossypium hirsutum ) using CRISPR/Cas9 system	10.1111/pbi.12755	CRISPR/SpCas9	DNA-stable	CLA1-sgRNA9-OT5	3												T				A							G			GGG	No	No	0.5
93	4	Wang, Pengcheng; Zhang, Jun; Sun, Lin; Ma, Yizan; Xu, Jiao; Liang, Sijia; Deng, Jinwu; Tan, Jiafu; Zhang, Qinghua; Tu, Lili; Daniell, Henry; Jin, Shuangxia; Zhang, Xianlong	2018	High efficient multisites genome editing in allotetraploid cotton ( Gossypium hirsutum ) using CRISPR/Cas9 system	10.1111/pbi.12755	CRISPR/SpCas9	DNA-stable	CLA1-sgRNA10-OT9	3										T			T							A						CAG	No	No	0.45
93	4	Wang, Pengcheng; Zhang, Jun; Sun, Lin; Ma, Yizan; Xu, Jiao; Liang, Sijia; Deng, Jinwu; Tan, Jiafu; Zhang, Qinghua; Tu, Lili; Daniell, Henry; Jin, Shuangxia; Zhang, Xianlong	2018	High efficient multisites genome editing in allotetraploid cotton ( Gossypium hirsutum ) using CRISPR/Cas9 system	10.1111/pbi.12755	CRISPR/SpCas9	DNA-stable	CLA1-sgRNA10-OT1	3							A			G	A															CAG	No	No	0.45
93	4	Wang, Pengcheng; Zhang, Jun; Sun, Lin; Ma, Yizan; Xu, Jiao; Liang, Sijia; Deng, Jinwu; Tan, Jiafu; Zhang, Qinghua; Tu, Lili; Daniell, Henry; Jin, Shuangxia; Zhang, Xianlong	2018	High efficient multisites genome editing in allotetraploid cotton ( Gossypium hirsutum ) using CRISPR/Cas9 system	10.1111/pbi.12755	CRISPR/SpCas9	DNA-stable	CLA1-sgRNA10-OT2	3												T									A			A		GGG	No	No	0.45
93	4	Wang, Pengcheng; Zhang, Jun; Sun, Lin; Ma, Yizan; Xu, Jiao; Liang, Sijia; Deng, Jinwu; Tan, Jiafu; Zhang, Qinghua; Tu, Lili; Daniell, Henry; Jin, Shuangxia; Zhang, Xianlong	2018	High efficient multisites genome editing in allotetraploid cotton ( Gossypium hirsutum ) using CRISPR/Cas9 system	10.1111/pbi.12755	CRISPR/SpCas9	DNA-stable	CLA1-sgRNA10-OT4	3							A			G	A															TGG	No	No	0.45
93	4	Wang, Pengcheng; Zhang, Jun; Sun, Lin; Ma, Yizan; Xu, Jiao; Liang, Sijia; Deng, Jinwu; Tan, Jiafu; Zhang, Qinghua; Tu, Lili; Daniell, Henry; Jin, Shuangxia; Zhang, Xianlong	2018	High efficient multisites genome editing in allotetraploid cotton ( Gossypium hirsutum ) using CRISPR/Cas9 system	10.1111/pbi.12755	CRISPR/SpCas9	DNA-stable	CLA1-sgRNA10-OT5	≥4							A			A	A				A			G								CGG	No	No	0.45
93	4	Wang, Pengcheng; Zhang, Jun; Sun, Lin; Ma, Yizan; Xu, Jiao; Liang, Sijia; Deng, Jinwu; Tan, Jiafu; Zhang, Qinghua; Tu, Lili; Daniell, Henry; Jin, Shuangxia; Zhang, Xianlong	2018	High efficient multisites genome editing in allotetraploid cotton ( Gossypium hirsutum ) using CRISPR/Cas9 system	10.1111/pbi.12755	CRISPR/SpCas9	DNA-stable	CLA1-sgRNA10-OT7	≥4							A			A	G	A						G								CGG	No	No	0.45
93	4	Wang, Pengcheng; Zhang, Jun; Sun, Lin; Ma, Yizan; Xu, Jiao; Liang, Sijia; Deng, Jinwu; Tan, Jiafu; Zhang, Qinghua; Tu, Lili; Daniell, Henry; Jin, Shuangxia; Zhang, Xianlong	2018	High efficient multisites genome editing in allotetraploid cotton ( Gossypium hirsutum ) using CRISPR/Cas9 system	10.1111/pbi.12755	CRISPR/SpCas9	DNA-stable	CLA1-sgRNA10-OT6	≥4									A				G	A	A											AGG	No	No	0.45
93	4	Wang, Pengcheng; Zhang, Jun; Sun, Lin; Ma, Yizan; Xu, Jiao; Liang, Sijia; Deng, Jinwu; Tan, Jiafu; Zhang, Qinghua; Tu, Lili; Daniell, Henry; Jin, Shuangxia; Zhang, Xianlong	2018	High efficient multisites genome editing in allotetraploid cotton ( Gossypium hirsutum ) using CRISPR/Cas9 system	10.1111/pbi.12755	CRISPR/SpCas9	DNA-stable	CLA1-sgRNA10-OT3	≥4									A	A			G	A	T											CGG	No	No	0.45
93	4	Wang, Pengcheng; Zhang, Jun; Sun, Lin; Ma, Yizan; Xu, Jiao; Liang, Sijia; Deng, Jinwu; Tan, Jiafu; Zhang, Qinghua; Tu, Lili; Daniell, Henry; Jin, Shuangxia; Zhang, Xianlong	2018	High efficient multisites genome editing in allotetraploid cotton ( Gossypium hirsutum ) using CRISPR/Cas9 system	10.1111/pbi.12755	CRISPR/SpCas9	DNA-stable	CLA1-sgRNA10-OT8	≥4								T		T			A				A									TGG	No	No	0.45
94	1	Wang, Xianhang; Tu, Mingxing; Wang, Dejun; Liu, Jianwei; Li, Yajuan; Li, Zhi; Wang, Yuejin; Wang, Xiping	2018	CRISPR/Cas9-mediated efficient targeted mutagenesis in grape in the first generation	10.1111/pbi.12832	CRISPR/SpCas9	DNA-stable	WRKY52-target1-OT1	≥4							A					T								T				T		TGG	No	No	0.55
94	1	Wang, Xianhang; Tu, Mingxing; Wang, Dejun; Liu, Jianwei; Li, Yajuan; Li, Zhi; Wang, Yuejin; Wang, Xiping	2018	CRISPR/Cas9-mediated efficient targeted mutagenesis in grape in the first generation	10.1111/pbi.12832	CRISPR/SpCas9	DNA-stable	WRKY52-target1-OT2	≥4																T	T			G		A				TAG	No	No	0.55
94	2	Wang, Xianhang; Tu, Mingxing; Wang, Dejun; Liu, Jianwei; Li, Yajuan; Li, Zhi; Wang, Yuejin; Wang, Xiping	2018	CRISPR/Cas9-mediated efficient targeted mutagenesis in grape in the first generation	10.1111/pbi.12832	CRISPR/SpCas9	DNA-stable	WRKY52-target2-OT3	≥4								A				T				G			T							CGG	No	No	0.7
94	3	Wang, Xianhang; Tu, Mingxing; Wang, Dejun; Liu, Jianwei; Li, Yajuan; Li, Zhi; Wang, Yuejin; Wang, Xiping	2018	CRISPR/Cas9-mediated efficient targeted mutagenesis in grape in the first generation	10.1111/pbi.12832	CRISPR/SpCas9	DNA-stable	WRKY52-target3-OT4	≥4								G	G						T										A	GGG	No	No	0.8
94	3	Wang, Xianhang; Tu, Mingxing; Wang, Dejun; Liu, Jianwei; Li, Yajuan; Li, Zhi; Wang, Yuejin; Wang, Xiping	2018	CRISPR/Cas9-mediated efficient targeted mutagenesis in grape in the first generation	10.1111/pbi.12832	CRISPR/SpCas9	DNA-stable	WRKY52-target3-OT5	≥4										C	A			A			G									AGG	No	No	0.8
94	4	Wang, Xianhang; Tu, Mingxing; Wang, Dejun; Liu, Jianwei; Li, Yajuan; Li, Zhi; Wang, Yuejin; Wang, Xiping	2018	CRISPR/Cas9-mediated efficient targeted mutagenesis in grape in the first generation	10.1111/pbi.12832	CRISPR/SpCas9	DNA-stable	WRKY52-target4-OT6	≥4									A						T				T						T	GGG	No	No	0.65
96	1	Yang, Hong; Wu, Jia-Jing; Tang, Ting; Liu, Ke-De; Dai, Cheng	2017	CRISPR/Cas9-mediated genome editing efficiently creates specific mutations at multiple loci using one sgRNA in Brassica napus	10.1038/s41598-017-07871-9	CRISPR/SpCas9	DNA-stable	A9.RGA-sgRNA1-OT2	3						C									G									T		AGG	No	No	0.7
96	1	Yang, Hong; Wu, Jia-Jing; Tang, Ting; Liu, Ke-De; Dai, Cheng	2017	CRISPR/Cas9-mediated genome editing efficiently creates specific mutations at multiple loci using one sgRNA in Brassica napus	10.1038/s41598-017-07871-9	CRISPR/SpCas9	DNA-stable	A9.RGA-sgRNA1-OT1	2															A									G		AGG	No	No	0.7
96	2	Yang, Hong; Wu, Jia-Jing; Tang, Ting; Liu, Ke-De; Dai, Cheng	2017	CRISPR/Cas9-mediated genome editing efficiently creates specific mutations at multiple loci using one sgRNA in Brassica napus	10.1038/s41598-017-07871-9	CRISPR/SpCas9	DNA-stable	A9.RGA-sgRNA2-OT3	1																			T							TGG	No	No	0.65
96	3	Yang, Hong; Wu, Jia-Jing; Tang, Ting; Liu, Ke-De; Dai, Cheng	2017	CRISPR/Cas9-mediated genome editing efficiently creates specific mutations at multiple loci using one sgRNA in Brassica napus	10.1038/s41598-017-07871-9	CRISPR/SpCas9	DNA-stable	C9.RGA-sgRNA1-OT1	1																					C					TGG	No	No	0.55
96	4	Yang, Hong; Wu, Jia-Jing; Tang, Ting; Liu, Ke-De; Dai, Cheng	2017	CRISPR/Cas9-mediated genome editing efficiently creates specific mutations at multiple loci using one sgRNA in Brassica napus	10.1038/s41598-017-07871-9	CRISPR/SpCas9	DNA-stable	C9.RGA-sgRNA2-OT3	3										C	G		T													TGG	No	No	0.6
96	4	Yang, Hong; Wu, Jia-Jing; Tang, Ting; Liu, Ke-De; Dai, Cheng	2017	CRISPR/Cas9-mediated genome editing efficiently creates specific mutations at multiple loci using one sgRNA in Brassica napus	10.1038/s41598-017-07871-9	CRISPR/SpCas9	DNA-stable	C9.RGA-sgRNA2-OT2	1																			C							TGG	No	No	0.6
96	5	Yang, Hong; Wu, Jia-Jing; Tang, Ting; Liu, Ke-De; Dai, Cheng	2017	CRISPR/Cas9-mediated genome editing efficiently creates specific mutations at multiple loci using one sgRNA in Brassica napus	10.1038/s41598-017-07871-9	CRISPR/SpCas9	DNA-stable	A6.RGA-sgRNA1-OT1	2												A						G								TGG	No	No	0.5
96	5	Yang, Hong; Wu, Jia-Jing; Tang, Ting; Liu, Ke-De; Dai, Cheng	2017	CRISPR/Cas9-mediated genome editing efficiently creates specific mutations at multiple loci using one sgRNA in Brassica napus	10.1038/s41598-017-07871-9	CRISPR/SpCas9	DNA-stable	A6.RGA-sgRNA1-OT2	2												A						G								TGG	No	No	0.5
96	5	Yang, Hong; Wu, Jia-Jing; Tang, Ting; Liu, Ke-De; Dai, Cheng	2017	CRISPR/Cas9-mediated genome editing efficiently creates specific mutations at multiple loci using one sgRNA in Brassica napus	10.1038/s41598-017-07871-9	CRISPR/SpCas9	DNA-stable	A6.RGA-sgRNA1-OT3	2												C						G								TGG	No	No	0.5
96	6	Yang, Hong; Wu, Jia-Jing; Tang, Ting; Liu, Ke-De; Dai, Cheng	2017	CRISPR/Cas9-mediated genome editing efficiently creates specific mutations at multiple loci using one sgRNA in Brassica napus	10.1038/s41598-017-07871-9	CRISPR/SpCas9	DNA-stable	A6.RGA-sgRNA2-OT4	3										G	T		G													TGG	No	No	0.6
96	7	Yang, Hong; Wu, Jia-Jing; Tang, Ting; Liu, Ke-De; Dai, Cheng	2017	CRISPR/Cas9-mediated genome editing efficiently creates specific mutations at multiple loci using one sgRNA in Brassica napus	10.1038/s41598-017-07871-9	CRISPR/SpCas9	DNA-stable	C7.RGA-sgRNA1-OT3	2						T						T														AGG	No	No	0.65
96	7	Yang, Hong; Wu, Jia-Jing; Tang, Ting; Liu, Ke-De; Dai, Cheng	2017	CRISPR/Cas9-mediated genome editing efficiently creates specific mutations at multiple loci using one sgRNA in Brassica napus	10.1038/s41598-017-07871-9	CRISPR/SpCas9	DNA-stable	C7.RGA-sgRNA1-OT1	2						A																		G		AGG	No	No	0.65
96	7	Yang, Hong; Wu, Jia-Jing; Tang, Ting; Liu, Ke-De; Dai, Cheng	2017	CRISPR/Cas9-mediated genome editing efficiently creates specific mutations at multiple loci using one sgRNA in Brassica napus	10.1038/s41598-017-07871-9	CRISPR/SpCas9	DNA-stable	C7.RGA-sgRNA1-OT2	2						A																		G		AGG	No	No	0.65
97	1	Yang, Xiaoyu; Chen, Lei; He, Junxian; Yu, Weichang	2017	Knocking out of carotenoid catabolic genes in rice fails to boost carotenoid accumulation, but reveals a mutation in strigolactone biosynthesis	10.1007/s00299-017-2172-6	CRISPR/SpCas9	DNA-stable	CYP97A4-OT1	2																T		C								AGG	No	No	0.85
97	1	Yang, Xiaoyu; Chen, Lei; He, Junxian; Yu, Weichang	2017	Knocking out of carotenoid catabolic genes in rice fails to boost carotenoid accumulation, but reveals a mutation in strigolactone biosynthesis	10.1007/s00299-017-2172-6	CRISPR/SpCas9	DNA-stable	CYP97A4-OT3	≥4						G	T		G		A															TGG	No	No	0.85
97	1	Yang, Xiaoyu; Chen, Lei; He, Junxian; Yu, Weichang	2017	Knocking out of carotenoid catabolic genes in rice fails to boost carotenoid accumulation, but reveals a mutation in strigolactone biosynthesis	10.1007/s00299-017-2172-6	CRISPR/SpCas9	DNA-stable	CYP97A4-OT2	3														T					T	C						AGG	No	No	0.85
97	2	Yang, Xiaoyu; Chen, Lei; He, Junxian; Yu, Weichang	2017	Knocking out of carotenoid catabolic genes in rice fails to boost carotenoid accumulation, but reveals a mutation in strigolactone biosynthesis	10.1007/s00299-017-2172-6	CRISPR/SpCas9	DNA-stable	DSM2-OT3	1																						C				CGG	No	No	0.8
97	2	Yang, Xiaoyu; Chen, Lei; He, Junxian; Yu, Weichang	2017	Knocking out of carotenoid catabolic genes in rice fails to boost carotenoid accumulation, but reveals a mutation in strigolactone biosynthesis	10.1007/s00299-017-2172-6	CRISPR/SpCas9	DNA-stable	DSM2-OT1	1																								G		CGG	No	No	0.8
97	2	Yang, Xiaoyu; Chen, Lei; He, Junxian; Yu, Weichang	2017	Knocking out of carotenoid catabolic genes in rice fails to boost carotenoid accumulation, but reveals a mutation in strigolactone biosynthesis	10.1007/s00299-017-2172-6	CRISPR/SpCas9	DNA-stable	DSM2-OT2	3							C													G		C				TGG	No	No	0.8
97	3	Yang, Xiaoyu; Chen, Lei; He, Junxian; Yu, Weichang	2017	Knocking out of carotenoid catabolic genes in rice fails to boost carotenoid accumulation, but reveals a mutation in strigolactone biosynthesis	10.1007/s00299-017-2172-6	CRISPR/SpCas9	DNA-stable	CCD4a-OT1	≥4						C	A	G	G	G									G							TGG	No	No	0.65
97	3	Yang, Xiaoyu; Chen, Lei; He, Junxian; Yu, Weichang	2017	Knocking out of carotenoid catabolic genes in rice fails to boost carotenoid accumulation, but reveals a mutation in strigolactone biosynthesis	10.1007/s00299-017-2172-6	CRISPR/SpCas9	DNA-stable	CCD4a-OT2	≥4						C		G		G									G							TGG	No	No	0.65
97	3	Yang, Xiaoyu; Chen, Lei; He, Junxian; Yu, Weichang	2017	Knocking out of carotenoid catabolic genes in rice fails to boost carotenoid accumulation, but reveals a mutation in strigolactone biosynthesis	10.1007/s00299-017-2172-6	CRISPR/SpCas9	DNA-stable	CCD4a-OT3	≥4						C	A	A	G	G							A									TGG	No	No	0.65
97	4	Yang, Xiaoyu; Chen, Lei; He, Junxian; Yu, Weichang	2017	Knocking out of carotenoid catabolic genes in rice fails to boost carotenoid accumulation, but reveals a mutation in strigolactone biosynthesis	10.1007/s00299-017-2172-6	CRISPR/SpCas9	DNA-stable	CCD7-OT1	2																	C			C						AGG	No	No	0.75
97	4	Yang, Xiaoyu; Chen, Lei; He, Junxian; Yu, Weichang	2017	Knocking out of carotenoid catabolic genes in rice fails to boost carotenoid accumulation, but reveals a mutation in strigolactone biosynthesis	10.1007/s00299-017-2172-6	CRISPR/SpCas9	DNA-stable	CCD7-OT3	3							A										G					G				AGG	No	No	0.75
97	4	Yang, Xiaoyu; Chen, Lei; He, Junxian; Yu, Weichang	2017	Knocking out of carotenoid catabolic genes in rice fails to boost carotenoid accumulation, but reveals a mutation in strigolactone biosynthesis	10.1007/s00299-017-2172-6	CRISPR/SpCas9	DNA-stable	CCD7-OT2	2																		G				C				AGG	No	No	0.75
98	1	Yang, Yang; Zhu, Kaiyu; Li, Huailin; Han, Shaoqing; Meng, Qingwei; Khan, Shahid Ullah; Fan, Chuchuan; Xie, Kabin; Zhou, Yongming	2018	Precise editing of CLAVATA genes in Brassica napus L. regulates multilocular silique development	10.1111/pbi.12872	CRISPR/SpCas9	DNA-stable	CLV3-sgRNA1-OFF7	3											A				T			A								GAG	No	No	0.45
98	1	Yang, Yang; Zhu, Kaiyu; Li, Huailin; Han, Shaoqing; Meng, Qingwei; Khan, Shahid Ullah; Fan, Chuchuan; Xie, Kabin; Zhou, Yongming	2018	Precise editing of CLAVATA genes in Brassica napus L. regulates multilocular silique development	10.1111/pbi.12872	CRISPR/SpCas9	DNA-stable	CLV3-sgRNA1-OFF8	3											A				T			A								GAG	No	No	0.45
98	1	Yang, Yang; Zhu, Kaiyu; Li, Huailin; Han, Shaoqing; Meng, Qingwei; Khan, Shahid Ullah; Fan, Chuchuan; Xie, Kabin; Zhou, Yongming	2018	Precise editing of CLAVATA genes in Brassica napus L. regulates multilocular silique development	10.1111/pbi.12872	CRISPR/SpCas9	DNA-stable	CLV3-sgRNA1-OFF2	3							T					G		A												CAG	No	No	0.45
98	1	Yang, Yang; Zhu, Kaiyu; Li, Huailin; Han, Shaoqing; Meng, Qingwei; Khan, Shahid Ullah; Fan, Chuchuan; Xie, Kabin; Zhou, Yongming	2018	Precise editing of CLAVATA genes in Brassica napus L. regulates multilocular silique development	10.1111/pbi.12872	CRISPR/SpCas9	DNA-stable	CLV3-sgRNA1-OFF14	3										T						A					T					TAG	No	No	0.45
98	1	Yang, Yang; Zhu, Kaiyu; Li, Huailin; Han, Shaoqing; Meng, Qingwei; Khan, Shahid Ullah; Fan, Chuchuan; Xie, Kabin; Zhou, Yongming	2018	Precise editing of CLAVATA genes in Brassica napus L. regulates multilocular silique development	10.1111/pbi.12872	CRISPR/SpCas9	DNA-stable	CLV3-sgRNA1-OFF3	3							T					G		A												CAG	No	No	0.45
98	1	Yang, Yang; Zhu, Kaiyu; Li, Huailin; Han, Shaoqing; Meng, Qingwei; Khan, Shahid Ullah; Fan, Chuchuan; Xie, Kabin; Zhou, Yongming	2018	Precise editing of CLAVATA genes in Brassica napus L. regulates multilocular silique development	10.1111/pbi.12872	CRISPR/SpCas9	DNA-stable	CLV3-sgRNA1-OFF4	3							T					G		A												CAG	No	No	0.45
98	1	Yang, Yang; Zhu, Kaiyu; Li, Huailin; Han, Shaoqing; Meng, Qingwei; Khan, Shahid Ullah; Fan, Chuchuan; Xie, Kabin; Zhou, Yongming	2018	Precise editing of CLAVATA genes in Brassica napus L. regulates multilocular silique development	10.1111/pbi.12872	CRISPR/SpCas9	DNA-stable	CLV3-sgRNA1-OFF15	≥4							T		G							G						A				TGG	No	No	0.45
98	1	Yang, Yang; Zhu, Kaiyu; Li, Huailin; Han, Shaoqing; Meng, Qingwei; Khan, Shahid Ullah; Fan, Chuchuan; Xie, Kabin; Zhou, Yongming	2018	Precise editing of CLAVATA genes in Brassica napus L. regulates multilocular silique development	10.1111/pbi.12872	CRISPR/SpCas9	DNA-stable	CLV3-sgRNA1-OFF16	≥4							T		G							G						A				TGG	No	No	0.45
98	1	Yang, Yang; Zhu, Kaiyu; Li, Huailin; Han, Shaoqing; Meng, Qingwei; Khan, Shahid Ullah; Fan, Chuchuan; Xie, Kabin; Zhou, Yongming	2018	Precise editing of CLAVATA genes in Brassica napus L. regulates multilocular silique development	10.1111/pbi.12872	CRISPR/SpCas9	DNA-stable	CLV3-sgRNA1-OFF12	≥4									G				T			G						G				AGG	No	No	0.45
[truncated: 5,563 more rows]
