# Supplementary material for: Which Factors Affect the Occurrence of Off-Target Effects Caused by the Use of CRISPR/Cas: A Systematic Review in Plants
Source: Front Plant Sci. 2020 Nov 23;11:574959. doi: 10.3389/fpls.2020.574959 (PMC7719684; doi:10.3389/fpls.2020.574959)
Supplement: Supplementary file 5 [file Table_5.XLSX]

## Sheet: READ ME
Additional file 5
Tab	Description
"Validity assessment"	Validity assessment of all studies included in this systematic review. Details are provided about the rating of each criterion as well as the overall judgement

## Sheet: Validity assessment
		Article number	Study number	DOI	Did the sgRNA induce an on-target mutation?	Is a reference genome of the edited plant available and are there no sequencing errors?	Did a PAM follow the potential off-target sites?	Have/ has the potential off-target site(s) at least one mismatch to the on-target site?	Are information about the potential off-target sites provided? (amount of mismatches, the position of mismatches to the PAM)	Summary	Reason for medium/ low/ unclear validity	Primary reviewer comments
		1		10.1080/15592324.2015.1044191	Yes	Yes	Unclear	Unclear	No	Low validity	Missing information about potential off-target sites
		2	1	10.1038/srep30620	Yes	Yes	Unclear	Yes	Yes	Unclear validity	Unclear, whether a PAM follows the potential off-target sites
		2	2	10.1038/srep30620	Yes	Yes	Unclear	Yes	Yes	Unclear validity	Unclear, whether a PAM follows the potential off-target sites
		3	1	10.1007/s11032-016-0533-4	No	Yes	Yes	Yes	Yes	Low validity	No on-target mutation was induced
		3	2	10.1007/s11032-016-0533-4	Yes	Yes	Yes	Yes	Yes	High validity
		4	1	10.1111/pbi.12758	Yes	Yes	Yes	Yes	Yes	High validity
		4	2	10.1111/pbi.12758	Yes	Yes	Yes	Yes	Yes	High validity
		4	3	10.1111/pbi.12758	Yes	Yes	Yes	Yes	Yes	High validity
		5		10.1111/mpp.12375	Yes	Yes	Yes	Yes	Yes	High validity
		6	1	10.1038/srep44304	Yes	Yes	Yes	Yes	Yes	High validity
		6	2	10.1038/srep44304	Yes	Yes	Yes	Yes	Yes	High validity
		7	1	10.1111/pbi.12596	Yes	Yes	Yes	Yes	Yes	High validity
		7	2	10.1111/pbi.12596	Yes	Yes	Yes	Yes	Yes	High validity
		8	1	10.1038/srep38169	Yes	Yes	Yes	Yes	Yes	High validity
		8	2	10.1038/srep38169	Yes	Yes	Yes	Yes	Yes	High validity
		8	3	10.1038/srep38169	Yes	Yes	Yes	Yes	Yes	High validity
		9		10.1093/pcp/pcu154	Yes	Yes	Yes	Yes	Yes	High validity
		10	1	10.1016/j.jgg.2015.10.002	Yes	Yes	No	Yes	Yes	Low validity	Potential off-target sites are not followed by a PAM
		10	2	10.1016/j.jgg.2015.10.002	Yes	Yes	Yes	Yes	Yes	High validity
		10	3	10.1016/j.jgg.2015.10.002	Unclear	Yes	Yes	Yes	Yes	Unclear validity	Unclear, whether an on-target mutation was induced	On-target sequence not assignable
		11	1	10.1073/pnas.1400822111	Yes	Yes	Unclear	Yes	No	Low validity	Missing information about potential off-target sites
		11	2	10.1073/pnas.1400822111	Yes	Yes	Yes	Yes	Yes	High validity
		12		10.1007/s11103-014-0263-0	Yes	Yes	Yes	Yes	Yes	High validity
		13		10.3389/fpls.2017.00039	Yes	Yes	Yes	Yes	Yes	High validity
		14	1	10.1016/j.molp.2016.03.003	Yes	Yes	Yes	Yes	Yes	High validity
		14	2	10.1016/j.molp.2016.03.003	Yes	Yes	Yes	Yes	Yes	High validity
		15	1	10.1016/j.jgg.2016.12.001	No	Yes	No	Yes	Yes	Low validity	No on-target mutation was induced; Potential off-target sites are not followed by a PAM
		15	2	10.1016/j.jgg.2016.12.001	No	Yes	No	Yes	Yes	Low validity	No on-target mutation was induced; Potential off-target sites are not followed by a PAM
		15	3	10.1016/j.jgg.2016.12.001	Yes	Yes	No	Yes	Yes	Low validity	Potential off-target sites are not followed by a PAM
		15	4	10.1016/j.jgg.2016.12.001	Yes	Yes	No	Yes	Yes	Low validity	Potential off-target sites are not followed by a PAM
		15	5	10.1016/j.jgg.2016.12.001	Yes	Yes	No	Yes	Yes	Low validity	Potential off-target sites are not followed by a PAM
		16	1	10.1007/s00425-014-2180-5	Yes	Yes	Yes	Yes	Yes	High validity
		16	2	10.1007/s00425-014-2180-5	Yes	Yes	Yes	Yes	Yes	High validity
		17		10.1007/s11032-016-0591-7	Yes	Yes	Yes	Yes	Yes	High validity
		18	1	10.1186/s12896-015-0131-2	Yes	Yes	Yes	Yes	Yes	High validity
		18	2	10.1186/s12896-015-0131-2	Yes	Yes	Yes	Yes	Yes	High validity
		18	3	10.1186/s12896-015-0131-2	Yes	Yes	Yes	Yes	Yes	High validity
		18	4	10.1186/s12896-015-0131-2	Yes	No	Yes	Yes	Yes	Low validity	Sequencing error	Off-targets due to sequence errors
		18	5	10.1186/s12896-015-0131-2	Yes	Yes	Yes	Yes	Yes	High validity		SgRNA has one mismatch to the targeted sequence (on-target is an off-target)
		19		10.1111/pbi.12495	Yes	Yes	Yes	Yes	Yes	High validity
		20		10.1371/journal.pone.0093806	Yes	Yes	No*	Yes	Yes	Low validity	Potential off-target sites are not followed by a PAM	Author response
		21		10.1111/pbi.12677	Yes	Yes	Yes	Yes	Yes	High validity
		22		10.1111/pbi.12663	Yes	Yes	Yes	Yes	Yes	High validity
		23		10.1038/srep26871	Yes	Yes	Yes	Yes	Yes	High validity
		24		10.1038/ncomms14406	Yes	No	Yes	Yes	Yes	Low validity	Sequencing error	Off-targets due to sequence errors
		25	1	10.1186/s13059-015-0826-7	Yes	Yes	Unclear	Yes	Yes	Unclear validity	Unclear, whether a PAM follows the potential off-target sites
		25	2	10.1186/s13059-015-0826-7	Yes	Yes	Unclear	Yes	Yes	Unclear validity	Unclear, whether a PAM follows the potential off-target sites
		25	3	10.1186/s13059-015-0826-7	Yes	Yes	Unclear	Yes	Yes	Unclear validity	Unclear, whether a PAM follows the potential off-target sites
		25	4	10.1186/s13059-015-0826-7	Yes	Yes	Unclear	Yes	Yes	Unclear validity	Unclear, whether a PAM follows the potential off-target sites
		26	1	10.1038/srep43902	Yes	Yes	Yes	Yes	Yes	High validity
		26	2	10.1038/srep43902	Yes	Yes	Yes	Yes	Yes	High validity
		27	1	10.1038/nplants.2016.139	Yes	Yes	Yes	Yes	Yes	High validity
		27	2	10.1038/nplants.2016.139	Yes	Yes	Yes	Yes	Yes	High validity
		28	1	10.3389/fpls.2016.00377	Yes	Yes	Yes	Yes	Yes	High validity
		28	2	10.3389/fpls.2016.00377	Yes	Yes	Yes	Yes	Yes	High validity
		28	3	10.3389/fpls.2016.00377	Yes	Yes	Yes	Yes	Yes	High validity
		28	4	10.3389/fpls.2016.00377	Yes	Yes	Yes	Yes	Yes	High validity
		29	1	10.1038/ncomms14261	Yes	Yes	Yes	Yes	Yes	High validity
		29	2	10.1038/ncomms14261	Yes	Yes	Yes	Yes	Yes	High validity
		29	3	10.1038/ncomms14261	Yes	Yes	Yes	Yes	Yes	High validity
		30	1	10.1534/g3.116.033266	Yes	Yes	Yes	Yes	Yes	High validity
		30	2	10.1534/g3.116.033266	Yes	Yes	Yes	Yes	Yes	High validity
		30	3	10.1534/g3.116.033266	Yes	Yes	Yes	Yes	Yes	High validity
		30	4	10.1534/g3.116.033266	Yes	Yes	Yes	Yes	Yes	High validity
		30	5	10.1534/g3.116.033266	Yes	Yes	Yes	Yes	Yes	High validity
		30	6	10.1534/g3.116.033266	Yes	Yes	Yes	Yes	Yes	High validity
		30	7	10.1534/g3.116.033266	Yes	Yes	Yes	Yes	Yes	High validity
		30	8	10.1534/g3.116.033266	Yes	Yes	Yes	Yes	Yes	High validity
		31		10.1007/s00299-016-2069-9	Yes	Yes	Yes	Yes	Yes	High validity
		32	1	10.1093/pcp/pcw049	No	Yes	No	Yes	Yes	Low validity	No on-target mutation was induced; Potential off-target sites are not followed by a PAM	No on-target mutation, as one paired nickase had mismatches
		32	2	10.1093/pcp/pcw049	No	Yes	Yes	Yes	Yes	Low validity	No on-target mutation was induced	No on-target mutation, as one paired nickase had mismatches
		33		10.1038/nbt.2655	Yes	Yes	Partly	Yes	Yes	Medium validity	Potential off-target sites are solely partlc followed by a PAM
		34	1	10.1093/pcp/pcw173	Yes	Yes	Yes	Yes	Yes	High validity
		34	2	10.1093/pcp/pcw173	Yes	Yes	Yes	Yes	Yes	High validity
		35	1	10.1038/srep26685	Yes	Yes	Yes	Yes	Yes	High validity
		35	2	10.1038/srep26685	Yes	Yes	Yes	Yes	Yes	High validity
		36	1	10.1038/srep24765	Yes	Yes	Yes	Yes	Yes	High validity
		36	2	10.1038/srep24765	Yes	Yes	Yes	Yes	Yes	High validity
		36	3	10.1038/srep24765	Yes	Yes	Yes	Yes	Yes	High validity
		37	1	10.1371/journal.pone.0162169	No	Yes	Yes	Yes	Yes	Low validity	No on-target mutation was induced
		37	2	10.1371/journal.pone.0162169	Yes	Yes	Yes	Yes	Yes	High validity
		37	3	10.1371/journal.pone.0162169	Yes	Yes	Yes	Yes	Yes	High validity
		37	4	10.1371/journal.pone.0162169	Yes	Yes	Yes	Yes	Yes	High validity
		37	5	10.1371/journal.pone.0162169	Yes	Yes	Yes	Yes	Yes	High validity
		37	6	10.1371/journal.pone.0162169	Yes	Yes	Yes	Yes	Yes	High validity
		37	7	10.1371/journal.pone.0162169	Yes	Yes	Yes	Yes	Yes	High validity
		37	8	10.1371/journal.pone.0162169	Yes	Yes	Yes	Yes	Yes	High validity
		37	9	10.1371/journal.pone.0162169	No	Yes	Yes	Yes	Yes	Low validity	No on-target mutation was induced
		37	10	10.1371/journal.pone.0162169	Yes	Yes	Yes	Yes	Yes	High validity
		37	11	10.1371/journal.pone.0162169	Yes	Yes	Yes	Yes	Yes	High validity
		37	12	10.1371/journal.pone.0162169	Yes	Yes	Yes	Yes	Yes	High validity
		38	1	10.1038/srep32289	Yes	Yes	Yes	Yes	Yes	High validity
		38	2	10.1038/srep32289	Yes	Yes	Yes	Yes	Yes	High validity
		39	1	10.1104/pp.15.01696	Yes	Yes	Yes	Yes	Yes	High validity
		39	2	10.1104/pp.15.01696	Yes	Yes	Yes	Yes	Yes	High validity
		40	1	10.1038/nbt.2650	Yes	Yes	Yes	Yes	Yes	High validity
		40	2	10.1038/nbt.2650	Yes	Yes	Yes	Yes	Yes	High validity
		41		10.1038/srep27810	Yes	Yes	Unclear	Yes	No	Low validity	Missing information about potential off-target sites
		42	1	10.1038/srep10342	Yes	Yes	Yes	No	Yes	Low validity	On-target site = off-target site
		42	2	10.1038/srep10342	Yes	Yes	Yes	No	Yes	Low validity	On-target site = off-target site
		43	1	10.3389/fpls.2017.00298	Yes	Yes	Yes	Yes	Yes	High validity
		43	2	10.3389/fpls.2017.00298	Yes	Yes	Yes	Yes	Yes	High validity
		44	1	10.1038/ncomms13274	Yes	Yes	Yes	Yes	Yes	High validity
		44	2	10.1038/ncomms13274	Yes	Yes	Yes	Yes	Yes	High validity
		45	1	10.1016/j.molp.2016.05.001	Yes	Yes	Yes	Yes	Yes	High validity
		45	2	10.1016/j.molp.2016.05.001	Yes	Yes	Yes	Yes	Yes	High validity
		46	1	10.1007/s00299-016-2089-5	Yes	Yes	No	Yes	Yes	Low validity	Potential off-target sites are not followed by a PAM
		46	2	10.1007/s00299-016-2089-5	Yes	Yes	No	Yes	Yes	Low validity	Potential off-target sites are not followed by a PAM
		47		10.1534/g3.113.008847	Yes	Yes	Yes	Yes	Yes	High validity
		48		10.3389/fpls.2016.01899	Yes	Yes	Yes	Yes	Yes	High validity
		49	1	10.1016/j.molp.2017.03.001	Yes	Yes	Yes	Yes	Yes	High validity
		49	2	10.1016/j.molp.2017.03.001	Yes	Yes	Yes	Yes	Yes	High validity
		49	3	10.1016/j.molp.2017.03.001	Yes	Yes	Yes	Yes	Yes	High validity
		49	4	10.1016/j.molp.2017.03.001	Yes	Yes	Yes	Yes	Yes	High validity
		49	5	10.1016/j.molp.2017.03.001	Yes	Yes	Yes	Yes	Yes	High validity
		49	6	10.1016/j.molp.2017.03.001	Yes	Yes	Yes	Yes	Yes	High validity
		49	7	10.1016/j.molp.2017.03.001	Yes	Yes	Yes	Yes	Yes	High validity
		49	8	10.1016/j.molp.2017.03.001	Yes	Yes	Yes	Yes	Yes	High validity
		50	1	10.1007/s00299-015-1816-7	Yes	Yes	Unclear	Yes	Yes	Unclear validity	Unclear, whether a PAM follows the potential off-target sites
		50	2	10.1007/s00299-015-1816-7	Yes	Yes	No	No	Yes	Low validity	Potential off-target sites are not followed by a PAM
		51		10.1186/s13059-015-0715-0	Yes	Yes	Yes	Yes	Yes	High validity
		52	1	10.1038/nbt.3389	Yes	Yes	Yes	Yes	Yes	High validity
		52	2	10.1038/nbt.3389	Yes	Yes	Yes	Yes	Yes	High validity
		52	3	10.1038/nbt.3389	Yes	Yes	Yes	Yes	Yes	High validity
		52	4	10.1038/nbt.3389	Yes	Yes	Yes	Yes	Yes	High validity
		53		10.1093/mp/sst119	Yes	Yes	Yes	Yes	Yes	High validity
		54	1	10.1038/srep11491	Yes	Yes	Yes	Yes	Yes	High validity
		54	2	10.1038/srep11491	Yes	Yes	Yes	Yes	Yes	High validity
		54	3	10.1038/srep11491	Yes	Yes	Yes	Yes	Yes	High validity
		54	4	10.1038/srep11491	Yes	Yes	Yes	Yes	Yes	High validity
		55		10.1186/s12284-014-0005-6	Yes	Yes	Unclear	Yes	Yes	Unclear validity	Unclear, whether a PAM follows the potential off-target sites
		56	1	10.1111/pbi.12669	Yes	Yes	Unclear	Yes	Yes	Unclear validity	Unclear, whether a PAM follows the potential off-target sites
		56	2	10.1111/pbi.12669	Yes	Yes	Unclear	Yes	Yes	Unclear validity	Unclear, whether a PAM follows the potential off-target sites
		57		10.1038/srep41993	Yes	Yes	Yes	Yes	Yes	High validity		Additional off-target analysis in T2 --> Off-targets identified; Explanation for off-target: Germline transmission; AT5
		58	1	10.1111/pbi.12200	Yes	Yes	Yes	Yes	Yes	High validity
		58	2	10.1111/pbi.12200	Yes	Yes	Yes	Yes	Yes	High validity
		58	3	10.1111/pbi.12200	Yes	Yes	Yes	Yes	Yes	High validity
		58	4	10.1111/pbi.12200	Yes	Yes	Yes	Yes	No	Low validity	Missing information about potential off-target sites
		58	5	10.1111/pbi.12200	Yes	Yes	Yes	Yes	No	Low validity	Missing information about potential off-target sites
		58	6	10.1111/pbi.12200	Yes	Yes	Yes	Yes	No	Low validity	Missing information about potential off-target sites
		59	1	10.1038/ncomms12617	Yes	Yes	Yes	Yes	Yes	High validity
		59	2	10.1038/ncomms12617	Yes	Yes	Yes	Yes	Yes	High validity
		59	3	10.1038/ncomms12617	Yes	Yes	Yes	Yes	Yes	High validity
		59	4	10.1038/ncomms12617	Yes	Yes	Yes	Yes	Yes	High validity
		59	5	10.1038/ncomms12617	Yes	Yes	Yes	Yes	Yes	High validity
		59	6	10.1038/ncomms12617	Yes	Yes	Yes	Yes	Yes	High validity
		59	7	10.1038/ncomms12617	Yes	Yes	Yes	Yes	Yes	High validity
		60		10.1007/s00299-015-1900-z	Yes	Yes	Yes	Yes	Yes	High validity
		61	1	10.1038/srep37395	Yes	Yes	Yes	Yes	Yes	High validity
		61	2	10.1038/srep37395	Yes	Yes	Yes	Yes	Yes	High validity
		62		10.1093/nar/gku806	Yes	Yes	Partly	Yes	Yes	Medium validity	Potential off-target sites are solely partlc followed by a PAM	Partly included
		63		10.1111/nph.13470	Yes	Yes	No	Yes	Yes	Low validity	Potential off-target sites are not followed by a PAM
		64		10.1016/j.jgg.2015.10.006	Yes	Yes	Partly	Yes	Yes	Medium validity	Potential off-target sites are solely partlc followed by a PAM	Partly included
		65		10.1016/j.virusres.2017.10.009	Yes	Yes	Yes	Yes	No	Low validity	Missing information about potential off-target sites
		66		10.1104/pp.17.00426	Yes	Yes	Yes	Yes	Yes	High validity
		67		10.1111/nph.15150	Yes	Yes	Partly	Yes	Yes	Medium validity	Potential off-target sites are solely partlc followed by a PAM	Partly included
		68	1	10.1016/j.jgg.2017.10.002	Yes	Yes	Yes	Yes	Yes	High validity
		68	2	10.1016/j.jgg.2017.10.002	Yes	Yes	Yes	Yes	Yes	High validity
		69	1	10.3389/fpls.2018.00594	Yes	Yes	Yes	Yes	Yes	High validity
		69	2	10.3389/fpls.2018.00594	Yes	Yes	Yes	Yes	Yes	High validity
		70	1	10.1111/pbi.12920	Yes	Yes	Unclear	Yes	No	Low validity	Missing information about potential off-target sites
		70	2	10.1111/pbi.12920	Yes	Yes	Yes	Yes	Yes	High validity
		70	3	10.1111/pbi.12920	Yes	Yes	Yes	Yes	Yes	High validity
		71	1	10.3389/fpls.2018.00268	Yes	No	Yes	Yes	Yes	Low validity	Differences between the genotype and the reference genome
		71	2	10.3389/fpls.2018.00268	Yes	No	Yes	Yes	Yes	Low validity	Differences between the genotype and the reference genome
		72		10.3390/ijms19041062	Yes	Yes	Yes	Yes	Yes	High validity
		73		10.1007/s00425-018-2866-1	Yes	Yes	Yes	Yes	No	Low validity	Missing information about potential off-target sites
		74		10.1111/pbi.12771	Yes	Yes	Yes	Yes	Yes	High validity
		75		10.3389/fpls.2018.00162	Yes	Yes	Yes	Yes	Yes	High validity
		76		10.1007/s00299-018-2251-3	Yes	Yes	Yes	Yes	Yes	High validity
		77	1	10.1007/s10142-017-0572-x	Yes	Yes	Yes	Yes	Unclear	Unclear validity	Unclear information about potential off-target sites
		77	2	10.1007/s10142-017-0572-x	Yes	Yes	Partly	Yes	Unclear	Unclear validity	Unclear information about potential off-target sites	Potential off-target sites have no PAM ?? (OT1 and OT3) (unclear); OT2 has four additional nucleotides in the potential off-target site (next to the PAM)
		78		10.1007/s00299-018-2252-2	Yes	Yes	Yes	Yes	Yes	High validity
		79		10.1111/tpj.13782	Yes	Yes	Yes	Yes	Yes	High validity		Off-target sites modified, Off-targets only under heat stress (37 degrees) not under normal conditions (22 degrees)
		80	1	10.1111/pbi.12886	Yes	Yes	Yes	Yes	Yes	High validity
		80	2	10.1111/pbi.12886	Yes	Yes	Yes	Yes	Yes	High validity
		80	3	10.1111/pbi.12886	Yes	Yes	Yes	Yes	Yes	High validity
		81	1	10.1111/jipb.12650	Yes	Yes	Yes	Yes	Yes	High validity
		81	2	10.1111/jipb.12650	Yes	Yes	Yes	Yes	Yes	High validity
		82	1	10.1111/tpj.13872	Yes	Yes	Partly	Yes	Yes	Medium validity	Potential off-target sites are solely partlc followed by a PAM	Partly included
		83	1	10.1111/pbi.12781	Yes	Yes	Partly	Yes	Yes	Medium validity	Potential off-target sites are solely partlc followed by a PAM	Partly included
		83	2	10.1111/pbi.12781	Yes	Yes	Partly	Yes	Yes	Medium validity	Potential off-target sites are solely partlc followed by a PAM	Partly included
		83	3	10.1111/pbi.12781	Yes	Yes	Yes	Yes	Yes	High validity
		83	4	10.1111/pbi.12781	Yes	Yes	Partly	Yes	Yes	Medium validity	Potential off-target sites are solely partlc followed by a PAM	Partly included
		83	5	10.1111/pbi.12781	Yes	Yes	Partly	Yes	Yes	Medium validity	Potential off-target sites are solely partlc followed by a PAM	Partly included
		83	6	10.1111/pbi.12781	Yes	Yes	Partly	Yes	Yes	Medium validity	Potential off-target sites are solely partlc followed by a PAM	Partly included
		83	7	10.1111/pbi.12781	Yes	Yes	Partly	Yes	Yes	Medium validity	Potential off-target sites are solely partlc followed by a PAM	Partly included
		84	1	10.1016/j.molp.2018.03.009	Yes	Yes	Yes	Yes	Yes	High validity
		84	2	10.1016/j.molp.2018.03.009	Yes	Yes	Yes	Yes	Yes	High validity
		84	3	10.1016/j.molp.2018.03.009	Yes	Yes	Yes	Yes	Yes	High validity
		84	4	10.1016/j.molp.2018.03.009	Yes	Yes	Yes	Yes	Yes	High validity
		85	1	10.3389/fpls.2018.00559	Yes	Yes	Partly	Yes	Yes	Medium validity	Potential off-target sites are solely partlc followed by a PAM
		85	2	10.3389/fpls.2018.00559	Yes	Yes	Yes	Yes	Yes	High validity
		85	3	10.3389/fpls.2018.00559	Yes	Yes	Yes	Yes	Yes	High validity
		85	4	10.3389/fpls.2018.00559	Yes	Yes	Yes	Yes	Yes	High validity
		85	5	10.3389/fpls.2018.00559	Yes	Yes	Yes	Yes	Yes	High validity
		86		10.1007/s11248-017-0052-z	Yes	Yes	Yes	Yes	Yes	High validity
		87		10.1111/pbi.12927	Yes	Yes	Yes	Yes	Yes	High validity
		88	1	10.1007/s11427-017-9247-9	Yes	Yes	Yes	Yes	Yes	High validity
		88	2	10.1007/s11427-017-9247-9	Yes	Yes	Yes	Yes	Yes	High validity
		88	3	10.1007/s11427-017-9247-9	Yes	Yes	Yes	Yes	Yes	High validity
		88	4	10.1007/s11427-017-9247-9	Yes	Yes	Yes	Yes	Yes	High validity
		88	5	10.1007/s11427-017-9247-9	Yes	Yes	Yes	Yes	Yes	High validity
		89		10.1016/j.plaphy.2018.04.025	Yes	Yes	Partly	Yes	Yes	Medium validity	Potential off-target sites are solely partlc followed by a PAM
		90		10.1111/pbi.12733	Yes	Yes	Yes	Yes	Yes	High validity
		91	1	10.1111/pbi.12837	Yes	Yes	Yes	Unclear	Partly	Unclear validity	Unclear information about potential off-target sites	Only the seed sequence (12 bp) of potential off-target sites were addressed, no information about the amount of mismatches within 20 basepairs
		91	2	10.1111/pbi.12837	Yes	Yes	Yes	Unclear	Partly	Unclear validity	Unclear information about potential off-target sites	Only the seed sequence (12 bp) of potential off-target sites were addressed, no information about the amount of mismatches within 20 basepairs
		92	1	10.1101/277350	Yes	Yes	Yes	Yes	Yes	High validity
		92	2	10.1101/277350	Yes	Yes	Yes	Yes	Yes	High validity
		93	1	10.1111/pbi.12755	Yes	Yes	Yes	Yes	Yes	High validity
		93	2	10.1111/pbi.12755	Yes	Yes	Yes	Yes	Yes	High validity
		93	3	10.1111/pbi.12755	Yes	Yes	Yes	Yes	Yes	High validity
		93	4	10.1111/pbi.12755	Yes	Yes	Yes	Yes	Yes	High validity
		94	1	10.1111/pbi.12832	Yes	Yes	Yes*	Yes	Yes	High validity		Author response
		94	2	10.1111/pbi.12832	Yes	Yes	Yes*	Yes	Yes	High validity		Author response
		94	3	10.1111/pbi.12832	Yes	Yes	Yes*	Yes	Yes	High validity		Author response
		94	4	10.1111/pbi.12832	Yes	Yes	Yes*	Yes	Yes	High validity		Author response
		95	1	10.1111/pbi.12884	Yes	Yes	Unclear	Yes	Yes	Unclear validity	Unclear, whether a PAM follows the potential off-target sites
		95	2	10.1111/pbi.12884	Yes	Yes	Unclear	Yes	Yes	Unclear validity	Unclear, whether a PAM follows the potential off-target sites
		95	3	10.1111/pbi.12884	Yes	Yes	Unclear	Yes	Yes	Unclear validity	Unclear, whether a PAM follows the potential off-target sites
		96	1	10.1038/s41598-017-07871-9	Yes	Yes	Yes	Yes	Yes	High validity
		96	2	10.1038/s41598-017-07871-9	Yes	Yes	Yes	Yes	Yes	High validity
		96	3	10.1038/s41598-017-07871-9	Yes	Yes	Yes	Yes	Yes	High validity
		96	4	10.1038/s41598-017-07871-9	Yes	Yes	Yes	Yes	Yes	High validity
		96	5	10.1038/s41598-017-07871-9	Yes	Yes	Yes	Yes	Yes	High validity
		96	6	10.1038/s41598-017-07871-9	Yes	Yes	Yes	Yes	Yes	High validity
		96	7	10.1038/s41598-017-07871-9	Yes	Yes	Yes	Yes	Yes	High validity
		97	1	10.1007/s00299-017-2172-6	Yes	Yes	Yes	Yes	Yes	High validity
		97	2	10.1007/s00299-017-2172-6	Yes	Yes	Yes	Yes	Yes	High validity
		97	3	10.1007/s00299-017-2172-6	Yes	Yes	Yes	Yes	Yes	High validity
		97	4	10.1007/s00299-017-2172-6	Yes	Yes	Yes	Yes	Yes	High validity
		98	1	10.1111/pbi.12872	Yes	Yes	Yes	Yes	Yes	High validity
		98	2	10.1111/pbi.12872	Yes	Yes	Yes	Yes	Yes	High validity
		98	3	10.1111/pbi.12872	Yes	Yes	Yes	Yes	Yes	High validity
		98	4	10.1111/pbi.12872	Yes	Yes	Yes	Yes	Yes	High validity
		98	5	10.1111/pbi.12872	Yes	Yes	Yes	Yes	Yes	High validity
		99		10.1007/s00299-017-2118-z	Yes	Yes	Yes	Yes	Yes	High validity
		100		10.1038/s41598-017-12262-1	Yes	Yes	Yes	Yes	Yes	High validity
		101	1	10.1186/s13059-017-1325-9	Yes	Yes	Yes	Yes	Yes	High validity
		101	2	10.1186/s13059-017-1325-9	Yes	Yes	Yes	Yes	Yes	High validity
		101	3	10.1186/s13059-017-1325-9	Yes	Yes	Yes	Yes	Yes	High validity
		101	4	10.1186/s13059-017-1325-9	Yes	Yes	Yes	Yes	Yes	High validity
		101	5	10.1186/s13059-017-1325-9	Yes	Yes	Yes	Yes	Yes	High validity
		101	6	10.1186/s13059-017-1325-9	Yes	Yes	Yes	Yes	Yes	High validity
		101	7	10.1186/s13059-017-1325-9	Yes	Yes	Yes	Yes	Yes	High validity
		101	8	10.1186/s13059-017-1325-9	Yes	Yes	Yes	Yes	Yes	High validity
		101	9	10.1186/s13059-017-1325-9	Yes	Yes	Yes	Yes	Yes	High validity
		101	10	10.1186/s13059-017-1325-9	Yes	Yes	Yes	Yes	Yes	High validity
		101	11	10.1186/s13059-017-1325-9	Yes	Yes	Yes	Yes	Yes	High validity
		101	12	10.1186/s13059-017-1325-9	Yes	Yes	Yes	Yes	Yes	High validity
		102	1	10.1007/s00299-017-2202-4	Yes	Yes	Yes	Yes	Yes	High validity
		102	2	10.1007/s00299-017-2202-4	Yes	Yes	Yes	Yes	Yes	High validity
		103		10.1111/jipb.12620	Yes	Yes	Yes	Yes	Yes	High validity
		104		10.1007/s11103-018-0709-x	Yes	Yes	Yes	Yes	Yes	High validity
		105	1	10.3389/fpls.2018.00473	Yes	Yes	Unclear	Unclear	No	Low validity	Missing information about potential off-target sites
		105	2	10.3389/fpls.2018.00473	Yes	Yes	Unclear	Unclear	No	Low validity	Missing information about potential off-target sites
		106		10.1111/tpj.13599	Yes	Yes	Partly	Yes	Yes*	Medium validity	Potential off-target sites are solely partlc followed by a PAM
		107	1	10.3389/fpls.2017.01598	Yes	Yes	Yes	Yes	Yes	High validity
		107	2	10.3389/fpls.2017.01598	Yes	Yes	Yes	Yes	Yes	High validity
		107	3	10.3389/fpls.2017.01598	Yes	Yes	Yes	Yes	Yes	High validity
		107	4	10.3389/fpls.2017.01598	Yes	Yes	Yes	Yes	Yes	High validity
		107	5	10.3389/fpls.2017.01598	Yes	Yes	Yes	Yes	Yes	High validity
		107	6	10.3389/fpls.2017.01598	Yes	Yes	Yes	Yes	Yes	High validity
		108		10.1111/pbi.12922	Yes	Yes	Yes	Yes	Yes	High validity
		109		10.1038/s41598-017-11760-6	Yes	Yes	Unclear	Yes	No	Low validity	Missing information about potential off-target sites
		110	1	10.1105/tpc.16.00922	Yes	Yes	Yes	Yes	No	Low validity	Missing information about potential off-target sites
		110	2	10.1105/tpc.16.00922	Yes	Yes	Yes	Yes	No	Low validity	Missing information about potential off-target sites
		111		10.3389/fpls.2017.01910	Yes	Yes	Yes	Yes	Yes	High validity
		112	1	10.1111/pbi.12857	Yes	Yes	Yes	Yes	Yes	High validity
		112	2	10.1111/pbi.12857	Yes	Yes	Yes	Yes	Yes	High validity
		112	3	10.1111/pbi.12857	Yes	Yes	Yes	Yes	Yes	High validity
		113	1	10.3389/fpls.2017.01730	Yes	Yes	No	Yes	Yes*	Low validity	Potential off-target sites are not followed by a PAM	Response by Corresponding author
		113	2	10.3389/fpls.2017.01730	Yes	Yes	Yes	Yes	Yes	High validity
		114		10.1016/j.molp.2017.09.005	Yes	Yes	Partly	Yes	Yes	Medium validity	Potential off-target sites are solely partlc followed by a PAM	Partly included
		115		10.1093/jxb/erx457	Yes	Yes	Yes	Yes	Yes	High validity
		116		10.3389/fpls.2017.02135	Yes	Yes	Yes	Yes	Yes	High validity
		117		10.1073/pnas.1705233114	Yes	Yes	Yes	Yes	No	Low validity	Missing information about potential off-target sites
		118	1	10.1016/j.jgg.2017.02.002	Yes	Yes	Yes	No	Yes	Low validity	On-target site = off-target site
		118	2	10.1016/j.jgg.2017.02.002	Yes	Yes	Yes	No	Yes	Low validity	On-target site = off-target site
		118	3	10.1016/j.jgg.2017.02.002	Yes	Yes	Yes	Yes	Yes	High validity
		119		10.1093/pcp/pcx040	Yes	Yes	Partly*	Yes*	Yes*	Medium validity	Potential off-target sites are solely partlc followed by a PAM
		120	1	10.1016/j.molp.2017.06.006	Yes	Yes	Yes	Yes	Yes	High validity
		120	2	10.1016/j.molp.2017.06.006	Yes	Yes	Yes	Yes	Yes	High validity
		120	3	10.1016/j.molp.2017.06.006	Yes	Yes	Yes	Yes	Yes	High validity
		121		10.1371/journal.pone.0177966	Yes	Yes	Yes	Yes	Yes	High validity
		122	1	10.1111/tpj.13632	Yes	Yes	Yes	Yes	Yes	High validity
		122	2	10.1111/tpj.13632	Yes	Yes	Yes	Yes	Yes	High validity
		123		10.1016/j.cell.2017.08.030	Yes	Yes	Unclear	Yes	No	Low validity	Missing information about potential off-target sites
		124		10.1007/s12374-016-0400-1	Yes	Yes	Yes	Yes	Unclear	Unclear validity	Unclear information about potential off-target sites	Potential off-target sites do not fit with the on-target site (13mm)
		125	1	10.1007/s11427-017-9008-8	Yes	Yes	Yes	Yes	Yes	High validity
		125	2	10.1007/s11427-017-9008-8	Yes	Yes	Yes	Yes	Yes	High validity
		125	3	10.1007/s11427-017-9008-8	Yes	Yes	Yes	Yes	Yes	High validity
		126	1	10.1038/s41598-017-14832-9	Yes	Yes	Yes	Yes	Yes	High validity
		126	2	10.1038/s41598-017-14832-9	Yes	Yes	Yes	Yes	Yes	High validity
		127		10.1038/s41598-017-00501-4	Yes	Yes	Yes	Yes	Yes	High validity
		128	1	10.1104/pp.17.00489	No	No	Yes	Yes	Yes	Low validity	No on-target mutation was induced, differences between the genotype and the reference genome	Errors in the reference genome; T1, Somatic off-target mutation in T1 but not in T0; No on-target mutations in T0
		128	2	10.1104/pp.17.00489	No	No	Yes	Yes	Yes	Low validity	No on-target mutation was induced, differences between the genotype and the reference genome	Errors in the reference genome; Off-target analysis in T1, Three identical off-target sites but only one mutation, Off-targets in T1 but not in T0; No on-target mutations in T0
		129		10.3864/j.issn.0578-1752.2017.15.002	Yes	Yes	Yes	Yes	Yes	High validity
		130	1	10.1021/acs.jafc.7b02745	Yes	Yes	Yes	Yes	Yes	High validity
		130	2	10.1021/acs.jafc.7b02745	Yes	Yes	Yes	Yes	Yes	High validity
		131	1	10.1104/pp.17.01265	Yes	Yes	Yes	Yes	Yes	High validity
		131	2	10.1104/pp.17.01265	Yes	Yes	Yes	Yes	Yes	High validity
		131	3	10.1104/pp.17.01265	Yes	Yes	Yes	Yes	Yes	High validity
		132		10.1016/j.phytochem.2018.01.015	Yes	Yes	Yes	Yes	No	Low validity	Missing information about potential off-target sites
		133		10.1186/s12896-019-0501-2	Yes	Yes	Partly	Yes	Yes	Medium validity	Potential off-target sites are solely partlc followed by a PAM	Partly included
		134	1	10.1126/sciadv.aat6086	Yes	Yes	Yes	Yes	Yes	High validity
		134	2	10.1126/sciadv.aat6086	Yes	Yes	Yes	Yes	Yes	High validity
		135	1	10.3389/fpls.2019.00040	Yes	Yes	Yes	Partly	Yes	Medium validity	Partly on-target=off-target	Partly included
		135	2	10.3389/fpls.2019.00040	Yes	Yes	Yes	Yes	Yes	High validity
		135	3	10.3389/fpls.2019.00040	Yes	Yes	Yes	Yes	Yes	High validity
		136		10.3389/fpls.2018.01180	Yes	Yes	Yes	Yes	Yes	High validity
		137		10.1007/s00299-019-02373-6	Yes	Yes	Yes	Yes	Yes	High validity
		138		10.3390/ijms19124046	Yes	Yes	Yes	Yes	Yes	High validity
		139	1	10.1007/s00299-019-02378-1	Yes	Yes	Yes	Yes	Yes	High validity
		139	2	10.1007/s00299-019-02378-1	Yes	Yes	Yes	Yes	Yes	High validity
		139	3	10.1007/s00299-019-02378-1	Yes	Yes	Yes	Yes	Yes	High validity
		140		10.1007/s11240-018-1450-5	Yes	No	Yes	Yes	Unclear	Low validity	Genome not fully sequenced (sequencing errors)	On-target and off-target do not fit
		141	1	10.1038/s41438-018-0111-5	Yes	Yes	Yes	Yes	Yes	High validity
		141	2	10.1038/s41438-018-0111-5	Yes	Yes	Yes	Yes	Yes	High validity
		141	3	10.1038/s41438-018-0111-5	Yes	Yes	Yes	Yes	Yes	High validity
		142	1	10.1111/pbi.12987	Yes	Yes	Yes	Yes	Yes	High validity
		142	2	10.1111/pbi.12987	Yes	Yes	Yes	Yes	Yes	High validity
		143	1	10.3390/agronomy8120290	Yes	Yes	Yes	Yes	Unclear	Unclear validity	Unclear information about potential off-target sites	On-target and off-target do not fit
		143	2	10.3390/agronomy8120290	Yes	Yes	Yes	Yes	Yes	High validity
		143	3	10.3390/agronomy8120290	Yes	Yes	Yes	Yes	Yes	High validity
		143	4	10.3390/agronomy8120290	Yes	Yes	Yes	Yes	Yes	High validity
		144	1	10.1186/s12870-018-1433-z	Yes	Yes	Unclear	Yes	Yes	Unclear validity	Unclear, whether a PAM follows the potential off-target sites
		144	2	10.1186/s12870-018-1433-z	No	Yes	Unclear	Yes	Yes	Low validity	No on-target mutation was induced
		144	3	10.1186/s12870-018-1433-z	Yes	Yes	Unclear	Yes	Yes	Unclear validity	Unclear, whether a PAM follows the potential off-target sites
		145		10.1038/s41438-018-0082-6	Yes	Yes	Partly	Yes	Yes	Medium validity	Potential off-target sites are solely partlc followed by a PAM
		146		10.1126/science.aau8197	Yes	Yes	Yes	Yes	Yes	High validity
		147	1	10.1186/s13059-018-1580-4	Yes	Yes	Yes	Yes	Yes	Low validity	sgRNA/Cas9 complex was overexpressed
		147	2	10.1186/s13059-018-1580-4	Yes	Yes	Yes	Yes	Yes	High validity
		148	1	10.1093/jxb/erz074	Yes	Yes	Yes	Yes	Yes	High validity
		148	2	10.1093/jxb/erz074	Yes	Yes	Yes	Yes	Yes	High validity
		149	1	10.1111/pbi.12982	Yes	Yes	Partly	Yes	Yes	Medium validity	Potential off-target sites are solely partlc followed by a PAM
		149	2	10.1111/pbi.12982	Yes	Yes	Partly	Yes	Yes	Medium validity	Potential off-target sites are solely partlc followed by a PAM
		150	1	10.1111/pbi.13020	Yes	Yes	Partly	Partly	Yes	Medium validity	Potential off-target sites are solely partly followed by a PAM, Solely some potential off-taregt sites had at least one mismatch to the on-target site
		150	2	10.1111/pbi.13020	Yes	Yes	Partly	Partly	Yes	Medium validity	Potential off-target sites are solely partly followed by a PAM, Solely some potential off-taregt sites had at least one mismatch to the on-target site
		150	3	10.1111/pbi.13020	Yes	Yes	Partly	Partly	Yes	Medium validity	Potential off-target sites are solely partly followed by a PAM, Solely some potential off-taregt sites had at least one mismatch to the on-target site
		150	4	10.1111/pbi.13020	Yes	Yes	Partly	Partly	Yes	Medium validity	Potential off-target sites are solely partly followed by a PAM, Solely some potential off-taregt sites had at least one mismatch to the on-target site
		150	5	10.1111/pbi.13020	Yes	Yes	Partly	Partly	Yes	Medium validity	Potential off-target sites are solely partly followed by a PAM, Solely some potential off-taregt sites had at least one mismatch to the on-target site
		150	6	10.1111/pbi.13020	Yes	Yes	Partly	Partly	Yes	Medium validity	Potential off-target sites are solely partly followed by a PAM, Solely some potential off-taregt sites had at least one mismatch to the on-target site
		151	1	10.1186/s12870-018-1627-4	Yes	Yes	Yes	Yes	Yes	High validity
		151	2	10.1186/s12870-018-1627-4	Yes	Yes	Yes	Yes	Yes	High validity
		152	1	10.1021/acs.jafc.8b02177	Yes	Yes	Yes	Yes	Yes	High validity
		152	2	10.1021/acs.jafc.8b02177	Yes	Yes	Yes	Yes	Yes	High validity
		153	1	10.1093/jxb/ery245	Yes	Yes	Yes	Yes	Yes	High validity
		153	2	10.1093/jxb/ery245	Yes	Yes	Yes	Yes	Yes	High validity
		154	1	10.1038/nbt.4273	Yes	Yes	Yes	Yes	Yes	High validity
		154	2	10.1038/nbt.4273	Yes	Yes	Yes	Yes	Yes	High validity
		154	3	10.1038/nbt.4273	Yes	Yes	Yes	Yes	Yes	High validity
		154	4	10.1038/nbt.4273	Yes	Yes	Yes	Yes	Yes	High validity
		154	5	10.1038/nbt.4273	Yes	Yes	Yes	Yes	Yes	High validity
		154	6	10.1038/nbt.4273	Yes	Yes	Yes	Yes	Yes	High validity
		155	1	10.1038/s41438-018-0107-1	Yes	Yes	Yes	Yes	Yes	High validity
		155	2	10.1038/s41438-018-0107-1	Yes	Yes	Yes	Yes	Yes	High validity
		155	3	10.1038/s41438-018-0107-1	Yes	Yes	Yes	Yes	Yes	High validity
		155	4	10.1038/s41438-018-0107-1	Yes	Yes	Yes	Yes	Yes	High validity
		155	5	10.1038/s41438-018-0107-1	Yes	Yes	Yes	Yes	Yes	High validity
		156		10.1093/jxb/ery400	Yes	Yes	Yes	Yes	Yes	High validity
		157	1	10.1093/treephys/tpy088	Yes	Yes	Yes	Yes	Yes	High validity
		157	2	10.1093/treephys/tpy088	Yes	Yes	Yes	Yes	Yes	High validity
		157	3	10.1093/treephys/tpy088	Yes	Yes	Yes	Yes	Yes	High validity
		158	1	10.1111/pbi.13106	No	Yes	Yes	Yes	Yes	Low validity	No on-target mutation was induced	On-target activity was very low or undetectable, and therefore, the lack of off-target activity was also expected
		158	2	10.1111/pbi.13106	No	Yes	Yes	Yes	Yes	Low validity	No on-target mutation was induced	On-target activity was very low or undetectable, and therefore, the lack of off-target activity was also expected
		158	3	10.1111/pbi.13106	Yes	Yes	Yes	Yes	Yes	High validity
		159		10.1007/s00299-019-02388-z	Yes	Yes	Unclear	Unclear	No	Low validity	Missing information about potential off-target sites
		160	1	10.1007/s11248-018-0089-7	Yes	Yes	Unclear	Unclear	No	Low validity	Missing information about potential off-target sites
		160	2	10.1007/s11248-018-0089-7	Yes	Yes	Unclear	Unclear	No	Low validity	Missing information about potential off-target sites
		160	3	10.1007/s11248-018-0089-7	Yes	Yes	Unclear	Unclear	No	Low validity	Missing information about potential off-target sites
		161	1	10.1371/journal.pone.0211598	Yes	Yes	Yes	Yes	Yes	High validity
		161	2	10.1371/journal.pone.0211598	Yes	Yes	Yes	Yes	Yes	High validity
		161	3	10.1371/journal.pone.0211598	No	Yes	Yes	Yes	Yes	Low validity	No on-target mutation was induced
		161	4	10.1371/journal.pone.0211598	Yes	Yes	Yes	Yes	Yes	High validity
		161	5	10.1371/journal.pone.0211598	Yes	Yes	Yes	Yes	Yes	High validity
		161	6	10.1371/journal.pone.0211598	Yes	Yes	Yes	Yes	Yes	High validity
		161	7	10.1371/journal.pone.0211598	Yes	Yes	Yes	Yes	Yes	High validity
		161	8	10.1371/journal.pone.0211598	Yes	Yes	Yes	Yes	Yes	High validity
		161	9	10.1371/journal.pone.0211598	Yes	Yes	Yes	Yes	Yes	High validity
		161	10	10.1371/journal.pone.0211598	No	Yes	Yes	Yes	Yes	Low validity	No on-target mutation was induced
		161	11	10.1371/journal.pone.0211598	No	Yes	Yes	Yes	Yes	Low validity	No on-target mutation was induced
		161	12	10.1371/journal.pone.0211598	No	Yes	Yes	Yes	Yes	Low validity	No on-target mutation was induced
		161	13	10.1371/journal.pone.0211598	No	Yes	Yes	Yes	Yes	Low validity	No on-target mutation was induced
		161	14	10.1371/journal.pone.0211598	Yes	Yes	Yes	Yes	Yes	High validity
		161	15	10.1371/journal.pone.0211598	Yes	Yes	Yes	Yes	Yes	High validity
		161	16	10.1371/journal.pone.0211598	No	Yes	Yes	Yes	Yes	Low validity	No on-target mutation was induced
		161	17	10.1371/journal.pone.0211598	No	Yes	Yes	Yes	Yes	Low validity	No on-target mutation was induced
		161	18	10.1371/journal.pone.0211598	Yes	Yes	Yes	Yes	Yes	High validity
		161	19	10.1371/journal.pone.0211598	No	Yes	Yes	Yes	Yes	Low validity	No on-target mutation was induced
		161	20	10.1371/journal.pone.0211598	No	Yes	Yes	Yes	Yes	Low validity	No on-target mutation was induced
		161	21	10.1371/journal.pone.0211598	No	Yes	Yes	Yes	Yes	Low validity	No on-target mutation was induced
		161	22	10.1371/journal.pone.0211598	Yes	Yes	Yes	Yes	Yes	High validity
		161	23	10.1371/journal.pone.0211598	Yes	Yes	Yes	Yes	Yes	High validity
		161	24	10.1371/journal.pone.0211598	Yes	Yes	Yes	Yes	Yes	High validity
		161	25	10.1371/journal.pone.0211598	Yes	Yes	Yes	Yes	Yes	High validity
		161	26	10.1371/journal.pone.0211598	Yes	Yes	Yes	Yes	Yes	High validity
		161	27	10.1371/journal.pone.0211598	Yes	Yes	Yes	Yes	Yes	High validity
		161	28	10.1371/journal.pone.0211598	Yes	Yes	Yes	Yes	Yes	High validity
		161	29	10.1371/journal.pone.0211598	Yes	Yes	Yes	Yes	Yes	High validity
		161	30	10.1371/journal.pone.0211598	Yes	Yes	Yes	Yes	Yes	High validity
		161	31	10.1371/journal.pone.0211598	Yes	Yes	Yes	Yes	Yes	High validity
		161	32	10.1371/journal.pone.0211598	Yes	Yes	Yes	Yes	Yes	High validity
		161	33	10.1371/journal.pone.0211598	No	Yes	Yes	Yes	Yes	Low validity	No on-target mutation was induced
		161	34	10.1371/journal.pone.0211598	No	Yes	Yes	Yes	Yes	Low validity	No on-target mutation was induced
		161	35	10.1371/journal.pone.0211598	Yes	Yes	Yes	Yes	Yes	High validity
		161	36	10.1371/journal.pone.0211598	Yes	Yes	Yes	Yes	Yes	High validity
		161	37	10.1371/journal.pone.0211598	Yes	Yes	Yes	Yes	Yes	High validity
		161	38	10.1371/journal.pone.0211598	No	Yes	Yes	Yes	Yes	Low validity	No on-target mutation was induced
		161	39	10.1371/journal.pone.0211598	No	Yes	Yes	Yes	Yes	Low validity	No on-target mutation was induced
		161	40	10.1371/journal.pone.0211598	No	Yes	Yes	Yes	Yes	Low validity	No on-target mutation was induced
		161	41	10.1371/journal.pone.0211598	Yes	Yes	Yes	Yes	Yes	High validity
		161	42	10.1371/journal.pone.0211598	Yes	Yes	Yes	Yes	Yes	High validity
		161	43	10.1371/journal.pone.0211598	Yes	Yes	Yes	Yes	Yes	High validity
		161	44	10.1371/journal.pone.0211598	Yes	Yes	Yes	Yes	Yes	High validity
		161	45	10.1371/journal.pone.0211598	Yes	Yes	Yes	Yes	Yes	High validity
		162		10.7717/peerj.5507	Yes	Yes	Unclear	Unclear	No	Low validity	Missing information about potential off-target sites
		163		10.3389/fpls.2018.00740	Yes	Yes	Yes	Yes	Yes	High validity
		164		10.1038/s41598-018-34884-9	Yes	Yes	Yes	Yes	Yes	High validity
		165	1	10.1111/tpj.14141	Yes	Yes	Yes	Yes	Yes	High validity
		165	2	10.1111/tpj.14141	Yes	Yes	Yes	Yes	Yes	High validity
		166	1	10.1111/tpj.13988	Yes	Yes	Yes	Yes	Yes	High validity
		166	2	10.1111/tpj.13988	Yes	Yes	Yes	Yes	Yes	High validity
		167	1	10.3389/fpls.2018.01533	Yes	Yes	Yes	Yes	Yes	High validity
		167	2	10.3389/fpls.2018.01533	Yes	Yes	Yes	Yes	Yes	High validity
		167	3	10.3389/fpls.2018.01533	Yes	Yes	Yes	Yes	Yes	High validity
		168	1	10.1186/s13059-018-1458-5	Yes	Yes	Yes	Yes	Partly	Medium validity	Information about potential off-target sites were solely partly provided
		168	2	10.1186/s13059-018-1458-5	Yes	Yes	Yes	Yes	Partly	Medium validity	Information about potential off-target sites were solely partly provided
		168	3	10.1186/s13059-018-1458-5	Yes	Yes	Yes	Yes	Partly	Medium validity	Information about potential off-target sites were solely partly provided
		168	4	10.1186/s13059-018-1458-5	Yes	Yes	Yes	Yes	Partly	Medium validity	Information about potential off-target sites were solely partly provided
		168	5	10.1186/s13059-018-1458-5	Yes	Yes	Yes	Yes	Partly	Medium validity	Information about potential off-target sites were solely partly provided
		168	6	10.1186/s13059-018-1458-5	Yes	Yes	Yes	Yes	Partly	Medium validity	Information about potential off-target sites were solely partly provided
		168	7	10.1186/s13059-018-1458-5	Yes	Yes	Yes	Yes	Partly	Medium validity	Information about potential off-target sites were solely partly provided
		168	8	10.1186/s13059-018-1458-5	Yes	Yes	Yes	Yes	Partly	Medium validity	Information about potential off-target sites were solely partly provided
		168	9	10.1186/s13059-018-1458-5	Yes	Yes	Yes	Yes	Partly	Medium validity	Information about potential off-target sites were solely partly provided
		168	10	10.1186/s13059-018-1458-5	Yes	Yes	Yes	Yes	Partly	Medium validity	Information about potential off-target sites were solely partly provided
		168	11	10.1186/s13059-018-1458-5	Yes	Yes	Yes	Yes	Partly	Medium validity	Information about potential off-target sites were solely partly provided
		168	12	10.1186/s13059-018-1458-5	Yes	Yes	Yes	Yes	Partly	Medium validity	Information about potential off-target sites were solely partly provided
		168	13	10.1186/s13059-018-1458-5	Yes	Yes	Yes	Yes	Partly	Medium validity	Information about potential off-target sites were solely partly provided
		168	14	10.1186/s13059-018-1458-5	Yes	Yes	Yes	Yes	Partly	Medium validity	Information about potential off-target sites were solely partly provided
		168	15	10.1186/s13059-018-1458-5	Yes	Yes	Yes	Yes	Partly	Medium validity	Information about potential off-target sites were solely partly provided
		169	1	10.1038/s42003-019-0288-7	Yes	Yes	No	Yes	Yes	Low validity	Potential off-target sites are not followed by a PAM
		169	2	10.1038/s42003-019-0288-7	Yes	Yes	Partly	Yes	Yes	Medium validity	Potential off-target sites are solely partlc followed by a PAM	Off-targets identified in 1 plant out of 72, off-target has one bulg
		169	3	10.1038/s42003-019-0288-7	Yes	Yes	No	Yes	Yes	Low validity	Potential off-target sites are not followed by a PAM
		170	1	10.1093/aob/mcy178	Yes	Yes	Unclear	Yes	Yes	Unclear validity	Unclear, whether a PAM follows the potential off-target sites
		170	2	10.1093/aob/mcy178	Yes	Yes	Unclear	Yes	Yes	Unclear validity	Unclear, whether a PAM follows the potential off-target sites
		170	3	10.1093/aob/mcy178	Yes	Yes	Unclear	Yes	Yes	Unclear validity	Unclear, whether a PAM follows the potential off-target sites
		171	1	10.1038/nbt.4202	Yes	Yes	Yes	Yes	Yes	High validity
		171	2	10.1038/nbt.4202	Yes	Yes	Yes	Yes	Yes	High validity
		171	3	10.1038/nbt.4202	Yes	Yes	Yes	Yes	Yes	High validity
		171	4	10.1038/nbt.4202	Yes	Yes	Yes	Yes	Yes	High validity
		172	1	10.1186/s12870-018-1496-x	Yes	Yes	Yes	Yes	Unclear	Unclear validity	Unclear information about potential off-target sites	On-target and off-target do not fit
		172	2	10.1186/s12870-018-1496-x	Yes	Yes	Yes	Yes	Yes	High validity
		173		10.1111/pbi.13088	Yes	Yes	Yes	Yes	Yes	High validity
		174		10.3389/fpls.2018.00842.s001	Yes	Yes	Yes	Yes	Yes	High validity
		175	1	10.1007/s00299-018-2340-3	Yes	Yes	Yes	Yes	Yes	High validity
		175	2	10.1007/s00299-018-2340-3	Yes	Yes	Yes	Yes	Yes	High validity
		175	3	10.1007/s00299-018-2340-3	Yes	Yes	Yes	Yes	Yes	High validity
		176		10.3390/ijms19103000	Yes	Yes	Yes	Yes	Yes	High validity
		177	1	10.1038/s41598-017-00578-x	Yes	Yes	Yes	Yes	Yes	High validity
		177	2	10.1038/s41598-017-00578-x	Yes	Yes	Yes	Yes	Yes	High validity
		178	1	10.1038/nbt.4272	Yes	Yes	Yes	Yes	Yes	High validity
		178	2	10.1038/nbt.4272	Yes	Yes	Yes	Yes	Yes	High validity
		178	3	10.1038/nbt.4272	Yes	Yes	Yes	Yes	Yes	High validity
		178	4	10.1038/nbt.4272	Yes	Yes	Yes	Yes	Yes	High validity
		179	1	10.1038/s41477-018-0321-8	Yes	Yes	Yes	Yes	Yes	High validity
		179	2	10.1038/s41477-018-0321-8	Yes	Yes	Partly	Yes	Yes	Medium validity	Potential off-target sites are solely partlc followed by a PAM
		180		10.1016/j.plantsci.2018.09.021	Yes	Yes	Unclear	Unclear	No	Low validity	Missing information about potential off-target sites
